# Supplementary material for: High‐throughput single‐cell DNA methylation and chromatin accessibility co‐profiling with SpliCOOL‐seq
Source: Clin Transl Med. 2026 Jan 28;16(2):e70584. doi: 10.1002/ctm2.70584 (PMC12848781; doi:10.1002/ctm2.70584)
Supplement: Supplementary file 1 — Supporting Information [file CTM2-16-e70584-s005.xlsx]

## Sheet: Supp. Table 1
Supplementary Table 1. Multiple distribution metrics were employed to assess the uniformity of data quantity across cells in SpliCOOL-seq and sciMETv2.
method	metric	variation	value
sciMETv2	CpG sites	gini_coefficient	0.379827
sciMETv2	CpG sites	shannon_entropy	5.94308
sciMETv2	CpG sites	standard deviation	1.60635
sciMETv2	CpG sites	mean absolute deviation	1.35863
sciMETv2	Unique reads	gini_coefficient	0.369203
sciMETv2	Unique reads	shannon_entropy	5.95592
sciMETv2	Unique reads	standard deviation	2.2393
sciMETv2	Unique reads	mean absolute deviation	1.90072
SpliCOOL-seq	CpG sites	gini_coefficient	0.240569
SpliCOOL-seq	CpG sites	shannon_entropy	5.24675
SpliCOOL-seq	CpG sites	standard deviation	0.675169
SpliCOOL-seq	CpG sites	mean absolute deviation	0.500517
SpliCOOL-seq	Unique reads	gini_coefficient	0.252704
SpliCOOL-seq	Unique reads	shannon_entropy	5.23627
SpliCOOL-seq	Unique reads	standard deviation	0.756038
SpliCOOL-seq	Unique reads	mean absolute deviation	0.555593
