# Supplementary material for: High‐throughput single‐cell DNA methylation and chromatin accessibility co‐profiling with SpliCOOL‐seq
Source: Clin Transl Med. 2026 Jan 28;16(2):e70584. doi: 10.1002/ctm2.70584 (PMC12848781; doi:10.1002/ctm2.70584)
Supplement: Supplementary file 2 — Supporting Information [file CTM2-16-e70584-s006.xlsx]

## Sheet: Supp. Table 2
Supplementary Table 2. Cell type-specific NDRs, DARs, and DEGs identified across three lung cancer cell lines.
A549_NDRs			A549_DARs			A549_DEGs									H460_NDRs			H460_DARs			H460_DEGs									SK-MES_NDRs			SK-MES_DARs			SK-MES_DEGs
chromosome	start	end	chromosome	start	end	ENSEMBL	baseMean	log2FoldChange	lfcSE	stat	pvalue	padj	ENTREZID	SYMBOL	chromosome	start	end	chromosome	start	end	ENSEMBL	baseMean	log2FoldChange	lfcSE	stat	pvalue	padj	ENTREZID	SYMBOL	chromosome	start	end	chromosome	start	end	ENSEMBL	baseMean	log2FoldChange	lfcSE	stat	pvalue	padj	ENTREZID	SYMBOL
chr1	87301	87480	chr1	96339	96840	ENSG00000186297	3742.61	13.3225	0.723768	18.4071	1.15221e-75	1.11598e-73	2558	GABRA5	chr1	119561	119700	chr1	118361	118862	ENSG00000164458	22553.4	16.1377	0.842975	19.1437	1.09186e-81	1.21779e-79	6862	TBXT	chr1	13381	13520	chr1	29109	29610	ENSG00000198883	3456.74	15.3955	0.784849	19.6158	1.13307e-85	1.11449e-83	114824	PNMA5
chr1	190141	190300	chr1	656668	657169	ENSG00000144057	1694.05	13.0706	0.924388	14.1397	2.16074e-45	9.0401e-44	84620	ST6GAL2	chr1	129541	129680	chr1	186550	187051	ENSG00000140030	2078.07	15.523	0.757157	20.5017	2.07792e-93	2.86691e-91	8477	GPR65	chr1	51441	51600	chr1	115485	115986	ENSG00000126890	1372.12	14.4747	0.799898	18.0957	3.44775e-73	2.69383e-71	30848	CTAG2
chr1	517421	517640	chr1	821824	822325	ENSG00000104760	179.49	10.9819	0.93008	11.8074	3.57237e-32	9.21443e-31	2267	FGL1	chr1	131681	131840	chr1	294940	295441	ENSG00000134121	2506.46	14.4524	0.698494	20.6907	4.19722e-95	6.01365e-93	10752	CHL1	chr1	104941	105100	chr1	127538	128039	ENSG00000284378	1173.4	14.249	0.794819	17.9273	7.21993e-72	5.40157e-70	100302285	MIR1244-1
chr1	533321	533520	chr1	867470	867971	ENSG00000171560	250.773	10.8897	0.940107	11.5835	4.99833e-31	1.22251e-29	2243	FGA	chr1	183221	183360	chr1	631114	631615	ENSG00000179542	3065.79	14.2638	0.613671	23.2435	1.65663e-119	3.71764e-117	139065	SLITRK4	chr1	139161	139300	chr1	132984	133485	ENSG00000132840	838.732	13.7646	0.782306	17.5949	2.69723e-69	1.88001e-67	23743	BHMT2
chr1	665921	666120	chr1	922986	923487	ENSG00000254166	227.597	10.7469	0.955457	11.2479	2.37047e-29	5.44701e-28	103164619	PCAT2	chr1	186601	186760	chr1	737230	737731	ENSG00000273802	1966.63	14.0916	0.656823	21.4542	4.16979e-102	6.81285e-100	8339	H2BC8	chr1	169741	169960	chr1	181206	181707	ENSG00000283498	764.947	13.6317	0.8017	17.0035	7.73803e-65	4.89999e-63	100422885	MIR1244-2
chr1	674721	674860	chr1	944241	944742	ENSG00000114638	291.025	10.5269	0.917986	11.4674	1.92458e-30	4.61971e-29	7348	UPK1B	chr1	189321	189540	chr1	790357	790858	ENSG00000277075	1811.84	13.5103	0.643364	20.9995	6.62435e-98	1.02821e-95	3012	H2AC8	chr1	357301	357540	chr1	605289	605790	ENSG00000211772	1321.33	13.5966	0.785395	17.3118	3.83512e-67	2.54497e-65	28638	TRBC2
chr1	779841	780000	chr1	1006483	1006984	ENSG00000255774	121.634	10.4189	0.920967	11.313	1.13124e-29	2.62433e-28	105379407	LINC02747	chr1	729141	729360	chr1	817098	817599	ENSG00000175497	803.026	13.4302	0.769816	17.446	3.69493e-68	3.04521e-66	57628	DPP10	chr1	441221	441400	chr1	609130	609631	ENSG00000210151	719.811	13.544	0.788623	17.1742	4.14253e-66	2.70269e-64	113219467	MIR12136
chr1	795401	795580	chr1	1068442	1068943	ENSG00000275620	98.7834	10.1177	0.948511	10.6669	1.45398e-26	2.94307e-25	100192386	FLJ16779	chr1	729641	729880	chr1	817839	818340	ENSG00000265107	647.668	12.4938	0.680186	18.3683	2.35835e-75	2.29982e-73	2702	GJA5	chr1	504161	504400	chr1	820118	820619	ENSG00000221792	515.246	13.0616	0.795023	16.4292	1.18193e-60	6.73595e-59	100302254	MIR1282
chr1	818981	819120	chr1	1148873	1149374	ENSG00000176153	2711.43	9.78712	0.569422	17.1878	3.27743e-66	2.50937e-64	2877	GPX2	chr1	730321	730540	chr1	935631	936132	ENSG00000163106	236.288	12.0248	0.832511	14.444	2.73648e-47	1.32046e-45	27306	HPGDS	chr1	588381	588520	chr1	821027	821528	ENSG00000284135	500.068	13.0185	0.784377	16.5972	7.30343e-62	4.32778e-60	100500804	MIR3654
chr1	852181	852380	chr1	1355336	1355837	ENSG00000137731	104.118	9.62312	0.931182	10.3343	4.93008e-25	9.20932e-24	486	FXYD2	chr1	779061	779200	chr1	940705	941206	ENSG00000241956	139.168	11.9838	1.26316	9.48716	2.37405e-21	3.89939e-20	102546299	LOC102546299	chr1	605401	605640	chr1	850283	850784	ENSG00000284503	385.993	12.6449	0.782959	16.1502	1.13236e-58	5.99501e-57	100500842	MIR3652
chr1	871301	871460	chr1	1680838	1681339	ENSG00000169903	421.341	9.37877	0.609798	15.3801	2.22515e-53	1.17769e-51	7104	TM4SF4	chr1	817361	817560	chr1	1046888	1047389	ENSG00000283293	77439.2	11.6857	0.597595	19.5546	3.76896e-85	4.47137e-83	125050	RN7SK	chr1	613161	613300	chr1	866143	866644	ENSG00000268916	377.039	12.6111	0.782996	16.1062	2.30905e-58	1.206e-56	389903	CSAG3
chr1	877321	877460	chr1	1832810	1833311	ENSG00000223403	57.0527	9.3363	0.9246	10.0977	5.65781e-24	1.00364e-22	100507257	MEG9	chr1	826761	826960	chr1	1067254	1067755	ENSG00000278771	16538.5	11.6537	0.430898	27.0452	4.35434e-161	1.68967e-158	378707	RN7SL3	chr1	616041	616280	chr1	877356	877857	ENSG00000268902	375.871	12.6066	0.784921	16.061	4.78748e-58	2.48705e-56	102723547	CSAG2
chr1	882981	883160	chr1	1833888	1834389	ENSG00000223403	57.0527	9.3363	0.9246	10.0977	5.65781e-24	1.00364e-22	378881	MIR381HG	chr1	834301	834460	chr1	1074771	1075272	ENSG00000238741	763.233	11.6184	0.511816	22.7003	4.44924e-114	8.81611e-112	677767	SCARNA7	chr1	641101	641300	chr1	890641	891142	ENSG00000284368	347.06	12.4915	0.785476	15.9031	6.02784e-57	3.04171e-55	100616408	MIR5047
chr1	886141	886280	chr1	1869335	1869836	ENSG00000258710	54.7594	9.27768	0.924606	10.0342	1.07836e-23	1.88699e-22	348120	LINC01193	chr1	849641	849780	chr1	1123083	1123584	ENSG00000277775	697.251	11.6138	0.623628	18.6229	2.09405e-77	2.16688e-75	8968	H3C7	chr1	669901	670080	chr1	892102	892603	ENSG00000108950	1935.56	12.4269	0.998848	12.4413	1.56001e-35	3.80231e-34	54757	FAM20A
chr1	888681	888860	chr1	1894439	1894940	ENSG00000104537	82.2549	9.27593	0.949115	9.77323	1.46693e-22	2.43913e-21	312	ANXA13	chr1	854981	855120	chr1	1124125	1124626	ENSG00000235026	169.083	11.5409	0.839355	13.7498	5.10947e-43	2.10551e-41	389023	DPP10-AS1	chr1	729421	729580	chr1	898304	898805	ENSG00000188729	306.746	12.3134	0.805983	15.2775	1.0808e-52	4.85911e-51	344901	OSTN
chr1	898441	898580	chr1	2220321	2220822	ENSG00000113249	822.313	9.23862	0.397038	23.2689	9.1643e-120	2.4318e-117	26762	HAVCR1	chr1	860641	860780	chr1	1138344	1138845	ENSG00000234956	90.2676	11.3588	1.30039	8.73491	2.43858e-18	3.39215e-17	100507406	LINC02539	chr1	772301	772440	chr1	978048	978549	ENSG00000169282	856.42	12.2426	0.691582	17.7022	4.03036e-70	2.89245e-68	7881	KCNAB1
chr1	913741	913920	chr1	2278028	2278529	ENSG00000242147	47.6695	9.0568	0.935033	9.68607	3.45578e-22	5.60183e-21	102723629	LINC02677	chr1	866881	867040	chr1	1169898	1170399	ENSG00000274012	230917	11.2363	0.38186	29.4253	2.60889e-190	1.38838e-187	378706	RN7SL2	chr1	797481	797680	chr1	1014234	1014735	ENSG00000147381	282.58	12.195	0.784139	15.5521	1.54014e-54	7.29666e-53	4103	MAGEA4
chr1	923081	923340	chr1	2279918	2280419	ENSG00000242147	47.6695	9.0568	0.935033	9.68607	3.45578e-22	5.60183e-21	105376382	LASTR	chr1	867561	867740	chr1	1175311	1175812	ENSG00000206072	813.19	11.2271	0.671506	16.7192	9.4961e-63	7.01883e-61	89778	SERPINB11	chr1	804881	805060	chr1	1021770	1022271	ENSG00000184292	643.53	12.1654	0.737625	16.4926	4.14661e-61	2.39847e-59	4070	TACSTD2
chr1	940601	940800	chr1	2503094	2503595	ENSG00000173237	662.18	8.92681	0.448516	19.903	3.83399e-88	5.15752e-86	254439	C11orf86	chr1	873361	873500	chr1	1182473	1182974	ENSG00000168298	4788.26	10.8059	0.354809	30.4555	1.01159e-203	6.72926e-201	3008	H1-4	chr1	850461	850640	chr1	1061924	1062425	ENSG00000196549	348.555	12.0853	0.789609	15.3054	7.03967e-53	3.17966e-51	4311	MME
chr1	945401	945560	chr1	2575745	2576246	ENSG00000166923	670.804	8.89754	0.588094	15.1294	1.03573e-51	5.19768e-50	26585	GREM1	chr1	897201	897440	chr1	1185991	1186492	ENSG00000278705	930.185	10.7898	0.470075	22.9533	1.36554e-116	2.9235e-114	8366	H4C2	chr1	886541	886700	chr1	1142236	1142737	ENSG00000156269	253.944	12.0409	0.784829	15.342	4.00363e-53	1.82537e-51	84779	NAA11
chr1	948001	948140	chr1	2925839	2926340	ENSG00000133636	1180.33	8.77286	0.895133	9.80062	1.11893e-22	1.87012e-21	4922	NTS	chr1	908341	908540	chr1	1205721	1206222	ENSG00000171476	1232.05	10.7528	1.90377	5.64815	1.62182e-08	1.012e-07	84525	HOPX	chr1	898781	898940	chr1	1150329	1150830	ENSG00000186439	246.219	11.9963	0.792844	15.1307	1.01648e-51	4.41624e-50	10345	TRDN
chr1	952241	952400	chr1	3060910	3061411	ENSG00000283632	38.3792	8.77032	0.932788	9.40227	5.34005e-21	8.08141e-20	90332	EXOC3L2	chr1	914101	914260	chr1	1206332	1206833	ENSG00000197893	86.9655	10.5814	0.891184	11.8735	1.62601e-32	4.65941e-31	4892	NRAP	chr1	903861	904000	chr1	1171778	1172279	ENSG00000283938	227.3	11.8809	0.79151	15.0105	6.27004e-51	2.65272e-49	100500808	MIR3917
chr1	960921	961140	chr1	3133674	3134175	ENSG00000146477	1839.51	8.75824	0.235794	37.1437	5.54622e-302	9.76689e-299	6581	SLC22A3	chr1	915501	915720	chr1	1246973	1247474	ENSG00000277209	12819.4	10.4394	0.649433	16.0746	3.84721e-58	2.51432e-56	85495	RPPH1	chr1	906181	906380	chr1	1172348	1172849	ENSG00000171649	293.432	11.8368	0.783815	15.1016	1.58123e-51	6.77863e-50	284307	ZIK1
chr1	966661	966840	chr1	3219347	3219848	ENSG00000099994	2885.59	8.59763	0.564402	15.2332	2.13062e-52	1.08898e-50	56241	SUSD2	chr1	916141	916320	chr1	1257499	1258000	ENSG00000280109	433.39	10.4311	1.44818	7.2029	5.89469e-13	5.68e-12	191585	PLAC4	chr1	906401	906580	chr1	1187121	1187622	ENSG00000283944	196.405	11.6702	0.786791	14.8326	9.01118e-50	3.69154e-48	100616211	MIR4709
chr1	968001	968180	chr1	3233150	3233651	ENSG00000140538	817.539	8.56615	0.3579	23.9345	1.34019e-126	3.99398e-124	4916	NTRK3	chr1	920261	920440	chr1	1293561	1294062	ENSG00000189326	47.1614	10.4222	2.11306	4.93227	8.12796e-07	4.06638e-06	441525	SPANXN4	chr1	910521	910740	chr1	1200808	1201309	ENSG00000221533	192.414	11.6405	0.787276	14.7858	1.80766e-49	7.32784e-48	100302111	MIR1184-1
chr1	976501	976640	chr1	3351767	3352268	ENSG00000164736	32.0201	8.50108	0.938	9.06298	1.26939e-19	1.76268e-18	64321	SOX17	chr1	929381	929540	chr1	1361928	1362429	ENSG00000252010	486.196	10.3127	0.459349	22.4506	1.26238e-111	2.35132e-109	677775	SCARNA5	chr1	913501	913700	chr1	1272796	1273297	ENSG00000228741	425.911	11.5717	0.742797	15.5785	1.01845e-54	4.86072e-53	221178	SPATA13
chr1	981481	981660	chr1	3604519	3605020	ENSG00000077420	386.428	8.35761	0.416131	20.0841	1.01632e-89	1.41634e-87	54518	APBB1IP	chr1	930341	930480	chr1	1389691	1390192	ENSG00000185130	1977.9	10.2456	0.458764	22.3331	1.76364e-110	3.22055e-108	8340	H2BC13	chr1	916681	916900	chr1	1282839	1283340	ENSG00000129965	182.123	11.5613	0.793439	14.5711	4.28711e-48	1.6816e-46	723961	INS-IGF2
chr1	1050861	1051040	chr1	3809688	3810189	ENSG00000173391	43.2996	8.33909	0.979483	8.51377	1.68372e-17	2.05645e-16	4973	OLR1	chr1	930901	931040	chr1	1406361	1406862	ENSG00000276168	142058	10.1515	0.382351	26.5502	2.55381e-155	9.2815e-153	6029	RN7SL1	chr1	916981	917120	chr1	1332710	1333211	ENSG00000162631	670.634	11.4303	1.28955	8.86374	7.73731e-19	8.09534e-18	22854	NTNG1
chr1	1066561	1066700	chr1	3810317	3810818	ENSG00000101076	836.243	8.26436	0.29034	28.4644	3.23282e-178	2.31937e-175	3172	HNF4A	chr1	933761	933980	chr1	1431812	1432313	ENSG00000275713	843.269	10.1219	0.862812	11.7313	8.80749e-32	2.44483e-30	8345	H2BC9	chr1	918501	918640	chr1	1358449	1358950	ENSG00000284564	166.245	11.4297	0.787993	14.5048	1.12923e-47	4.3675e-46	100616387	MIR3064
chr1	1088361	1088540	chr1	3948292	3948793	ENSG00000124564	22.2992	7.95662	0.986053	8.06916	7.0782e-16	7.73199e-15	10786	SLC17A3	chr1	937181	937320	chr1	1433130	1433631	ENSG00000184270	421.001	10.12	1.02968	9.82831	8.5036e-23	1.52737e-21	317772	H2AC21	chr1	919581	919720	chr1	1359188	1359689	ENSG00000162618	1229.41	11.361	1.33348	8.5198	1.59824e-17	1.53693e-16	64123	ADGRL4
chr1	1116801	1117000	chr1	3956452	3956953	ENSG00000273079	333.685	7.86289	0.4773	16.4737	5.67038e-61	3.82721e-59	2904	GRIN2B	chr1	938661	938940	chr1	1448946	1449447	ENSG00000111452	4533.37	10.0944	0.325881	30.9758	1.1423e-210	7.88016e-208	283383	ADGRD1	chr1	919761	919920	chr1	1371209	1371710	ENSG00000284252	156.996	11.3471	0.793143	14.3064	1.99462e-46	7.49026e-45	100616394	MIR4444-1
chr1	1137361	1137500	chr1	4227950	4228451	ENSG00000082074	741.709	7.76455	0.303868	25.5523	5.17072e-144	2.13111e-141	2533	FYB1	chr1	941441	941580	chr1	1479152	1479653	ENSG00000179813	37.1749	10.0789	2.31614	4.35159	1.35155e-05	5.68131e-05	144809	FAM216B	chr1	924981	925140	chr1	1472728	1473229	ENSG00000080007	156.733	11.3446	0.793226	14.3019	2.12999e-46	7.95237e-45	55510	DDX43
chr1	1149881	1150020	chr1	4267414	4267915	ENSG00000006071	58.2965	7.69685	0.807178	9.53551	1.49156e-21	2.32633e-20	6833	ABCC8	chr1	944281	944580	chr1	1483442	1483943	ENSG00000124575	905.744	9.95338	0.651164	15.2855	9.54832e-53	5.34075e-51	3007	H1-3	chr1	925141	925300	chr1	1583441	1583942	ENSG00000283876	152.829	11.3083	0.799201	14.1495	1.88056e-45	6.81114e-44	100422894	MIR4260
chr1	1159581	1159760	chr1	4375753	4376254	ENSG00000088002	276.167	7.65885	0.402418	19.0321	9.25054e-81	1.04182e-78	6820	SULT2B1	chr1	953861	954020	chr1	1517816	1518317	ENSG00000197061	983.828	9.94622	0.458258	21.7044	1.86352e-104	3.18439e-102	8364	H4C3	chr1	933221	933380	chr1	1596871	1597372	ENSG00000185689	202.804	11.3037	0.786615	14.37	7.98146e-47	3.02064e-45	404220	TEX56P
chr1	1159861	1160060	chr1	4380478	4380979	ENSG00000168398	300.665	7.57645	0.565809	13.3905	6.87398e-41	2.45223e-39	624	BDKRB2	chr1	956721	956980	chr1	1533436	1533937	ENSG00000214978	33.9059	9.94584	2.41459	4.11906	3.80418e-05	0.000148541	644070	GSG1L2	chr1	937601	937780	chr1	1614206	1614707	ENSG00000170954	148.342	11.2653	0.792831	14.2089	8.06631e-46	2.93799e-44	55786	ZNF415
chr1	1161121	1161300	chr1	4395112	4395613	ENSG00000101198	137.928	7.56416	0.548811	13.7828	3.2336e-43	1.24529e-41	128414	NKAIN4	chr1	972861	973000	chr1	1535444	1535945	ENSG00000160349	88.8997	9.91593	0.84787	11.6951	1.35024e-31	3.70937e-30	3933	LCN1	chr1	939801	939980	chr1	1631846	1632347	ENSG00000181847	196.715	11.2597	0.790504	14.2437	4.90714e-46	1.80087e-44	201633	TIGIT
chr1	1166041	1166240	chr1	4395618	4396119	ENSG00000177103	15.7651	7.48577	0.950579	7.87496	3.40857e-15	3.54605e-14	57453	DSCAML1	chr1	979021	979220	chr1	1543442	1543943	ENSG00000152932	425.584	9.87543	0.903042	10.9357	7.77725e-28	1.79726e-26	115827	RAB3C	chr1	945861	946020	chr1	1634548	1635049	ENSG00000266751	145.447	11.2368	0.788477	14.2513	4.4025e-46	1.62181e-44	100500905	MIR3661
chr1	1177461	1177660	chr1	4506549	4507050	ENSG00000188293	23.6706	7.46022	0.942964	7.91145	2.54399e-15	2.67533e-14	374918	IGFL1	chr1	983041	983440	chr1	1564061	1564562	ENSG00000171004	929.649	9.85757	0.311853	31.6097	2.71707e-219	2.10867e-216	90161	HS6ST2	chr1	949061	949240	chr1	1680256	1680757	ENSG00000233893	179.404	11.1268	0.786849	14.141	2.12224e-45	7.67215e-44	101409257	EZR-AS1
chr1	1182381	1182560	chr1	4603391	4603892	ENSG00000171435	206.292	7.4413	0.420733	17.6865	5.32773e-70	4.46768e-68	283455	KSR2	chr1	994281	994440	chr1	1586997	1587498	ENSG00000196866	579.772	9.83804	1.88273	5.22542	1.7376e-07	9.49387e-07	3013	H2AC7	chr1	961181	961380	chr1	1747034	1747535	ENSG00000285677	134.637	11.1254	0.789667	14.0887	4.45576e-45	1.59004e-43	105371729	LOC105371729
chr1	1186761	1186920	chr1	4650406	4650907	ENSG00000244122	163.03	7.35414	0.529579	13.8868	7.62004e-44	3.03096e-42	54577	UGT1A7	chr1	996821	996960	chr1	1627547	1628048	ENSG00000278249	422.52	9.71973	0.726071	13.3868	7.2267e-41	2.73031e-39	677766	SCARNA2	chr1	977541	977740	chr1	1804627	1805128	ENSG00000175899	237.873	11.1208	0.78049	14.2485	4.57997e-46	1.68399e-44	2	A2M
chr1	1210601	1210780	chr1	4963166	4963667	ENSG00000117148	43.7505	7.28796	0.815603	8.93566	4.04751e-19	5.44853e-18	81569	ACTL8	chr1	997101	997300	chr1	1753277	1753778	ENSG00000278463	237.923	9.67986	0.520105	18.6114	2.59891e-77	2.67444e-75	8335	H2AC4	chr1	978101	978320	chr1	1815068	1815569	ENSG00000139874	387.554	11.0961	0.685797	16.1798	6.99842e-59	3.72551e-57	6751	SSTR1
chr1	1217681	1217840	chr1	5030024	5030525	ENSG00000241119	166.71	7.26086	0.505801	14.3552	9.88937e-47	4.34392e-45	54600	UGT1A9	chr1	997501	997660	chr1	1817587	1818088	ENSG00000277157	410.17	9.58184	0.602862	15.8939	6.98275e-57	4.40883e-55	8360	H4C4	chr1	986961	987100	chr1	1868738	1869239	ENSG00000264859	233.521	11.096	0.784743	14.1396	2.16484e-45	7.81158e-44	100652770	DSG2-AS1
chr1	1219081	1219240	chr1	5333203	5333704	ENSG00000019186	16390.6	7.1733	0.939397	7.63607	2.23956e-14	2.18552e-13	1591	CYP24A1	chr1	1001261	1001500	chr1	1826343	1826844	ENSG00000277224	2061.9	9.56998	0.391564	24.4404	6.36816e-132	1.77035e-129	8343	H2BC7	chr1	997301	997440	chr1	1899121	1899622	ENSG00000268221	131.109	11.0871	0.792428	13.9914	1.76025e-44	6.21283e-43	2652	OPN1MW
chr1	1231181	1231320	chr1	5368066	5368567	ENSG00000170624	229.082	7.16095	0.917246	7.80701	5.85587e-15	5.99229e-14	6444	SGCD	chr1	1006301	1006520	chr1	1827037	1827538	ENSG00000182585	774.608	9.5631	1.36173	7.02274	2.17561e-12	1.99719e-11	255324	EPGN	chr1	1003201	1003340	chr1	1946540	1947041	ENSG00000118298	301.731	11.0719	0.745927	14.8432	7.70447e-50	3.16963e-48	23632	CA14
chr1	1240921	1241060	chr1	5430792	5431293	ENSG00000279516	65.5344	7.15353	0.670685	10.666	1.46807e-26	2.96847e-25	26080	FAM230C	chr1	1018401	1018560	chr1	1840210	1840711	ENSG00000113805	25.9497	9.56042	2.60986	3.66319	0.000249098	0.000837037	5067	CNTN3	chr1	1004441	1004640	chr1	1967930	1968431	ENSG00000261761	129.581	11.0702	0.794821	13.9279	4.29029e-44	1.48984e-42	100508631	LINC02616
chr1	1247821	1248020	chr1	5513753	5514254	ENSG00000179023	114.905	7.14138	0.556264	12.8381	1.00293e-37	3.20062e-36	127707	KLHDC7A	chr1	1020621	1020780	chr1	1873740	1874241	ENSG00000092345	24.8511	9.49786	2.63863	3.59954	0.000318784	0.00104961	1618	DAZL	chr1	1013601	1013780	chr1	1974170	1974671	ENSG00000184033	169.908	11.0483	0.801835	13.7788	3.41774e-43	1.134e-41	1485	CTAG1B
chr1	1253941	1254140	chr1	5597372	5597873	ENSG00000124140	50.6561	7.09568	0.742654	9.55449	1.24199e-21	1.94648e-20	57468	SLC12A5	chr1	1026401	1026620	chr1	1937602	1938103	ENSG00000273703	99.4738	9.49457	1.07745	8.8121	1.22826e-18	1.73974e-17	8342	H2BC14	chr1	1013961	1014180	chr1	2009231	2009732	ENSG00000211764	127.062	11.0419	0.795149	13.8866	7.63404e-44	2.61814e-42	28629	TRBJ2-1
chr1	1280421	1280560	chr1	5611751	5612252	ENSG00000170703	17.8802	7.07612	0.980815	7.21453	5.41223e-13	4.74391e-12	284076	TTLL6	chr1	1029061	1029240	chr1	1983014	1983515	ENSG00000185274	64.6613	9.4469	0.8285	11.4024	4.06664e-30	1.05937e-28	64409	GALNT17	chr1	1014201	1014380	chr1	2032150	2032651	ENSG00000155754	124.661	11.0144	0.798566	13.7927	2.82047e-43	9.40658e-42	151254	C2CD6
chr1	1298301	1298480	chr1	5622324	5622825	ENSG00000140379	247.071	7.07457	0.626833	11.2862	1.53502e-29	3.55254e-28	597	BCL2A1	chr1	1033161	1033320	chr1	1984335	1984836	ENSG00000203814	4582.81	9.41835	0.975869	9.65124	4.85635e-22	8.31383e-21	440689	H2BC18	chr1	1014381	1014640	chr1	2097821	2098322	ENSG00000264301	445.924	11.0059	0.642182	17.1384	7.67971e-66	4.97692e-64	101927642	LINC01444
chr1	1301821	1302000	chr1	5660154	5660655	ENSG00000079112	145.534	7.05981	0.463312	15.2377	1.98738e-52	1.02387e-50	1015	CDH17	chr1	1033341	1033500	chr1	1994505	1995006	ENSG00000140937	22716.8	9.35651	1.13782	8.22319	1.98153e-16	2.46711e-15	1009	CDH11	chr1	1020801	1021020	chr1	2132157	2132658	ENSG00000284159	122.749	10.992	0.793243	13.8571	1.15266e-43	3.91845e-42	100500888	MIR3940
chr1	1304701	1304880	chr1	6118384	6118885	ENSG00000259120	97.5233	7.05627	0.536497	13.1525	1.6469e-39	5.6364e-38	100130933	SMIM6	chr1	1033641	1033920	chr1	2030774	2031275	ENSG00000172209	48.2874	9.35624	1.87136	4.9997	5.74197e-07	2.93416e-06	2845	GPR22	chr1	1021841	1022120	chr1	2273204	2273705	ENSG00000126860	215.351	10.978	0.786009	13.9667	2.48784e-44	8.70161e-43	2123	EVI2A
chr1	1335021	1335200	chr1	6181289	6181790	ENSG00000149571	512.169	7.04896	0.646877	10.8969	1.19243e-27	2.54389e-26	84623	KIRREL3	chr1	1037681	1037840	chr1	2031600	2032101	ENSG00000124203	22.3631	9.3456	2.72201	3.43334	0.000596187	0.00184799	128611	ZNF831	chr1	1029301	1029480	chr1	2322086	2322587	ENSG00000253972	120.359	10.9637	0.803627	13.6427	2.23064e-42	7.168e-41	105375726	MAL2-AS1
chr1	1344281	1344500	chr1	6213556	6214057	ENSG00000275410	1129.71	7.02146	0.899322	7.8075	5.83316e-15	5.9722e-14	6928	HNF1B	chr1	1038001	1038180	chr1	2037464	2037965	ENSG00000163632	178.61	9.33539	1.40422	6.64808	2.96945e-11	2.46585e-10	132200	C3orf49	chr1	1031341	1031500	chr1	2330787	2331288	ENSG00000183305	867.01	10.9404	0.719392	15.2078	3.13797e-52	1.38507e-50	4101	MAGEA2
chr1	1348281	1348440	chr1	6368834	6369335	ENSG00000170477	102.764	6.97396	0.537057	12.9855	1.47846e-38	4.87063e-37	3851	KRT4	chr1	1038561	1038760	chr1	2072855	2073356	ENSG00000280837	21.2397	9.27148	2.77262	3.34395	0.000825958	0.00248736	29034	CPS1-IT1	chr1	1040141	1040280	chr1	2334845	2335346	ENSG00000183305	867.01	10.9404	0.719392	15.2078	3.13797e-52	1.38507e-50	266740	MAGEA2B
chr1	1356781	1356940	chr1	6391959	6392460	ENSG00000231131	55.7995	6.94632	0.683687	10.1601	2.9881e-24	5.38442e-23	105378305	LOC105378305	chr1	1042621	1042780	chr1	2121675	2122176	ENSG00000135903	67.5422	9.21855	0.904723	10.1894	2.21214e-24	4.30097e-23	5077	PAX3	chr1	1043861	1044000	chr1	2345610	2346111	ENSG00000233491	157.422	10.9376	0.797032	13.7229	7.40241e-43	2.40665e-41	100128317	LOC100128317
chr1	1430721	1430880	chr1	6410194	6410695	ENSG00000231131	55.7995	6.94632	0.683687	10.1601	2.9881e-24	5.38442e-23	101928687	LNCAROD	chr1	1044201	1044400	chr1	2151177	2151678	ENSG00000276368	328.442	9.16502	0.51721	17.7201	2.93376e-70	2.55346e-68	8331	H2AC14	chr1	1049621	1049760	chr1	2352402	2352903	ENSG00000237136	116.195	10.9129	0.788937	13.8324	1.62591e-43	5.46967e-42	646603	C4orf51
chr1	1444041	1444220	chr1	6415159	6415660	ENSG00000054938	100.976	6.94255	0.536312	12.945	2.50816e-38	8.13829e-37	25884	CHRDL2	chr1	1045201	1045340	chr1	2231588	2232089	ENSG00000101680	8893.5	9.12002	1.19664	7.62133	2.51077e-14	2.68768e-13	284217	LAMA1	chr1	1062621	1062840	chr1	2373913	2374414	ENSG00000102383	147.088	10.8388	0.795648	13.6226	2.93879e-42	9.41238e-41	158866	ZDHHC15
chr1	1495561	1495800	chr1	6427894	6428395	ENSG00000189431	347.369	6.93451	0.606324	11.437	2.73274e-30	6.52724e-29	644943	RASSF10	chr1	1045361	1045580	chr1	2237630	2238131	ENSG00000184357	634.202	9.09007	0.886385	10.2552	1.12122e-24	2.19598e-23	3009	H1-5	chr1	1070261	1070460	chr1	2425636	2426137	ENSG00000116132	544.676	10.8294	0.577307	18.7584	1.65183e-78	1.39771e-76	5396	PRRX1
chr1	1531021	1531240	chr1	6471982	6472483	ENSG00000205456	10.7233	6.90313	0.975555	7.0761	1.48266e-12	1.26356e-11	102723713	LOC102723713	chr1	1045761	1045940	chr1	2271869	2272370	ENSG00000203852	2156.75	9.08078	0.65833	13.7936	2.78316e-43	1.15971e-41	333932	H3C15	chr1	1072661	1072820	chr1	2481952	2482453	ENSG00000278599	109.629	10.829	0.789335	13.7191	7.80348e-43	2.52856e-41	102723859	TBC1D3E
chr1	1532141	1532340	chr1	6515865	6516366	ENSG00000205456	10.7233	6.90313	0.975555	7.0761	1.48266e-12	1.26356e-11	729264	TP53TG3D	chr1	1046781	1046940	chr1	2300258	2300759	ENSG00000188991	23.4315	9.0469	1.54706	5.8478	4.98107e-09	3.30287e-08	729025	SLC15A5	chr1	1076361	1076520	chr1	2482578	2483079	ENSG00000211751	144.708	10.8166	0.79357	13.6303	2.64334e-42	8.48013e-41	28639	TRBC1
chr1	1577341	1577480	chr1	6517435	6517936	ENSG00000205456	10.7233	6.90313	0.975555	7.0761	1.48266e-12	1.26356e-11	102723655	LOC102723655	chr1	1047741	1047880	chr1	2330040	2330541	ENSG00000203811	2157.24	9.0377	0.613709	14.7264	4.36547e-49	2.1741e-47	126961	H3C14	chr1	1115841	1116020	chr1	2578191	2578692	ENSG00000132321	142.171	10.7911	0.786263	13.7245	7.23882e-43	2.35742e-41	79781	IQCA1
chr1	1585761	1585980	chr1	6594981	6595482	ENSG00000173702	294.833	6.89129	0.774829	8.89395	5.89764e-19	7.85717e-18	56667	MUC13	chr1	1051401	1051620	chr1	2369061	2369562	ENSG00000215533	68.2319	8.9699	0.85884	10.4442	1.55753e-25	3.2127e-24	193629	LINC00189	chr1	1122401	1122600	chr1	2593913	2594414	ENSG00000283805	104.847	10.7646	0.799957	13.4565	2.81886e-41	8.80986e-40	693221	MIR636
chr1	1616141	1616420	chr1	6636017	6636518	ENSG00000166206	4706.82	6.88751	0.168862	40.7878	0	0	2562	GABRB3	chr1	1051781	1051940	chr1	2403956	2404457	ENSG00000166292	283.948	8.95455	1.30069	6.88448	5.79984e-12	5.14663e-11	55273	TMEM100	chr1	1126561	1126700	chr1	2597515	2598016	ENSG00000229780	104.79	10.7639	0.798777	13.4754	2.18166e-41	6.85153e-40	100874097	UBE2Q1-AS1
chr1	1617721	1617860	chr1	6762022	6762523	ENSG00000091583	74.7848	6.86877	0.592125	11.6002	4.11124e-31	1.0184e-29	350	APOH	chr1	1053401	1053620	chr1	2405041	2405542	ENSG00000168702	215.167	8.84411	0.998577	8.85671	8.24131e-19	1.17988e-17	53353	LRP1B	chr1	1130521	1130660	chr1	2635343	2635844	ENSG00000158352	102.259	10.7286	0.789505	13.589	4.65287e-42	1.4792e-40	57477	SHROOM4
chr1	1619821	1620000	chr1	6800667	6801168	ENSG00000089250	104.993	6.86565	0.558541	12.2921	9.98592e-35	2.87425e-33	4842	NOS1	chr1	1056621	1056800	chr1	2413593	2414094	ENSG00000183598	411.43	8.83797	0.444764	19.8712	7.23231e-88	8.92112e-86	653604	H3C13	chr1	1142101	1142300	chr1	2871195	2871696	ENSG00000205790	98.4639	10.674	0.802609	13.2991	2.34383e-40	7.04131e-39	100131094	DPP9-AS1
chr1	1620721	1620860	chr1	6803303	6803804	ENSG00000134207	22.5968	6.85089	0.955861	7.16725	7.65172e-13	6.64075e-12	148281	SYT6	chr1	1067861	1068060	chr1	2445102	2445603	ENSG00000119125	7701.57	8.83247	1.22324	7.22057	5.17699e-13	4.99362e-12	9615	GDA	chr1	1144081	1144260	chr1	2906766	2907267	ENSG00000006555	174.53	10.6734	0.784055	13.6131	3.34787e-42	1.07049e-40	55001	TTC22
chr1	1623941	1624100	chr1	6807755	6808256	ENSG00000145850	22.5797	6.8478	0.970139	7.05858	1.68214e-12	1.42915e-11	91937	TIMD4	chr1	1071161	1071300	chr1	2449572	2450073	ENSG00000196890	1408.09	8.82926	1.02107	8.64708	5.28327e-18	7.21452e-17	128312	H2BC26	chr1	1146521	1146740	chr1	3170461	3170962	ENSG00000116157	227.106	10.6634	0.741677	14.3774	7.17668e-47	2.72672e-45	2882	GPX7
chr1	1626301	1626440	chr1	6819568	6820069	ENSG00000157399	802.479	6.84259	0.413306	16.5557	1.45546e-61	9.99776e-60	415	ARSL	chr1	1071641	1071860	chr1	2480985	2481486	ENSG00000164411	59.5195	8.80028	1.63601	5.37912	7.485e-08	4.28707e-07	375519	GJB7	chr1	1150181	1150380	chr1	3320539	3321040	ENSG00000169550	95.9371	10.6365	0.794618	13.3856	7.33627e-41	2.24929e-39	143662	MUC15
chr1	1628581	1628780	chr1	6822447	6822948	ENSG00000179776	10.0656	6.83974	0.982146	6.96408	3.30565e-12	2.73648e-11	1003	CDH5	chr1	1072061	1072240	chr1	2529170	2529671	ENSG00000277027	6719.86	8.7668	1.27177	6.89339	5.44788e-12	4.85049e-11	6023	RMRP	chr1	1151301	1151460	chr1	3349655	3350156	ENSG00000251629	95.5224	10.6302	0.796246	13.3504	1.17748e-40	3.58181e-39	105374676	LINC02241
chr1	1640641	1640840	chr1	6825796	6826297	ENSG00000205420	9.79838	6.80948	1.12387	6.05895	1.37012e-09	8.95732e-09	3853	KRT6A	chr1	1072821	1073000	chr1	2592730	2593231	ENSG00000127951	19.0953	8.75217	1.67084	5.23818	1.6217e-07	8.89715e-07	10875	FGL2	chr1	1169061	1169220	chr1	3362476	3362977	ENSG00000211767	95.4249	10.6288	0.799112	13.3008	2.28924e-40	6.89869e-39	28626	TRBJ2-3
chr1	1672521	1672660	chr1	6888240	6888741	ENSG00000079308	1213.38	6.80863	0.966655	7.04349	1.87477e-12	1.58655e-11	7145	TNS1	chr1	1074001	1074140	chr1	2603460	2603961	ENSG00000196747	2114.86	8.74974	0.251944	34.7288	2.89211e-264	4.48903e-261	8329	H2AC13	chr1	1176281	1176420	chr1	3378332	3378833	ENSG00000271723	407.391	10.6225	0.601346	17.6645	7.87144e-70	5.5666e-68	100527960	MROH7-TTC4
chr1	1698061	1698200	chr1	7026144	7026645	ENSG00000124664	60.7743	6.80708	0.660632	10.3039	6.76679e-25	1.25435e-23	25803	SPDEF	chr1	1081141	1081300	chr1	2604859	2605360	ENSG00000164318	363.962	8.70079	0.653557	13.313	1.94607e-40	7.26404e-39	133584	EGFLAM	chr1	1199381	1199600	chr1	3439409	3439910	ENSG00000284268	93.2824	10.596	0.818175	12.9508	2.32521e-38	6.46423e-37	100302213	MIR1181
chr1	1702521	1702700	chr1	7156348	7156849	ENSG00000172346	98.658	6.75369	0.489016	13.8108	2.19503e-43	8.53815e-42	27254	CSDC2	chr1	1085121	1085380	chr1	2629829	2630330	ENSG00000112981	18.4158	8.69828	1.66618	5.22051	1.78434e-07	9.72641e-07	8382	NME5	chr1	1201381	1201560	chr1	3443764	3444265	ENSG00000268606	867.595	10.5874	0.477609	22.1675	7.06903e-109	1.16082e-106	4101	MAGEA2
chr1	1723121	1723300	chr1	7278002	7278503	ENSG00000128242	151.153	6.70205	0.386928	17.3212	3.25739e-67	2.565e-65	9514	GAL3ST1	chr1	1086081	1086240	chr1	2632840	2633341	ENSG00000181291	177.293	8.69772	0.663342	13.112	2.81219e-39	1.02105e-37	124842	TMEM132E	chr1	1201601	1201820	chr1	3473484	3473985	ENSG00000197928	90.9663	10.5597	0.798133	13.2305	5.84582e-40	1.72412e-38	342926	ZNF677
chr1	1728901	1729100	chr1	7281786	7282287	ENSG00000137699	100.781	6.65223	0.499243	13.3246	1.66435e-40	5.83004e-39	23650	TRIM29	chr1	1089401	1089560	chr1	2756517	2757018	ENSG00000276903	431.071	8.66734	1.33293	6.50246	7.90166e-11	6.32473e-10	8332	H2AC16	chr1	1202761	1202960	chr1	3496028	3496529	ENSG00000283845	90.96	10.5596	0.800309	13.1945	9.44353e-40	2.75169e-38	100616256	MIR4721
chr1	1743801	1743940	chr1	7312932	7313433	ENSG00000189001	55.3617	6.64926	0.638326	10.4167	2.07991e-25	3.95776e-24	374897	SBSN	chr1	1091421	1091660	chr1	2759337	2759838	ENSG00000248109	17.8857	8.6538	1.72587	5.01416	5.32666e-07	2.73619e-06	105378220	MARCOL	chr1	1203381	1203560	chr1	3553410	3553911	ENSG00000237080	88.4077	10.5186	0.793923	13.2489	4.58009e-40	1.35909e-38	107986588	EHMT2-AS1
chr1	1744881	1745100	chr1	7339919	7340420	ENSG00000183114	192.959	6.59562	0.350722	18.8058	6.76439e-79	7.12136e-77	163933	FAM43B	chr1	1096781	1096960	chr1	2839950	2840451	ENSG00000082397	8866.18	8.58094	1.44788	5.92656	3.09344e-09	2.10594e-08	23136	EPB41L3	chr1	1206521	1206700	chr1	3555089	3555590	ENSG00000207165	88.3346	10.5173	0.795558	13.22	6.72495e-40	1.97738e-38	26778	SNORA70
chr1	1748741	1748920	chr1	7356019	7356520	ENSG00000135477	1829.78	6.57273	0.422574	15.554	1.49412e-54	8.22233e-53	85349	KRT87P	chr1	1097121	1097340	chr1	2848115	2848616	ENSG00000276966	1140.01	8.57383	0.533938	16.0577	5.04677e-58	3.2753e-56	8367	H4C5	chr1	1208501	1208720	chr1	3570660	3571161	ENSG00000284121	88.0762	10.5132	0.801388	13.1187	2.57264e-39	7.37425e-38	406975	MIR198
chr1	1758101	1758320	chr1	7426996	7427497	ENSG00000235885	8.30848	6.56374	0.999146	6.56935	5.05352e-11	3.77669e-10	101927661	LOC101927661	chr1	1105061	1105200	chr1	2858628	2859129	ENSG00000178662	55.7885	8.53829	1.15737	7.37735	1.6147e-13	1.61522e-12	80034	CSRNP3	chr1	1211401	1211560	chr1	3588319	3588820	ENSG00000247473	115.82	10.4951	0.798844	13.1379	1.99629e-39	5.7477e-38	100852407	CARS1-AS1
chr1	1759661	1759800	chr1	7463486	7463987	ENSG00000253368	3976.33	6.55946	0.22109	29.6688	1.94121e-193	1.5668e-190	388610	TRNP1	chr1	1114241	1114420	chr1	2859726	2860227	ENSG00000150672	1197.85	8.51071	0.567856	14.9875	8.86787e-51	4.6659e-49	1740	DLG2	chr1	1213881	1214040	chr1	3594888	3595389	ENSG00000284108	86.6506	10.4896	0.795196	13.1912	9.85601e-40	2.86757e-38	693196	MIR611
chr1	1760781	1761000	chr1	7479359	7479860	ENSG00000165092	158096	6.55287	1.20112	5.45562	4.88036e-08	2.67206e-07	216	ALDH1A1	chr1	1117681	1117860	chr1	2865510	2866011	ENSG00000226031	15.2448	8.42672	1.86979	4.50676	6.5825e-06	2.89081e-05	100129662	FGF13-AS1	chr1	1215681	1215880	chr1	3676407	3676908	ENSG00000174963	84.7793	10.4582	0.791785	13.2084	7.85195e-40	2.2983e-38	84107	ZIC4
chr1	1761641	1761780	chr1	7516235	7516736	ENSG00000235142	26.5142	6.5228	0.835979	7.80258	6.06519e-15	6.19666e-14	100422737	LINC02532	chr1	1118961	1119120	chr1	2867793	2868294	ENSG00000169862	253.846	8.39131	1.70604	4.9186	8.71635e-07	4.34209e-06	1501	CTNND2	chr1	1215961	1216180	chr1	3719181	3719682	ENSG00000105894	439.999	10.4133	0.841907	12.3686	3.86274e-35	9.20644e-34	5764	PTN
chr1	1774161	1774340	chr1	7526424	7526925	ENSG00000241388	7.93354	6.46632	0.989073	6.53776	6.2446e-11	4.64176e-10	283460	HNF1A-AS1	chr1	1129001	1129180	chr1	2882862	2883363	ENSG00000069431	1638.74	8.3389	1.73115	4.81698	1.4575e-06	7.06412e-06	10060	ABCC9	chr1	1235441	1235740	chr1	3755410	3755911	ENSG00000266780	81.6294	10.4035	0.792994	13.1193	2.55449e-39	7.33309e-38	100846999	MIR4444-2
chr1	1813621	1813860	chr1	7572684	7573185	ENSG00000103089	1104.14	6.45239	0.186727	34.5552	1.19264e-261	1.44391e-258	79152	FA2H	chr1	1136561	1136760	chr1	2904104	2904605	ENSG00000274641	642.42	8.31791	0.322973	25.7542	2.89417e-146	9.45733e-144	8348	H2BC17	chr1	1237881	1238080	chr1	3762741	3763242	ENSG00000254003	81.2843	10.3974	0.804517	12.9238	3.30478e-38	9.12204e-37	102723885	SRI-AS1
chr1	1821401	1821600	chr1	7581098	7581599	ENSG00000080573	398.941	6.43329	0.358475	17.9463	5.13183e-72	4.49813e-70	50509	COL5A3	chr1	1137901	1138040	chr1	2906043	2906544	ENSG00000278677	1045.15	8.3124	0.497925	16.6941	1.44703e-62	1.06112e-60	8336	H2AC17	chr1	1242221	1242480	chr1	3804051	3804552	ENSG00000258484	76.1713	10.3037	0.804753	12.8035	1.56645e-37	4.1353e-36	246777	SPESP1
chr1	1831721	1831940	chr1	7981314	7981815	ENSG00000184937	244.199	6.43116	1.15377	5.57403	2.48911e-08	1.40902e-07	7490	WT1	chr1	1141921	1142080	chr1	2908244	2908745	ENSG00000197153	443.44	8.14382	0.43249	18.8301	4.28125e-79	4.5829e-77	8356	H3C12	chr1	1242661	1242820	chr1	3858120	3858621	ENSG00000283795	75.9683	10.2997	0.79859	12.8973	4.65885e-38	1.27868e-36	100616345	MIR4426
chr1	1832261	1832400	chr1	7988512	7989013	ENSG00000168546	97.8379	6.3626	0.458986	13.8623	1.07155e-43	4.23611e-42	2675	GFRA2	chr1	1142901	1143080	chr1	2913160	2913661	ENSG00000112175	81.3329	8.11191	1.59862	5.07431	3.88903e-07	2.03132e-06	653	BMP5	chr1	1244601	1244780	chr1	5752284	5752785	ENSG00000245067	223.981	10.2977	0.710274	14.4982	1.2444e-47	4.79379e-46	255130	IGFBP7-AS1
chr1	1858661	1858860	chr1	8006253	8006754	ENSG00000249550	568.383	6.30669	0.607262	10.3854	2.88813e-25	5.45814e-24	100506465	LINC01234	chr1	1143121	1143340	chr1	2946193	2946694	ENSG00000116183	1574.1	8.10295	1.41543	5.72473	1.03601e-08	6.59265e-08	60676	PAPPA2	chr1	1246321	1246480	chr1	5845362	5845863	ENSG00000258137	75.093	10.2831	0.801666	12.8271	1.15573e-37	3.08891e-36	102724050	GPR84-AS1
chr1	1858961	1859280	chr1	8035227	8035728	ENSG00000163083	746.743	6.26436	0.434994	14.401	5.09802e-47	2.2444e-45	3625	INHBB	chr1	1150741	1150880	chr1	2946961	2947462	ENSG00000110693	382.37	8.05553	1.41574	5.68998	1.27057e-08	8.01953e-08	55553	SOX6	chr1	1248281	1248480	chr1	5850434	5850935	ENSG00000214107	99.9526	10.2825	0.800372	12.8472	8.92032e-38	2.41409e-36	4112	MAGEB1
chr1	1859341	1859520	chr1	8075363	8075864	ENSG00000126353	27.5872	6.2383	0.747129	8.3497	6.8439e-17	8.00018e-16	1236	CCR7	chr1	1161701	1161900	chr1	2949881	2950382	ENSG00000185345	356.687	8.04943	0.710077	11.336	8.70373e-30	2.233e-28	5071	PRKN	chr1	1250981	1251160	chr1	5877606	5878107	ENSG00000204334	99.2639	10.2704	0.794866	12.9209	3.42955e-38	9.45298e-37	285141	ERICH2
chr1	1865561	1865740	chr1	8094795	8095296	ENSG00000255433	6.51681	6.20832	1.15058	5.39581	6.82149e-08	3.67053e-07	101927120	LINC02735	chr1	1167641	1167820	chr1	2974022	2974523	ENSG00000285095	18.8931	7.99848	1.07041	7.47237	7.87636e-14	8.07403e-13	112268208	LOC112268208	chr1	1265441	1265640	chr1	5909731	5910232	ENSG00000166160	73.1708	10.2457	0.79981	12.8101	1.43879e-37	3.80866e-36	728458	OPN1MW2
chr1	1892101	1892240	chr1	8204366	8204867	ENSG00000169876	6.29445	6.15932	1.07781	5.71468	1.09912e-08	6.4912e-08	140453	MUC17	chr1	1168621	1168800	chr1	2974740	2975241	ENSG00000273213	85.9381	7.97424	0.58947	13.5278	1.07155e-41	4.21961e-40	440686	H3-7	chr1	1273561	1273720	chr1	5926934	5927435	ENSG00000275896	72.8107	10.2386	0.793017	12.911	3.90311e-38	1.07278e-36	5645	PRSS2
chr1	1912441	1912620	chr1	8285039	8285540	ENSG00000235385	20.4814	6.15088	0.868976	7.0783	1.45932e-12	1.24421e-11	109729169	LINC02154	chr1	1171021	1171320	chr1	2979426	2979927	ENSG00000197238	1059.15	7.90652	0.406373	19.4563	2.57691e-84	2.98121e-82	8363	H4C11	chr1	1281801	1282060	chr1	5977641	5978142	ENSG00000250741	72.6744	10.2358	0.806581	12.6903	6.69005e-37	1.72844e-35	100526794	NT5C1B-RDH14
chr1	1920141	1920420	chr1	8315744	8316245	ENSG00000275395	115.711	6.14708	0.499423	12.3084	8.16741e-35	2.36342e-33	8857	FCGBP	chr1	1171441	1171720	chr1	3054506	3055007	ENSG00000212766	149.023	7.89923	0.388068	20.3553	4.16987e-92	5.58763e-90	283673	EWSAT1	chr1	1282121	1282400	chr1	6092220	6092721	ENSG00000258471	96.8083	10.2354	0.798393	12.82	1.26623e-37	3.36567e-36	101929718	LOC101929718
chr1	1921181	1921340	chr1	8408059	8408560	ENSG00000243137	20.096	6.14425	0.896288	6.85522	7.12026e-12	5.73261e-11	5672	PSG4	chr1	1175121	1175340	chr1	3092958	3093459	ENSG00000278637	67.9374	7.8947	0.807955	9.77121	1.4966e-22	2.64225e-21	8359	H4C1	chr1	1285221	1285420	chr1	6145956	6146457	ENSG00000147246	94.7893	10.2057	0.794862	12.8396	9.8358e-38	2.65074e-36	3358	HTR2C
chr1	1922881	1923020	chr1	8416806	8417307	ENSG00000123838	19.9146	6.14099	0.876465	7.00654	2.44287e-12	2.0441e-11	722	C4BPA	chr1	1177661	1177920	chr1	3096231	3096732	ENSG00000224318	7.8712	7.8398	3.6032	2.17579	0.029571	0.0586009	101927174	CHL1-AS2	chr1	1286501	1286700	chr1	6170733	6171234	ENSG00000172803	1703.61	10.2049	0.460098	22.1799	5.37225e-109	8.97397e-107	254122	SNX32
chr1	1941301	1941480	chr1	8466031	8466532	ENSG00000257335	44.1488	6.0945	0.583856	10.4384	1.65648e-25	3.16759e-24	8972	MGAM	chr1	1179601	1179800	chr1	3119772	3120273	ENSG00000125851	13.0554	7.83362	1.35893	5.76457	8.18686e-09	5.27642e-08	5126	PCSK2	chr1	1287361	1287560	chr1	6180146	6180647	ENSG00000284570	70.5468	10.193	0.816921	12.4773	9.92772e-36	2.43814e-34	102466854	MIR7705
chr1	1954461	1954620	chr1	8470305	8470806	ENSG00000146352	6.12392	6.09008	1.26823	4.80203	1.57062e-06	6.96691e-06	134829	CLVS2	chr1	1192021	1192160	chr1	3132589	3133090	ENSG00000274997	214.11	7.82591	0.441215	17.7372	2.16594e-70	1.89403e-68	85235	H2AC12	chr1	1291481	1291680	chr1	6220234	6220735	ENSG00000264014	70.3942	10.1899	0.818351	12.4518	1.36761e-35	3.33756e-34	100422914	MIR4253
chr1	1955861	1956020	chr1	8480799	8481300	ENSG00000145920	9127.79	6.08624	0.839754	7.24765	4.2407e-13	3.73734e-12	10814	CPLX2	chr1	1202101	1202380	chr1	3147177	3147678	ENSG00000150637	950.478	7.78855	0.924606	8.42365	3.64943e-17	4.76344e-16	10666	CD226	chr1	1293521	1293680	chr1	6273267	6273768	ENSG00000204118	70.1274	10.1843	0.799325	12.7411	3.49411e-37	9.13702e-36	645996	NAP1L6P
chr1	1957161	1957380	chr1	8550987	8551488	ENSG00000124102	19.2609	6.08554	0.874621	6.95792	3.45345e-12	2.85396e-11	5266	PI3	chr1	1209641	1209900	chr1	3149319	3149820	ENSG00000267322	129.57	7.75173	0.47971	16.1592	9.7857e-59	6.53292e-57	103091864	SNHG22	chr1	1298041	1298200	chr1	6301471	6301972	ENSG00000221190	69.5724	10.1729	0.801071	12.6992	5.97622e-37	1.54814e-35	100422985	MIR1184-2
chr1	1984721	1984920	chr1	8621718	8622219	ENSG00000163202	6.00155	6.08027	1.03044	5.90064	3.62099e-09	2.26192e-08	84648	LCE3D	chr1	1210241	1210380	chr1	3162438	3162939	ENSG00000267322	129.57	7.75173	0.47971	16.1592	9.7857e-59	6.53292e-57	677769	SCARNA17	chr1	1299421	1299580	chr1	6348533	6349034	ENSG00000189186	68.2121	10.1445	0.802106	12.6473	1.15839e-36	2.95344e-35	347442	DCAF8L2
chr1	2013841	2014000	chr1	8629223	8629724	ENSG00000080511	5.81436	6.05624	1.04318	5.80557	6.41491e-09	3.89784e-08	50700	RDH8	chr1	1211621	1211780	chr1	3166828	3167329	ENSG00000188620	26.1992	7.75164	1.10057	7.04327	1.87777e-12	1.73317e-11	340784	HMX3	chr1	1305361	1305540	chr1	6358176	6358677	ENSG00000224960	120.878	10.1439	0.790783	12.8277	1.14731e-37	3.07524e-36	139420	PPP4R3C
chr1	2025721	2025860	chr1	8643817	8644318	ENSG00000180210	65.8018	6.03598	0.556018	10.8557	1.87311e-27	3.97852e-26	2147	F2	chr1	1217981	1218240	chr1	3180548	3181049	ENSG00000279050	12.2555	7.73789	2.17292	3.56105	0.000369374	0.00119735	145624	PWAR1	chr1	1306221	1306440	chr1	6358781	6359282	ENSG00000284448	68.0174	10.1404	0.804468	12.6051	1.98014e-36	4.99598e-35	102465248	MIR6501
chr1	2026321	2026480	chr1	8733394	8733895	ENSG00000100557	65.0832	6.01924	0.492411	12.224	2.3135e-34	6.58072e-33	55195	CCDC198	chr1	1218761	1218940	chr1	3186473	3186974	ENSG00000153707	943.019	7.50259	0.375037	20.0049	4.98901e-89	6.32144e-87	5789	PTPRD	chr1	1307061	1307220	chr1	6371412	6371913	ENSG00000081277	1446.72	10.1342	0.539117	18.7978	7.87211e-79	6.7153e-77	5317	PKP1
chr1	2041361	2041560	chr1	8777858	8778359	ENSG00000100505	631.327	6.01197	0.283989	21.1697	1.81594e-99	3.08567e-97	114088	TRIM9	chr1	1225381	1225520	chr1	3201181	3201682	ENSG00000239002	154.26	7.50174	1.12523	6.66686	2.61334e-11	2.17498e-10	692148	SCARNA10	chr1	1318081	1318220	chr1	6449110	6449611	ENSG00000164483	89.7127	10.1241	0.791571	12.7899	1.86728e-37	4.91608e-36	154075	SAMD3
chr1	2044341	2044540	chr1	8808631	8809132	ENSG00000184985	317.749	6.00448	0.656395	9.14765	5.81834e-20	8.26905e-19	57537	SORCS2	chr1	1231441	1231620	chr1	3227011	3227512	ENSG00000261097	6.21465	7.49773	3.68453	2.03492	0.0418586	0.0789448	100861554	LINC00563	chr1	1332981	1333120	chr1	6455095	6455596	ENSG00000178235	66.6693	10.1115	0.795208	12.7155	4.84761e-37	1.26083e-35	114798	SLITRK1
chr1	2050901	2051060	chr1	8854683	8855184	ENSG00000142484	5.57067	5.97825	1.14452	5.22335	1.75711e-07	8.95004e-07	9032	TM4SF5	chr1	1232521	1232680	chr1	3248825	3249326	ENSG00000134548	2762.46	7.47539	1.38869	5.38304	7.32396e-08	4.19871e-07	80763	SPX	chr1	1347101	1347240	chr1	6513296	6513797	ENSG00000085276	800.567	10.1042	0.379637	26.6153	4.51749e-156	1.71638e-153	2122	MECOM
chr1	2085861	2086000	chr1	8855809	8856310	ENSG00000163435	5543.22	5.97145	0.539987	11.0585	1.99387e-28	4.41408e-27	1999	ELF3	chr1	1236061	1236240	chr1	3257709	3258210	ENSG00000184260	1153.31	7.47049	0.245407	30.4413	1.56349e-203	1.00419e-200	8338	H2AC20	chr1	1351481	1351640	chr1	6734512	6735013	ENSG00000205784	65.9187	10.0952	0.828277	12.1881	3.59536e-34	8.1387e-33	645432	ARRDC5
chr1	2089901	2090100	chr1	8908254	8908755	ENSG00000100739	22.7737	5.96858	0.85962	6.94328	3.83106e-12	3.15123e-11	623	BDKRB1	chr1	1237501	1237660	chr1	3269563	3270064	ENSG00000122584	25.2927	7.34147	1.46094	5.02519	5.02945e-07	2.59641e-06	30010	NXPH1	chr1	1351821	1352020	chr1	6758044	6758545	ENSG00000132837	234.119	10.079	0.646654	15.5864	9.00675e-55	4.30923e-53	29958	DMGDH
chr1	2095961	2096160	chr1	9001731	9002232	ENSG00000249196	5.48246	5.9585	1.26701	4.70281	2.5661e-06	1.10371e-05	283352	TMEM132D-AS1	chr1	1241261	1241400	chr1	3293206	3293707	ENSG00000169429	13224.6	7.33114	1.0255	7.14885	8.7511e-13	8.32897e-12	3576	CXCL8	chr1	1353441	1353580	chr1	6802050	6802551	ENSG00000242902	64.3116	10.0595	0.800547	12.5658	3.25733e-36	8.13368e-35	110806300	FLNC-AS1
chr1	2107061	2107200	chr1	9078563	9079064	ENSG00000169894	222.995	5.94679	0.37692	15.7773	4.45657e-56	2.58468e-54	4584	MUC3A	chr1	1241941	1242100	chr1	3305693	3306194	ENSG00000252481	305.478	7.32679	0.33267	22.0242	1.68784e-107	2.99407e-105	677768	SCARNA13	chr1	1357161	1357320	chr1	6905627	6906128	ENSG00000106526	187.196	10.042	0.692415	14.5029	1.1612e-47	4.48218e-46	653857	ACTR3C
chr1	2111361	2111500	chr1	9084886	9085387	ENSG00000107984	5966.48	5.9441	0.269272	22.0747	5.53575e-108	1.19148e-105	22943	DKK1	chr1	1243861	1244160	chr1	3331695	3332196	ENSG00000136167	906.335	7.29043	0.525222	13.8807	8.29617e-44	3.51192e-42	3936	LCP1	chr1	1358481	1359080	chr1	6922551	6923052	ENSG00000283856	63.3617	10.038	0.794281	12.6378	1.30598e-36	3.321e-35	102465801	MIR7703
chr1	2112661	2112800	chr1	9193121	9193622	ENSG00000259495	112.517	5.93413	0.360112	16.4786	5.22986e-61	3.54222e-59	101929560	ARNT2-DT	chr1	1248041	1248260	chr1	3359553	3360054	ENSG00000115252	560.183	7.28842	0.892469	8.16658	3.17263e-16	3.88006e-15	5136	PDE1A	chr1	1371281	1371660	chr1	6925639	6926140	ENSG00000247810	62.6169	10.021	0.80091	12.512	6.41767e-36	1.58616e-34	101928721	LOC101928721
chr1	2113381	2113640	chr1	9244536	9245037	ENSG00000175311	8.08013	5.92343	1.09929	5.38839	7.10905e-08	3.8189e-07	257629	ANKS4B	chr1	1251801	1252020	chr1	3382601	3383102	ENSG00000180596	3952.89	7.23705	0.502068	14.4145	4.19593e-47	1.99881e-45	8347	H2BC4	chr1	1371681	1372040	chr1	6931722	6932223	ENSG00000232814	153.79	10.0195	1.17113	8.55546	1.17402e-17	1.13916e-16	100874203	COL4A2-AS1
chr1	2119261	2119460	chr1	9284043	9284544	ENSG00000180043	8.16443	5.91681	1.0258	5.76801	8.02153e-09	4.81665e-08	284418	GARIN5B	chr1	1255261	1255480	chr1	3384334	3384835	ENSG00000111052	1078.07	7.23561	0.265562	27.2464	1.83444e-163	7.42788e-161	8825	LIN7A	chr1	1373641	1373780	chr1	6934511	6935012	ENSG00000271982	62.1502	10.0102	0.79685	12.5622	3.40776e-36	8.49834e-35	26790	SNORD58B
chr1	2129321	2129540	chr1	9371547	9372048	ENSG00000230417	5.43071	5.91184	1.03078	5.73534	9.73196e-09	5.78986e-08	100132987	LINC00856	chr1	1258481	1258700	chr1	3393331	3393832	ENSG00000173988	241.923	7.22642	1.54362	4.68149	2.84802e-06	1.32089e-05	220416	LRRC63	chr1	1374281	1374460	chr1	6955352	6955853	ENSG00000284427	60.9877	9.98302	0.801603	12.4538	1.33312e-35	3.25846e-34	100616124	MIR4647
chr1	2130901	2131060	chr1	9373583	9374084	ENSG00000230417	5.43071	5.91184	1.03078	5.73534	9.73196e-09	5.78986e-08	414243	LINC00595	chr1	1268361	1268600	chr1	3417029	3417530	ENSG00000092377	23.5754	7.22269	1.15277	6.26549	3.71652e-10	2.76674e-09	90665	TBL1Y	chr1	1407501	1407700	chr1	6969031	6969532	ENSG00000106624	106.664	9.96126	0.799213	12.4638	1.17585e-35	2.8841e-34	165	AEBP1
chr1	2146101	2146260	chr1	9384772	9385273	ENSG00000179331	17.4061	5.90255	0.888098	6.64628	3.00595e-11	2.29426e-10	54734	RAB39A	chr1	1280601	1280740	chr1	3432313	3432814	ENSG00000231107	207.549	7.19083	1.06603	6.74545	1.52558e-11	1.30107e-10	101927873	LINC01508	chr1	1417401	1417600	chr1	7009488	7009989	ENSG00000280927	633.825	9.94896	0.443407	22.4375	1.69476e-111	3.04068e-109	285463	CTBP1-AS
chr1	2149261	2149420	chr1	9436213	9436714	ENSG00000144837	5.27935	5.89748	1.12515	5.24152	1.59259e-07	8.1571e-07	51365	PLA1A	chr1	1295741	1295880	chr1	3442194	3442695	ENSG00000027644	8.33988	7.1792	1.60551	4.47159	7.76393e-06	3.37796e-05	3645	INSRR	chr1	1421141	1421280	chr1	7229697	7230198	ENSG00000136573	58.8356	9.93121	0.797445	12.4538	1.33352e-35	3.25846e-34	640	BLK
chr1	2162661	2162840	chr1	9465690	9466191	ENSG00000101074	5.4143	5.89271	1.17148	5.03014	4.90116e-07	2.33326e-06	140902	R3HDML	chr1	1296361	1296500	chr1	3502911	3503412	ENSG00000256188	13.4937	7.17726	1.18282	6.0679	1.29595e-09	9.1632e-09	259293	TAS2R30	chr1	1421861	1422000	chr1	7267488	7267989	ENSG00000186086	103.835	9.92447	0.785753	12.6305	1.4334e-36	3.63546e-35	653149	NBPF6
chr1	2170981	2171220	chr1	9476758	9477259	ENSG00000156466	95.0059	5.86115	0.47647	12.3012	8.92405e-35	2.57627e-33	392255	GDF6	chr1	1296621	1296860	chr1	3518111	3518612	ENSG00000231233	110.155	7.1298	0.583029	12.2289	2.17873e-34	6.7635e-33	100505869	CFAP58-DT	chr1	1422841	1423000	chr1	7287022	7287523	ENSG00000284325	58.5585	9.9243	0.797994	12.4366	1.65463e-35	4.0228e-34	100500820	MIR3655
chr1	2177341	2177560	chr1	9596230	9596731	ENSG00000253428	5.25715	5.84136	1.1445	5.10386	3.32799e-07	1.61854e-06	105377736	LINC01942	chr1	1299121	1299340	chr1	3541935	3542436	ENSG00000180875	1106.82	7.12202	0.223654	31.844	1.59479e-222	1.2915e-219	64388	GREM2	chr1	1426041	1426180	chr1	7410557	7411058	ENSG00000138964	58.2602	9.91678	0.810985	12.2281	2.20121e-34	5.02389e-33	64098	PARVG
chr1	2179021	2179200	chr1	9648267	9648768	ENSG00000117983	473.245	5.83705	0.478416	12.2008	3.07788e-34	8.70389e-33	727897	MUC5B	chr1	1309181	1309440	chr1	3547309	3547810	ENSG00000142621	968.265	7.09374	0.157856	44.9382	0	0	114827	FHAD1	chr1	1430401	1430620	chr1	7528860	7529361	ENSG00000148942	76.5442	9.89697	0.797102	12.4162	2.13498e-35	5.17118e-34	159963	SLC5A12
chr1	2184701	2184880	chr1	9666036	9666537	ENSG00000180767	15.9548	5.83153	0.993114	5.87197	4.30659e-09	2.66357e-08	166012	CHST13	chr1	1309661	1309940	chr1	3578477	3578978	ENSG00000120337	51.5162	7.07607	1.33564	5.29789	1.17146e-07	6.55712e-07	8995	TNFSF18	chr1	1438621	1438820	chr1	7538015	7538516	ENSG00000228237	57.3153	9.89327	0.799343	12.3768	3.49182e-35	8.33265e-34	100130197	EFCAB14-AS1
chr1	2196721	2196920	chr1	9667049	9667550	ENSG00000236393	15.929	5.79043	1.00145	5.78202	7.38069e-09	4.45255e-08	101927476	LINC03099	chr1	1311361	1311560	chr1	3651383	3651884	ENSG00000162981	54.9714	7.06251	1.36337	5.18018	2.21674e-07	1.19195e-06	151354	LRATD1	chr1	1454301	1454480	chr1	7541607	7542108	ENSG00000221603	56.8787	9.88232	0.802829	12.3094	8.06511e-35	1.88514e-33	100422977	MIR1184-3
chr1	2197001	2197140	chr1	9699355	9699856	ENSG00000165376	378.182	5.78566	0.842672	6.86586	6.60929e-12	5.3412e-11	9075	CLDN2	chr1	1312501	1312640	chr1	3657879	3658380	ENSG00000164283	264.604	7.035	2.43674	2.88706	0.00388861	0.0099806	11082	ESM1	chr1	1456841	1457020	chr1	7583292	7583793	ENSG00000248468	166.951	9.87797	0.700956	14.0921	4.24463e-45	1.51749e-43	105374114	LOC105374114
chr1	2204381	2204540	chr1	9798200	9798701	ENSG00000171564	307.03	5.77957	0.541905	10.6653	1.47943e-26	2.98832e-25	2244	FGB	chr1	1314001	1314160	chr1	3678320	3678821	ENSG00000275714	96.1585	7.03089	0.47566	14.7813	1.93317e-49	9.78457e-48	8350	H3C1	chr1	1461801	1461960	chr1	7585455	7585956	ENSG00000284251	56.5044	9.87275	0.805636	12.2546	1.58727e-34	3.67354e-33	100313843	MIR711
chr1	2206821	2207000	chr1	9815085	9815586	ENSG00000187772	148.928	5.77471	0.524341	11.0133	3.29843e-28	7.26893e-27	389421	LIN28B	chr1	1314861	1315060	chr1	3683957	3684458	ENSG00000143333	346.913	7.01592	0.34182	20.5252	1.28282e-93	1.79652e-91	6004	RGS16	chr1	1472661	1472820	chr1	7594249	7594750	ENSG00000140403	736.107	9.85967	0.689259	14.3047	2.04433e-46	7.6621e-45	55466	DNAJA4
chr1	2217301	2217480	chr1	9816446	9816947	ENSG00000105255	192.824	5.75545	0.662739	8.68433	3.80977e-18	4.83928e-17	79187	FSD1	chr1	1321661	1321900	chr1	3688347	3688848	ENSG00000231367	7.44354	6.97498	1.6083	4.33686	1.44532e-05	6.04682e-05	101929596	LINC02613	chr1	1493781	1493960	chr1	7632862	7633363	ENSG00000198429	55.8751	9.85673	0.805651	12.2345	2.03389e-34	4.65298e-33	7620	ZNF69
chr1	2234481	2234700	chr1	9843427	9843928	ENSG00000095596	63.5367	5.73132	0.459932	12.4612	1.2146e-35	3.63087e-34	1592	CYP26A1	chr1	1322961	1323100	chr1	3719978	3720479	ENSG00000268388	229.408	6.9392	2.42077	2.86653	0.00415	0.010572	400550	FENDRR	chr1	1497321	1497480	chr1	7660997	7661498	ENSG00000235191	200.404	9.85182	0.641352	15.361	2.98834e-53	1.37216e-51	100874085	NUCB1-AS1
chr1	2238721	2238900	chr1	9958803	9959304	ENSG00000130600	244.866	5.72226	0.440537	12.9893	1.40776e-38	4.65353e-37	283120	H19	chr1	1323921	1324100	chr1	3806339	3806840	ENSG00000248483	35.4908	6.84142	0.848249	8.06534	7.30295e-16	8.74195e-15	134187	POU5F2	chr1	1500741	1500920	chr1	7668445	7668946	ENSG00000238184	73.9949	9.84706	0.809384	12.1661	4.70957e-34	1.05867e-32	101927682	CD81-AS1
chr1	2249501	2249640	chr1	10368109	10368610	ENSG00000113196	7.13758	5.7201	1.00243	5.70625	1.15494e-08	6.80424e-08	9421	HAND1	chr1	1325641	1325840	chr1	3817330	3817831	ENSG00000069667	839.451	6.83179	0.394443	17.3201	3.31746e-67	2.66341e-65	6095	RORA	chr1	1508941	1509100	chr1	7686959	7687460	ENSG00000273003	301.99	9.83928	1.57667	6.24056	4.36011e-10	2.48854e-09	100528018	ARL2-SNX15
chr1	2249661	2249840	chr1	10402620	10403121	ENSG00000132639	534.068	5.71005	0.164679	34.6738	1.9586e-263	2.71e-260	6616	SNAP25	chr1	1325981	1326200	chr1	3821545	3822046	ENSG00000009694	72.6589	6.82625	1.08296	6.30333	2.9132e-10	2.1906e-09	10178	TENM1	chr1	1512401	1512600	chr1	7705517	7706018	ENSG00000219665	54.5302	9.8214	0.807649	12.1605	5.04632e-34	1.13044e-32	101928464	ZNF433-AS1
chr1	2278181	2278340	chr1	10591388	10591889	ENSG00000243566	379.932	5.70163	0.492279	11.5821	5.07714e-31	1.24022e-29	105375355	UPK3B	chr1	1326701	1326840	chr1	3822417	3822918	ENSG00000207344	6.47981	6.80219	1.58686	4.28657	1.81454e-05	7.49061e-05	109616965	SNORA22C	chr1	1512721	1512880	chr1	7834295	7834796	ENSG00000255539	54.3572	9.81682	0.796676	12.3222	6.87696e-35	1.61326e-33	105369373	LOC105369373
chr1	2311321	2311480	chr1	10791612	10792113	ENSG00000183242	14.447	5.6954	0.982732	5.79548	6.81266e-09	4.13175e-08	51352	WT1-AS	chr1	1328001	1328140	chr1	3869799	3870300	ENSG00000107731	2073.35	6.79221	1.01817	6.67097	2.54116e-11	2.12154e-10	219699	UNC5B	chr1	1522841	1523020	chr1	7869455	7869956	ENSG00000136514	54.1505	9.81145	0.801553	12.2406	1.88741e-34	4.33835e-33	64108	RTP4
chr1	2315561	2315760	chr1	10793116	10793617	ENSG00000101049	161.132	5.69015	0.272823	20.8565	1.32986e-96	2.11154e-94	10110	SGK2	chr1	1329401	1329560	chr1	3883190	3883691	ENSG00000168421	48.3988	6.77961	0.721683	9.39418	5.76673e-21	9.21984e-20	399	RHOH	chr1	1561441	1561580	chr1	7883165	7883666	ENSG00000261105	53.6026	9.79658	0.806889	12.1412	6.38992e-34	1.41667e-32	101927155	LMO7-AS1
chr1	2317641	2317820	chr1	10900692	10901193	ENSG00000261780	653.984	5.67831	0.993244	5.71694	1.08461e-08	6.41526e-08	100505817	LINC02582	chr1	1330541	1330720	chr1	3930608	3931109	ENSG00000278828	1816.13	6.77766	0.430915	15.7285	9.64075e-56	5.88749e-54	8357	H3C10	chr1	1569541	1569680	chr1	7888198	7888699	ENSG00000212498	53.2634	9.78763	0.805784	12.1467	5.97207e-34	1.3286e-32	692201	SNORD86
chr1	2318661	2318840	chr1	10982524	10983025	ENSG00000066032	10.2718	5.66027	0.997891	5.67224	1.40944e-08	8.21368e-08	1496	CTNNA2	chr1	1332421	1332580	chr1	4018774	4019275	ENSG00000251791	72.7667	6.76107	0.491888	13.7451	5.44679e-43	2.23956e-41	677772	SCARNA6	chr1	1575261	1575420	chr1	7913206	7913707	ENSG00000266554	70.2115	9.77219	0.791813	12.3415	5.41088e-35	1.27862e-33	400644	LINC01443
chr1	2321621	2321760	chr1	11217844	11218345	ENSG00000166523	4.51635	5.66014	1.12749	5.02012	5.1638e-07	2.44926e-06	26253	CLEC4E	chr1	1332641	1332780	chr1	4048027	4048528	ENSG00000099985	53.6954	6.75369	0.62646	10.7807	4.24573e-27	9.39203e-26	5008	OSM	chr1	1589841	1590000	chr1	7939988	7940489	ENSG00000283803	52.0597	9.7545	0.80754	12.0793	1.35913e-33	2.97581e-32	100616400	MIR3198-2
chr1	2328941	2329120	chr1	11267583	11268084	ENSG00000217236	107.198	5.65264	0.503237	11.2326	2.82176e-29	6.46104e-28	100131390	SP9	chr1	1332801	1332960	chr1	4095415	4095916	ENSG00000141338	497.809	6.75016	0.329063	20.5133	1.63833e-93	2.27728e-91	10351	ABCA8	chr1	1593901	1594060	chr1	8045878	8046379	ENSG00000182798	219.81	9.73543	0.598307	16.2716	1.56965e-59	8.59183e-58	645864	MAGEB17
chr1	2330681	2330820	chr1	11321619	11322120	ENSG00000183632	4.38081	5.64629	1.75801	3.21174	0.00131933	0.00345689	102723655	LOC102723655	chr1	1333621	1333820	chr1	4150263	4150764	ENSG00000233822	978.254	6.72144	0.626097	10.7355	6.9369e-27	1.52187e-25	8341	H2BC15	chr1	1594761	1594960	chr1	8059229	8059730	ENSG00000254959	51.1192	9.72835	0.797843	12.1933	3.37401e-34	7.64657e-33	100526825	INMT-MINDY4
chr1	2331161	2331300	chr1	11360391	11360892	ENSG00000183632	4.38081	5.64629	1.75801	3.21174	0.00131933	0.00345689	24150	TP53TG3	chr1	1334721	1334860	chr1	4173113	4173614	ENSG00000168079	3750.78	6.71608	0.861136	7.79909	6.2353e-15	6.96276e-14	286133	SCARA5	chr1	1603241	1603440	chr1	8082877	8083378	ENSG00000257987	51.0589	9.72659	0.796876	12.2059	2.89103e-34	6.56734e-33	255411	SPMIP11
chr1	2332241	2332380	chr1	11531206	11531707	ENSG00000183632	4.38081	5.64629	1.75801	3.21174	0.00131933	0.00345689	102723713	LOC102723713	chr1	1336781	1336960	chr1	4331621	4332122	ENSG00000226792	4.71011	6.70715	2.71607	2.46944	0.0135326	0.0297064	647166	C13orf42	chr1	1611081	1611240	chr1	8089439	8089940	ENSG00000133256	67.5923	9.71741	0.795259	12.2192	2.45587e-34	5.59851e-33	5158	PDE6B
chr1	2357901	2358080	chr1	11600658	11601159	ENSG00000064787	32.2255	5.63817	0.5843	9.64944	4.94258e-22	7.93228e-21	8537	BCAS1	chr1	1342461	1342660	chr1	4777911	4778412	ENSG00000082482	246.487	6.69214	0.778697	8.59402	8.39783e-18	1.13429e-16	3776	KCNK2	chr1	1619021	1619180	chr1	8133202	8133703	ENSG00000162576	1370.52	9.71184	0.634485	15.3067	6.90134e-53	3.12447e-51	54587	MXRA8
chr1	2377301	2377440	chr1	11708540	11709041	ENSG00000108823	9.97322	5.60837	0.990522	5.66203	1.49591e-08	8.68885e-08	6442	SGCA	chr1	1343761	1343940	chr1	5119454	5119955	ENSG00000254911	63.8121	6.67258	0.585689	11.3927	4.5466e-30	1.1811e-28	100158262	SCARNA9L	chr1	1660061	1660200	chr1	8165600	8166101	ENSG00000284031	50.039	9.69745	0.822062	11.7965	4.06919e-32	8.29987e-31	100616414	MIR4761
chr1	2381381	2381560	chr1	11721248	11721749	ENSG00000166589	6.47298	5.59873	1.0673	5.24571	1.55681e-07	7.99282e-07	1014	CDH16	chr1	1345981	1346120	chr1	5286197	5286698	ENSG00000254911	63.8121	6.67258	0.585689	11.3927	4.5466e-30	1.1811e-28	619383	SCARNA9	chr1	1674201	1674360	chr1	8167164	8167665	ENSG00000275874	88.3585	9.68861	0.803731	12.0545	1.83557e-33	3.9919e-32	378825	PICSAR
chr1	2382061	2382320	chr1	11981932	11982433	ENSG00000180525	4.27772	5.59803	1.14783	4.87705	1.07685e-06	4.8932e-06	414235	DIP2C-AS1	chr1	1347281	1347420	chr1	5423059	5423560	ENSG00000165899	92.4351	6.66455	0.851914	7.82304	5.15642e-15	5.78924e-14	283310	OTOGL	chr1	1697901	1698040	chr1	8220189	8220690	ENSG00000183977	65.8366	9.67963	0.805468	12.0174	2.87895e-33	6.18947e-32	151649	PP2D1
chr1	2398961	2399160	chr1	12157705	12158206	ENSG00000198125	93.9415	5.59086	0.384637	14.5354	7.22395e-48	3.24675e-46	4151	MB	chr1	1353161	1353340	chr1	5455956	5456457	ENSG00000261807	9.75653	6.66113	1.45897	4.56563	4.97985e-06	2.22647e-05	101927580	LINC02141	chr1	1706521	1706660	chr1	8226709	8227210	ENSG00000240567	301.173	9.66863	1.8049	5.35688	8.46706e-08	3.92409e-07	101243545	LINC02067
chr1	2401701	2401860	chr1	12180300	12180801	ENSG00000095752	2292.8	5.5901	0.487583	11.4649	1.97934e-30	4.74527e-29	3589	IL11	chr1	1353701	1353880	chr1	5640800	5641301	ENSG00000153993	1791.68	6.56247	1.67386	3.92057	8.83391e-05	0.000323325	223117	SEMA3D	chr1	1711081	1711280	chr1	8284128	8284629	ENSG00000284195	48.9982	9.66711	0.797696	12.1188	8.39867e-34	1.85354e-32	102465513	MIR6852
chr1	2406301	2406460	chr1	12218504	12219005	ENSG00000101265	986.166	5.58791	0.222018	25.1687	8.82885e-140	3.35341e-137	9770	RASSF2	chr1	1355461	1355720	chr1	5770771	5771272	ENSG00000107518	260.376	6.52457	0.298593	21.851	7.59954e-106	1.31064e-103	26033	ATRNL1	chr1	1712061	1712280	chr1	8394412	8394913	ENSG00000197497	48.6643	9.65729	0.797405	12.1109	9.24629e-34	2.03829e-32	79788	ZNF665
chr1	2407721	2407900	chr1	12346712	12347213	ENSG00000250799	4.16826	5.56399	1.68463	3.3028	0.000957244	0.00259122	58510	PRODH2	chr1	1356141	1356320	chr1	5830693	5831194	ENSG00000102290	226.408	6.4947	1.17444	5.53005	3.20141e-08	1.92601e-07	27328	PCDH11X	chr1	1777561	1777780	chr1	8394923	8395424	ENSG00000281691	48.5772	9.65453	0.806485	11.9711	5.03435e-33	1.06264e-31	100775107	RBM5-AS1
chr1	2408261	2408420	chr1	12380254	12380755	ENSG00000172548	571.725	5.56241	0.234251	23.7455	1.22305e-124	3.38453e-122	348938	NIPAL4	chr1	1361561	1361740	chr1	5832422	5832923	ENSG00000163380	13.8031	6.47232	1.47028	4.40209	1.07212e-05	4.56964e-05	56203	LMOD3	chr1	1777921	1778140	chr1	8463024	8463525	ENSG00000284469	47.8749	9.63367	0.799566	12.0486	1.972e-33	4.27118e-32	102466190	MIR6721
chr1	2423321	2423500	chr1	12447793	12448294	ENSG00000170454	6.14639	5.53651	1.01304	5.46526	4.6222e-08	2.53609e-07	9119	KRT75	chr1	1384081	1384260	chr1	5876078	5876579	ENSG00000126016	41.8365	6.46848	0.619518	10.4412	1.6085e-25	3.31415e-24	154796	AMOT	chr1	1778161	1778300	chr1	8495877	8496378	ENSG00000154162	231.42	9.61713	1.01979	9.43049	4.08196e-21	4.92198e-20	1010	CDH12
chr1	2426941	2427160	chr1	12453938	12454439	ENSG00000176907	2098.41	5.5183	0.889164	6.20617	5.42911e-10	3.67718e-09	56892	TCIM	chr1	1398261	1398480	chr1	5888552	5889053	ENSG00000126950	8.58017	6.46278	1.10728	5.83663	5.32663e-09	3.51573e-08	59353	TMEM35A	chr1	1891901	1892080	chr1	8540512	8541013	ENSG00000268651	83.5344	9.61096	0.79519	12.0864	1.24678e-33	2.73599e-32	246100	CTAG1A
chr1	2429861	2430020	chr1	12564956	12565457	ENSG00000163362	1954.37	5.49767	0.515535	10.664	1.49977e-26	3.02625e-25	55765	INAVA	chr1	1406761	1406940	chr1	5927923	5928424	ENSG00000176641	83.5891	6.45296	0.489744	13.1762	1.20317e-39	4.42018e-38	220441	RNF152	chr1	1897221	1897520	chr1	8674926	8675427	ENSG00000174576	82.5478	9.59356	0.789089	12.1578	5.21666e-34	1.1659e-32	266743	NPAS4
chr1	2442061	2442260	chr1	12593468	12593969	ENSG00000108688	3.99604	5.49311	1.07824	5.09453	3.49607e-07	1.6973e-06	6354	CCL7	chr1	1432061	1432220	chr1	5961692	5962193	ENSG00000198626	278.872	6.44926	0.875095	7.36979	1.709e-13	1.70497e-12	6262	RYR2	chr1	1899021	1899200	chr1	8740097	8740598	ENSG00000266975	46.3933	9.58841	0.821469	11.6723	1.76631e-31	3.50673e-30	106144598	FARSA-AS1
chr1	2448561	2448740	chr1	12708882	12709383	ENSG00000058335	12.8431	5.48611	0.871075	6.29809	3.01333e-10	2.09441e-09	5923	RASGRF1	chr1	1433241	1433520	chr1	5982194	5982695	ENSG00000139219	94.463	6.43014	0.374993	17.1473	6.57926e-66	5.1926e-64	1280	COL2A1	chr1	1909641	1909940	chr1	8746470	8746971	ENSG00000112494	46.3209	9.58618	0.804876	11.9101	1.04824e-32	2.1817e-31	54346	UNC93A
chr1	2455241	2455380	chr1	12877126	12877627	ENSG00000141052	175.538	5.48233	0.478053	11.468	1.90964e-30	4.58952e-29	93649	MYOCD	chr1	1434001	1434160	chr1	5982774	5983275	ENSG00000158887	523.574	6.42478	0.928645	6.91845	4.56608e-12	4.08099e-11	4359	MPZ	chr1	1920481	1920740	chr1	8965380	8965881	ENSG00000224821	81.5182	9.57462	0.795104	12.042	2.1378e-33	4.62324e-32	100129836	COL4A2-AS2
chr1	2455421	2455560	chr1	12904190	12904691	ENSG00000185924	138.063	5.47099	0.3749	14.5932	3.10304e-48	1.41101e-46	146760	RTN4RL1	chr1	1438261	1438540	chr1	6009351	6009852	ENSG00000255794	4.96016	6.40304	2.61332	2.45015	0.0142795	0.0310833	196475	RMST	chr1	1922581	1922780	chr1	9013785	9014286	ENSG00000283774	45.8136	9.57016	0.816239	11.7247	9.52335e-32	1.91029e-30	693217	MIR632
chr1	2456581	2456720	chr1	12921706	12922207	ENSG00000266524	3.98172	5.46245	1.12098	4.87293	1.09956e-06	4.98587e-06	2662	GDF10	chr1	1438961	1439240	chr1	6037193	6037694	ENSG00000188120	2.87793	6.39201	3.69192	1.73135	0.0833887	0.140412	1617	DAZ1	chr1	1923601	1923780	chr1	9026666	9027167	ENSG00000104313	80.6409	9.55894	0.787134	12.144	6.17489e-34	1.37214e-32	2138	EYA1
chr1	2463801	2463940	chr1	13451564	13452065	ENSG00000233429	154.777	5.46171	0.655077	8.33751	7.58724e-17	8.84311e-16	100506311	HOTAIRM1	chr1	1441621	1441860	chr1	6068666	6069167	ENSG00000278588	18.4116	6.38866	1.09472	5.83589	5.35046e-09	3.52896e-08	8346	H2BC10	chr1	1925481	1925620	chr1	9057868	9058369	ENSG00000153779	60.3866	9.55463	0.799546	11.9501	6.48731e-33	1.36339e-31	90316	TGIF2LX
chr1	2471121	2471260	chr1	13461979	13462480	ENSG00000184347	1624.51	5.44422	1.16984	4.65383	3.25823e-06	1.37836e-05	6586	SLIT3	chr1	1445961	1446160	chr1	6116194	6116695	ENSG00000258586	10.0814	6.38457	0.994689	6.41866	1.37475e-10	1.07138e-09	100506498	LINC02274	chr1	1928121	1928260	chr1	9093810	9094311	ENSG00000259118	60.3847	9.55441	0.797299	11.9835	4.33735e-33	9.19527e-32	100506321	LOC100506321
chr1	2471281	2471420	chr1	13523905	13524406	ENSG00000261509	3.85145	5.43519	2.71188	2.00421	0.0450473	0.0775586	102723713	LOC102723713	chr1	1455681	1455860	chr1	6184261	6184762	ENSG00000221818	22.7114	6.38237	0.653659	9.76406	1.60596e-22	2.82996e-21	64641	EBF2	chr1	1928381	1928520	chr1	9198564	9199065	ENSG00000283842	45.2439	9.55232	0.812252	11.7603	6.25172e-32	1.26583e-30	100616483	MIR4751
chr1	2474161	2474300	chr1	13540861	13541362	ENSG00000261509	3.85145	5.43519	2.71188	2.00421	0.0450473	0.0775586	102723655	LOC102723655	chr1	1459841	1459980	chr1	6238583	6239084	ENSG00000218823	5.99833	6.33977	1.79312	3.53561	0.000406842	0.00130675	56903	PAPOLB	chr1	1944501	1944660	chr1	9217924	9218425	ENSG00000230266	45.0667	9.54631	0.811344	11.766	5.83975e-32	1.18365e-30	101410543	XXYLT1-AS2
chr1	2478901	2479120	chr1	13550611	13551112	ENSG00000261509	3.85145	5.43519	2.71188	2.00421	0.0450473	0.0775586	729355	TP53TG3B	chr1	1461221	1461420	chr1	6269993	6270494	ENSG00000278873	3.63957	6.32953	2.64633	2.39182	0.0167651	0.0358104	100133319	PRO1804	chr1	1950461	1950620	chr1	9229472	9229973	ENSG00000183850	44.8399	9.53919	0.799079	11.9377	7.52436e-33	1.57621e-31	100129543	ZNF730
chr1	2480701	2480840	chr1	13587247	13587748	ENSG00000264230	2183.3	5.42725	1.21184	4.47851	7.51665e-06	2.99599e-05	728113	ANXA8L1	chr1	1463221	1463420	chr1	6276338	6276839	ENSG00000284930	31.8365	6.32629	1.03968	6.08486	1.16591e-09	8.26339e-09	101928143	LOC101928143	chr1	1968741	1968880	chr1	9260395	9260896	ENSG00000188672	504.711	9.5234	0.762698	12.4865	8.8504e-36	2.18186e-34	6006	RHCE
chr1	2494181	2494320	chr1	13593749	13594250	ENSG00000129988	33.0348	5.42306	0.608152	8.91728	4.77877e-19	6.4062e-18	3929	LBP	chr1	1469301	1469500	chr1	6299456	6299957	ENSG00000145358	687.25	6.31439	0.189889	33.2531	1.83906e-242	2.28363e-239	115265	DDIT4L	chr1	1977681	1977880	chr1	9361423	9361924	ENSG00000169715	1123.38	9.52297	2.05343	4.63758	3.52509e-06	1.34169e-05	4493	MT1E
chr1	2498281	2498440	chr1	13605094	13605595	ENSG00000146038	219.537	5.41117	0.343651	15.7461	7.30107e-56	4.18429e-54	51473	DCDC2	chr1	1470981	1471160	chr1	6316813	6317314	ENSG00000136244	1113.42	6.31093	0.449224	14.0485	7.86638e-45	3.43942e-43	3569	IL6	chr1	1985581	1985740	chr1	9398015	9398516	ENSG00000269433	43.2007	9.48562	0.803431	11.8064	3.61794e-32	7.40284e-31	101060233	OPN1MW3
chr1	2519301	2519480	chr1	13616272	13616773	ENSG00000253764	3.71437	5.36936	1.12825	4.75901	1.94544e-06	8.52989e-06	101928058	KBTBD11-AS1	chr1	1477701	1477860	chr1	6351747	6352248	ENSG00000270882	5056.89	6.29819	0.97912	6.4325	1.25521e-10	9.8151e-10	8370	H4C14	chr1	1988601	1988800	chr1	9399798	9400299	ENSG00000231851	57.4204	9.48171	0.801446	11.8307	2.70717e-32	5.55686e-31	101927492	MRPS9-AS1
chr1	2521081	2521220	chr1	13651234	13651735	ENSG00000162366	78.7567	5.31695	0.53428	9.95162	2.48113e-23	4.29508e-22	10158	PDZK1IP1	chr1	1491061	1491280	chr1	6430016	6430517	ENSG00000076641	1806.93	6.28049	0.986587	6.36587	1.94182e-10	1.48963e-09	55824	PAG1	chr1	1993321	1993500	chr1	9481009	9481510	ENSG00000155761	76.1607	9.47462	0.789792	11.9963	3.71334e-33	7.91566e-32	200162	SPAG17
chr1	2523281	2523440	chr1	13652145	13652646	ENSG00000105499	239.745	5.31341	0.26917	19.7399	9.79053e-87	1.27283e-84	8605	PLA2G4C	chr1	1497781	1497980	chr1	6456053	6456554	ENSG00000111058	1009.76	6.25593	1.82014	3.43707	0.000588046	0.00182519	79611	ACSS3	chr1	1994861	1995000	chr1	9483068	9483569	ENSG00000159409	125.753	9.47293	0.693597	13.6577	1.81671e-42	5.84758e-41	11189	CELF3
chr1	2532701	2532880	chr1	13662450	13662951	ENSG00000022556	1307.46	5.306	1.14618	4.62929	3.66913e-06	1.53742e-05	55655	NLRP2	chr1	1498241	1498440	chr1	6469860	6470361	ENSG00000122986	452.879	6.2537	0.229766	27.2177	4.00711e-163	1.58801e-160	84329	HVCN1	chr1	2015081	2015300	chr1	9507456	9507957	ENSG00000282556	656.53	9.46001	0.579735	16.3178	7.37293e-60	4.10532e-58	101927825	LOC101927825
chr1	2534361	2534520	chr1	13663961	13664462	ENSG00000072163	121.931	5.30523	0.622986	8.5158	1.6544e-17	2.02192e-16	55679	LIMS2	chr1	1499021	1499180	chr1	6508693	6509194	ENSG00000011083	34.7993	6.24596	0.978301	6.3845	1.71959e-10	1.32571e-09	6534	SLC6A7	chr1	2019481	2019640	chr1	9520411	9520912	ENSG00000163705	42.1896	9.45136	0.803899	11.7569	6.50841e-32	1.31505e-30	115795	FANCD2OS
chr1	2541681	2541860	chr1	13723726	13724227	ENSG00000249396	5.2683	5.29871	1.01919	5.19893	2.00439e-07	1.01217e-06	101929412	LINC02212	chr1	1508721	1508860	chr1	6662429	6662930	ENSG00000100968	252.006	6.224	0.938777	6.62991	3.35903e-11	2.77821e-10	4776	NFATC4	chr1	2020341	2020540	chr1	9522322	9522823	ENSG00000155307	41.1516	9.4152	0.818573	11.502	1.28944e-30	2.47627e-29	64092	SAMSN1
chr1	2550301	2550480	chr1	13801226	13801727	ENSG00000095932	5.41215	5.29042	1.04473	5.0639	4.10772e-07	1.97937e-06	284422	SMIM24	chr1	1511441	1511580	chr1	6681455	6681956	ENSG00000197837	292.078	6.22339	0.711369	8.74847	2.16269e-18	3.01288e-17	121504	H4C16	chr1	2021761	2022040	chr1	9572830	9573331	ENSG00000151789	235.116	9.4134	0.549077	17.1441	6.96202e-66	4.52695e-64	79750	ZNF385D
chr1	2559341	2559500	chr1	14346056	14346557	ENSG00000101203	48.4678	5.27411	0.946899	5.56988	2.54916e-08	1.4409e-07	57642	COL20A1	chr1	1513401	1513600	chr1	6686275	6686776	ENSG00000173406	4.34931	6.19472	1.74737	3.54516	0.000392375	0.00126596	1600	DAB1	chr1	2029241	2029380	chr1	9589774	9590275	ENSG00000232229	72.9034	9.41339	0.797643	11.8015	3.83423e-32	7.82885e-31	643529	LINC00865
chr1	2559781	2560060	chr1	14765712	14766213	ENSG00000135220	3.54609	5.27299	1.13899	4.62954	3.66482e-06	1.53594e-05	79799	UGT2A3	chr1	1516061	1516220	chr1	6738996	6739497	ENSG00000155657	488.793	6.15214	0.915151	6.72254	1.78586e-11	1.51266e-10	7273	TTN	chr1	2031861	2032000	chr1	9593370	9593871	ENSG00000160013	466.47	9.41261	0.391969	24.0136	2.00364e-127	4.5676e-125	5739	PTGIR
chr1	2562461	2562600	chr1	14929415	14929916	ENSG00000140297	5616.47	5.26988	0.875179	6.02149	1.72822e-09	1.12039e-08	9245	GCNT3	chr1	1516881	1517080	chr1	6742093	6742594	ENSG00000212128	5.1517	6.10157	1.46454	4.16619	3.09727e-05	0.000122823	50838	TAS2R13	chr1	2034281	2034480	chr1	9786766	9787267	ENSG00000284542	40.7697	9.40191	0.801554	11.7296	8.9873e-32	1.80463e-30	100500827	MIR3614
chr1	2568601	2568800	chr1	14939853	14940354	ENSG00000205426	89659.3	5.26924	0.326432	16.1419	1.29457e-58	8.06336e-57	3887	KRT81	chr1	1533501	1533820	chr1	6854004	6854505	ENSG00000021826	19138.1	6.08024	0.274977	22.1118	2.43297e-108	4.35736e-106	1373	CPS1	chr1	2041801	2041980	chr1	9809836	9810337	ENSG00000166770	40.4827	9.39189	0.806635	11.6433	2.48223e-31	4.893e-30	100128252	ZNF667-AS1
chr1	2576601	2576740	chr1	14977279	14977780	ENSG00000186198	148.762	5.26404	1.08896	4.83402	1.33801e-06	5.99414e-06	123264	SLC51B	chr1	1534201	1534440	chr1	6868990	6869491	ENSG00000260862	13.3747	6.07529	1.92696	3.15278	0.00161721	0.00454606	101928446	LOC101928446	chr1	2102061	2102260	chr1	9872684	9873185	ENSG00000225578	39.8761	9.37	0.805041	11.6392	2.60585e-31	5.13146e-30	100874001	NCBP2-AS1
chr1	2595241	2595460	chr1	15033283	15033784	ENSG00000070729	7.72066	5.25327	0.990016	5.30625	1.11905e-07	5.85692e-07	1258	CNGB1	chr1	1537201	1537340	chr1	6869503	6870004	ENSG00000206633	5.18301	6.06411	1.58647	3.82238	0.000132169	0.000469446	100302743	SNORA80B	chr1	2132281	2132560	chr1	9894099	9894600	ENSG00000284154	39.8692	9.36978	0.803797	11.6569	2.11598e-31	4.19237e-30	100500853	MIR3605
chr1	2628881	2629100	chr1	15056808	15057309	ENSG00000186907	3225.62	5.24823	0.649546	8.07985	6.48456e-16	7.12492e-15	349667	RTN4RL2	chr1	1539221	1539460	chr1	6870079	6870580	ENSG00000238795	421.893	6.05375	0.669304	9.04485	1.49876e-19	2.22614e-18	677777	SCARNA12	chr1	2132681	2132820	chr1	9898859	9899360	ENSG00000228677	39.5516	9.35824	0.803725	11.6436	2.47406e-31	4.88186e-30	100874006	TTC3-AS1
chr1	2637861	2638000	chr1	15106681	15107182	ENSG00000099822	1818.82	5.22068	0.319453	16.3425	4.91638e-60	3.23929e-58	610	HCN2	chr1	1542241	1542380	chr1	7002687	7003188	ENSG00000150201	2.26613	6.03942	3.69573	1.63416	0.102225	0.165915	53828	FXYD4	chr1	2178241	2178400	chr1	10024937	10025438	ENSG00000198768	637.216	9.35752	0.415919	22.4984	4.30204e-112	7.93911e-110	164284	APCDD1L
chr1	2641861	2642020	chr1	15158731	15159232	ENSG00000136695	3.40335	5.21267	1.19127	4.37574	1.21022e-05	4.66344e-05	26525	IL36RN	chr1	1550681	1550880	chr1	7089444	7089945	ENSG00000182601	2.2392	6.01764	3.69599	1.62815	0.103493	0.167593	9951	HS3ST4	chr1	2214901	2215080	chr1	10057248	10057749	ENSG00000187690	69.5075	9.34403	0.799947	11.6808	1.5976e-31	3.18485e-30	340602	EZHIP
chr1	2642801	2642980	chr1	15189612	15190113	ENSG00000140519	1017.11	5.20109	0.248379	20.9401	2.31047e-97	3.72967e-95	51458	RHCG	chr1	1552401	1552560	chr1	7127875	7128376	ENSG00000115339	11.1064	5.99678	1.03694	5.78315	7.33147e-09	4.76469e-08	2591	GALNT3	chr1	2217621	2217800	chr1	10186722	10187223	ENSG00000283936	39.1479	9.34343	0.814695	11.4686	1.89638e-30	3.62032e-29	100500832	MIR3658
chr1	2651241	2651380	chr1	15201834	15202335	ENSG00000236849	3.23492	5.19966	1.11935	4.64524	3.39685e-06	1.43138e-05	101927258	LINC01474	chr1	1562781	1563000	chr1	7127304	7127805	ENSG00000138039	4.90192	5.99461	1.86461	3.21494	0.00130471	0.003741	3973	LHCGR	chr1	2219141	2219340	chr1	10196992	10197493	ENSG00000131435	651.639	9.29986	0.51677	17.9961	2.08871e-72	1.59342e-70	8572	PDLIM4
chr1	2655761	2655920	chr1	15330018	15330519	ENSG00000105369	17.0715	5.19686	0.700952	7.41399	1.22551e-13	1.1283e-12	973	CD79A	chr1	1586861	1587020	chr1	7149452	7149953	ENSG00000245526	26.8699	5.99214	1.70112	3.52248	0.000427535	0.00136568	645323	MIR9-2HG	chr1	2227161	2227420	chr1	10198087	10198588	ENSG00000187959	37.509	9.28141	0.826359	11.2317	2.84975e-29	5.1947e-28	642843	CPSF4L
chr1	2700901	2701080	chr1	15339514	15340015	ENSG00000134830	42.2516	5.18898	0.481022	10.7874	3.94807e-27	8.22345e-26	27202	C5AR2	chr1	1591801	1591960	chr1	7264821	7265322	ENSG00000185736	80.2636	5.98898	2.01954	2.96552	0.00302175	0.00797624	105	ADARB2	chr1	2228701	2228840	chr1	10223856	10224357	ENSG00000156127	86.3527	9.2665	0.754659	12.2791	1.17363e-34	2.72678e-33	10538	BATF
chr1	2786161	2786320	chr1	15379448	15379949	ENSG00000267452	3.14699	5.18618	1.22027	4.25003	2.13742e-05	7.90754e-05	440446	LINC02072	chr1	1604321	1604480	chr1	7274178	7274679	ENSG00000224568	2.17782	5.9845	3.69641	1.619	0.105446	0.170077	105373537	LINC01886	chr1	2229961	2230160	chr1	10259489	10259990	ENSG00000284125	36.9558	9.26016	0.810465	11.4257	3.10992e-30	5.89637e-29	100302183	MIR1825
chr1	2802561	2802760	chr1	15424087	15424588	ENSG00000267452	3.14699	5.18618	1.22027	4.25003	2.13742e-05	7.90754e-05	105371828	LINC02073	chr1	1605121	1605280	chr1	7303808	7304309	ENSG00000176269	2.86087	5.97671	2.74717	2.17559	0.029586	0.0586243	441308	OR4F21	chr1	2269941	2270120	chr1	10452514	10453015	ENSG00000101443	235.18	9.24927	0.511955	18.0665	5.84585e-73	4.531e-71	10406	WFDC2
chr1	2805661	2805840	chr1	15464193	15464694	ENSG00000070808	76.6066	5.16271	0.523627	9.85952	6.23477e-23	1.05295e-21	815	CAMK2A	chr1	1627981	1628140	chr1	7379317	7379818	ENSG00000164125	1931.21	5.961	0.664959	8.96447	3.11783e-19	4.56906e-18	51313	GASK1B	chr1	2276601	2276740	chr1	10644434	10644935	ENSG00000253414	64.7998	9.24279	0.796068	11.6106	3.64259e-31	7.12234e-30	100507420	LINC01605
chr1	2817561	2817740	chr1	15618683	15619184	ENSG00000120054	7.06513	5.15366	1.07435	4.79701	1.6105e-06	7.13564e-06	1369	CPN1	chr1	1629441	1629640	chr1	7388789	7389290	ENSG00000116741	8198.17	5.95549	0.264637	22.5044	3.75805e-112	7.07045e-110	5997	RGS2	chr1	2289141	2289320	chr1	10657057	10657558	ENSG00000174171	48.0809	9.22391	0.796872	11.5751	5.50785e-31	1.07047e-29	105370792	LOC105370792
chr1	2830021	2830200	chr1	15760484	15760985	ENSG00000125740	941.401	5.13042	0.535873	9.57394	1.02907e-21	1.6154e-20	2354	FOSB	chr1	1632121	1632260	chr1	7417177	7417678	ENSG00000183715	2.80806	5.95394	2.82122	2.11041	0.0348227	0.0673949	4978	OPCML	chr1	2290301	2290540	chr1	10665880	10666381	ENSG00000224328	105.865	9.222	0.693339	13.3009	2.2884e-40	6.89869e-39	106478956	MDC1-AS1
chr1	2836741	2836880	chr1	15764313	15764814	ENSG00000160182	164.085	5.12096	0.632051	8.10212	5.40081e-16	5.9885e-15	7031	TFF1	chr1	1636261	1636440	chr1	7419460	7419961	ENSG00000274266	243.378	5.953	1.5814	3.76438	0.00016696	0.000581055	6080	SNORA73A	chr1	2302801	2303000	chr1	10668475	10668976	ENSG00000284173	35.8718	9.21737	0.821091	11.2258	3.04772e-29	5.53994e-28	102465256	MIR6513
chr1	2840641	2840780	chr1	15780153	15780654	ENSG00000007216	3.09019	5.11915	1.13518	4.50955	6.49655e-06	2.62094e-05	9058	SLC13A2	chr1	1637261	1637400	chr1	7501036	7501537	ENSG00000107242	49.2958	5.94505	0.91546	6.49406	8.35533e-11	6.66209e-10	8395	PIP5K1B	chr1	2312341	2312500	chr1	10685998	10686499	ENSG00000068781	35.6236	9.20738	0.821353	11.21	3.64108e-29	6.6061e-28	286749	STON1-GTF2A1L
chr1	2850261	2850420	chr1	15797572	15798073	ENSG00000006283	435.406	5.11444	0.296893	17.2266	1.67867e-66	1.31119e-64	8913	CACNA1G	chr1	1637841	1637980	chr1	7536121	7536622	ENSG00000108231	2.09812	5.93032	3.69711	1.60404	0.108705	0.174426	9211	LGI1	chr1	2316721	2316940	chr1	10765974	10766475	ENSG00000249532	82.8752	9.20691	0.754668	12.1999	3.11067e-34	7.05802e-33	109864269	MIR302CHG
chr1	2850421	2850600	chr1	15820354	15820855	ENSG00000179242	807.755	5.11303	0.846084	6.04316	1.51122e-09	9.85317e-09	1002	CDH4	chr1	1639101	1639260	chr1	7550908	7551409	ENSG00000279891	7.04628	5.92423	1.64274	3.6063	0.000310593	0.00102445	401105	FLJ42393	chr1	2322181	2322520	chr1	10804259	10804760	ENSG00000170615	35.6034	9.20635	0.80913	11.3781	5.37695e-30	1.00763e-28	375611	SLC26A5
chr1	2863421	2863620	chr1	16008222	16008723	ENSG00000169783	339.584	5.09387	0.30833	16.5209	2.59656e-61	1.77106e-59	84894	LINGO1	chr1	1640221	1640400	chr1	7582450	7582951	ENSG00000183775	179.272	5.91848	0.600796	9.85105	6.78285e-23	1.22301e-21	57528	KCTD16	chr1	2326721	2326880	chr1	10833694	10834195	ENSG00000259129	102.688	9.18478	0.714837	12.8488	8.73869e-38	2.36926e-36	100506433	LINC00648
chr1	2864841	2865000	chr1	16104702	16105203	ENSG00000167083	3.05706	5.0868	1.13986	4.46267	8.09459e-06	3.21312e-05	2793	GNGT2	chr1	1653881	1654040	chr1	7606107	7606608	ENSG00000206634	19.9036	5.913	1.84133	3.21126	0.00132153	0.00378514	677807	SNORA22	chr1	2329721	2329860	chr1	10860540	10861041	ENSG00000183347	34.6696	9.16794	0.82081	11.1694	5.75846e-29	1.03604e-27	163351	GBP6
chr1	2883241	2883380	chr1	16178404	16178905	ENSG00000266714	1469.78	5.07572	0.277721	18.2763	1.27759e-74	1.18413e-72	80022	MYO15B	chr1	1664701	1664880	chr1	7717819	7718320	ENSG00000226761	4.54023	5.86791	3.00332	1.9538	0.0507243	0.0927721	259292	TAS2R46	chr1	2333501	2333720	chr1	10874365	10874866	ENSG00000133135	633.101	9.15318	0.479268	19.0982	2.61173e-81	2.37594e-79	79589	RNF128
chr1	2890781	2890980	chr1	16189895	16190396	ENSG00000241635	34.4018	5.07074	0.498173	10.1787	2.46889e-24	4.46544e-23	54658	UGT1A1	chr1	1664981	1665140	chr1	7885478	7885979	ENSG00000170011	61.5335	5.86762	1.99191	2.94573	0.00322192	0.00844318	25924	MYRIP	chr1	2335201	2335340	chr1	10886280	10886781	ENSG00000185352	60.6829	9.14868	0.790384	11.575	5.51782e-31	1.07133e-29	266722	HS6ST3
chr1	2891501	2891700	chr1	16249793	16250294	ENSG00000120057	60.2734	5.05706	0.51819	9.7591	1.68646e-22	2.7874e-21	6425	SFRP5	chr1	1665781	1665920	chr1	7927037	7927538	ENSG00000136928	227.182	5.86396	0.786297	7.4577	8.80477e-14	8.98125e-13	9568	GABBR2	chr1	2336841	2337020	chr1	10918543	10919044	ENSG00000284310	34.1319	9.14561	0.812388	11.2577	2.12262e-29	3.8912e-28	100126351	MIR939
chr1	2905721	2905860	chr1	16265630	16266131	ENSG00000183128	9.52971	5.05663	0.907078	5.57463	2.4805e-08	1.40537e-07	119395	CALHM3	chr1	1673281	1673420	chr1	8015753	8016254	ENSG00000139970	1180.35	5.8539	2.11709	2.76506	0.00569116	0.0138894	6252	RTN1	chr1	2338281	2338500	chr1	10962384	10962885	ENSG00000211766	33.9971	9.13979	0.813144	11.2401	2.59178e-29	4.73335e-28	28627	TRBJ2-2P
chr1	2907421	2907620	chr1	16289933	16290434	ENSG00000109991	4.50873	5.03999	1.0862	4.64004	3.48348e-06	1.46438e-05	5024	P2RX3	chr1	1675081	1675240	chr1	8046477	8046978	ENSG00000277925	87.7105	5.85218	0.577083	10.141	3.63489e-24	6.98693e-23	7012	TERC	chr1	2344021	2344160	chr1	10979386	10979887	ENSG00000203756	33.9913	9.13932	0.828361	11.033	2.64809e-28	4.57326e-27	253582	TMEM244
chr1	2912241	2912560	chr1	16334590	16335091	ENSG00000157542	223.855	5.03904	0.304682	16.5387	1.93233e-61	1.32266e-59	3763	KCNJ6	chr1	1678561	1678700	chr1	8073255	8073756	ENSG00000265972	10209	5.85112	1.87703	3.11722	0.00182564	0.00507073	10628	TXNIP	chr1	2344241	2344400	chr1	10990030	10990531	ENSG00000284118	33.9836	9.13927	0.811769	11.2585	2.10378e-29	3.86032e-28	100616424	MIR4707
chr1	2922941	2923140	chr1	16372511	16373012	ENSG00000103460	9.28844	5.03539	0.937101	5.37338	7.7276e-08	4.13055e-07	27324	TOX3	chr1	1686921	1687120	chr1	8117342	8117843	ENSG00000040731	142.267	5.83677	1.01179	5.76877	7.98533e-09	5.15188e-08	1008	CDH10	chr1	2348361	2348580	chr1	11043277	11043778	ENSG00000155714	99.808	9.13888	0.709667	12.8777	6.0105e-38	1.64267e-36	255762	PDZD9
chr1	2924141	2924380	chr1	16406382	16406883	ENSG00000171234	4.23767	5.01246	1.05806	4.73742	2.16451e-06	9.41584e-06	7364	UGT2B7	chr1	1688861	1689020	chr1	8173101	8173602	ENSG00000102230	10.0374	5.83575	1.21089	4.81938	1.44008e-06	6.98879e-06	9468	PCYT1B	chr1	2355981	2356120	chr1	11052030	11052531	ENSG00000257529	2187.75	9.13797	0.436875	20.9166	3.77792e-97	4.75355e-95	100529097	RPL36A-HNRNPH2
chr1	2927161	2927340	chr1	16464218	16464719	ENSG00000187550	33.0263	5.01211	0.526876	9.51287	1.85475e-21	2.87428e-20	646643	SBK2	chr1	1729981	1730140	chr1	8193863	8194364	ENSG00000149781	667.317	5.82997	0.387655	15.0391	4.0723e-51	2.17337e-49	83706	FERMT3	chr1	2375361	2375540	chr1	11179058	11179559	ENSG00000152583	33.8061	9.1315	0.822451	11.1028	1.21598e-28	2.14395e-27	8404	SPARCL1
chr1	2928201	2928380	chr1	16478454	16478955	ENSG00000138207	97.3295	5.0024	0.645854	7.7454	9.52803e-15	9.57796e-14	5950	RBP4	chr1	1737961	1738120	chr1	8239608	8240109	ENSG00000260266	6.48745	5.80736	1.44355	4.02297	5.74678e-05	0.000217207	729739	PPIAP46	chr1	2382661	2382900	chr1	11179678	11180179	ENSG00000283822	33.7648	9.12985	0.806299	11.3232	1.00764e-29	1.87022e-28	693224	MIR639
chr1	2950401	2950580	chr1	16716591	16717092	ENSG00000144583	4214.22	4.99427	0.266177	18.763	1.51637e-78	1.57923e-76	57574	MARCHF4	chr1	1744421	1744680	chr1	8331419	8331920	ENSG00000099937	155.202	5.78911	1.49799	3.8646	0.000111274	0.000399881	3053	SERPIND1	chr1	2385121	2385320	chr1	11180248	11180749	ENSG00000156414	212.264	9.10783	0.505291	18.0249	1.24161e-72	9.50937e-71	122402	TDRD9
chr1	2975541	2975720	chr1	16720200	16720701	ENSG00000163531	127.04	4.98619	0.992329	5.02473	5.04131e-07	2.39468e-06	23114	NFASC	chr1	1751641	1751820	chr1	8379449	8379950	ENSG00000158406	1573.84	5.78678	0.890831	6.49593	8.25239e-11	6.58847e-10	8365	H4C8	chr1	2397201	2397340	chr1	11248076	11248577	ENSG00000144834	44.2673	9.1065	0.81738	11.1411	7.91502e-29	1.40835e-27	29114	TAGLN3
chr1	2981981	2982160	chr1	16786266	16786767	ENSG00000168334	2.82306	4.98474	1.1826	4.21508	2.49692e-05	9.14328e-05	165904	XIRP1	chr1	1753261	1753420	chr1	8398619	8399120	ENSG00000212126	5.57763	5.78607	2.24536	2.5769	0.00996896	0.0227189	259296	TAS2R50	chr1	2406801	2406980	chr1	11397572	11398073	ENSG00000250284	44.1885	9.10332	0.822392	11.0693	1.76748e-28	3.08266e-27	105379191	CTB-1I21.1
chr1	2984121	2984380	chr1	16862270	16862771	ENSG00000198203	14.7374	4.97768	0.799626	6.22501	4.81539e-10	3.28101e-09	6819	SULT1C2	chr1	1777141	1777280	chr1	8598003	8598504	ENSG00000166960	2.48063	5.77219	3.01923	1.91181	0.0559011	0.100737	374864	CCDC178	chr1	2413461	2413620	chr1	11398391	11398892	ENSG00000165694	96.9643	9.08749	0.70773	12.8403	9.74386e-38	2.63329e-36	90167	FRMD7
chr1	3003901	3004160	chr1	17098360	17098861	ENSG00000169509	2.68798	4.97404	1.23213	4.03694	5.41528e-05	0.000186554	54544	CRCT1	chr1	1779481	1779660	chr1	8600553	8601054	ENSG00000140945	2441.72	5.75274	2.11762	2.7166	0.00659562	0.0158434	1012	CDH13	chr1	2414261	2414400	chr1	11431860	11432361	ENSG00000234444	327.463	9.08582	0.417804	21.7466	7.44343e-105	1.14469e-102	728927	ZNF736
chr1	3004501	3004720	chr1	17098916	17099417	ENSG00000151892	1083.78	4.97254	1.11018	4.47905	7.49776e-06	2.99031e-05	2674	GFRA1	chr1	1782121	1782340	chr1	8646778	8647279	ENSG00000225479	1.83318	5.74646	3.69968	1.55323	0.120367	0.189578	100874337	PLCB1-IT1	chr1	2416561	2416780	chr1	11450798	11451299	ENSG00000171724	118.379	9.08555	0.650196	13.9736	2.26033e-44	7.92013e-43	57687	VAT1L
chr1	3006021	3006180	chr1	17135419	17135920	ENSG00000136114	482.393	4.95125	0.464409	10.6614	1.54254e-26	3.10932e-25	55901	THSD1	chr1	1782801	1783000	chr1	8687035	8687536	ENSG00000071991	1211.67	5.73408	0.530989	10.7989	3.48419e-27	7.73499e-26	28513	CDH19	chr1	2423661	2423800	chr1	11500085	11500586	ENSG00000225602	32.6485	9.08134	0.807522	11.2459	2.42509e-29	4.43312e-28	100873935	MTOR-AS1
chr1	3014281	3014440	chr1	17134747	17135248	ENSG00000264717	683.543	4.94878	1.09363	4.52511	6.0363e-06	2.45135e-05	100996758	NPY4R2	chr1	1783481	1783680	chr1	8739274	8739775	ENSG00000249867	120.571	5.72906	0.361625	15.8425	1.58284e-56	9.89328e-55	105376603	LINC02742	chr1	2425501	2425640	chr1	11568546	11569047	ENSG00000283201	58.1762	9.07952	0.822996	11.0323	2.67021e-28	4.60736e-27	440519	ZNF724
chr1	3015321	3015520	chr1	17200701	17201202	ENSG00000167654	6.25959	4.94006	1.04723	4.71728	2.39017e-06	1.03371e-05	85300	ATCAY	chr1	1810061	1810200	chr1	8763898	8764399	ENSG00000130487	41.5498	5.72535	0.425065	13.4693	2.36997e-41	9.13934e-40	113730	KLHDC7B	chr1	2425901	2426080	chr1	11577740	11578241	ENSG00000146904	159.191	9.07778	1.3358	6.79574	1.07757e-11	6.98563e-11	2041	EPHA1
chr1	3015741	3015940	chr1	17206958	17207459	ENSG00000198788	24.5546	4.92763	0.729187	6.75771	1.40186e-11	1.09987e-10	4583	MUC2	chr1	1810741	1810900	chr1	8804479	8804980	ENSG00000279685	1.82346	5.72382	3.70002	1.54697	0.12187	0.191524	100130148	MAPT-IT1	chr1	2426161	2426320	chr1	11611871	11612372	ENSG00000269956	32.3045	9.0662	0.805934	11.2493	2.33402e-29	4.2747e-28	100507423	MKNK1-AS1
chr1	3018641	3018840	chr1	17211990	17212491	ENSG00000155926	3.98571	4.92025	1.14914	4.28167	1.85492e-05	6.94734e-05	6503	SLA	chr1	1815661	1815860	chr1	8825929	8826430	ENSG00000073910	771.353	5.71719	1.54872	3.69157	0.000222872	0.000756492	10129	FRY	chr1	2431201	2431400	chr1	11667427	11667928	ENSG00000224855	32.231	9.06287	0.816808	11.0955	1.31956e-28	2.31814e-27	100873941	OPA1-AS1
chr1	3024921	3025080	chr1	17232106	17232607	ENSG00000168955	334.191	4.90045	0.93415	5.24589	1.5553e-07	7.98932e-07	79853	TM4SF20	chr1	1826401	1826560	chr1	8866222	8866723	ENSG00000139832	732.335	5.71163	0.460287	12.4088	2.34042e-35	7.51597e-34	55647	RAB20	chr1	2432021	2432180	chr1	11672916	11673417	ENSG00000284143	32.1867	9.06108	0.816597	11.0962	1.30958e-28	2.30271e-27	100616329	MIR4700
chr1	3028181	3028360	chr1	17288632	17289133	ENSG00000204175	772.682	4.88715	1.11311	4.39052	1.13079e-05	4.37653e-05	9721	GPRIN2	chr1	1827241	1827440	chr1	8869101	8869602	ENSG00000275221	81.8478	5.69393	0.545128	10.4451	1.54256e-25	3.18533e-24	8330	H2AC15	chr1	2442461	2442600	chr1	11796361	11796862	ENSG00000236761	31.8466	9.0455	0.81688	11.0732	1.69195e-28	2.95359e-27	643854	CTAGE9
chr1	3031961	3032120	chr1	17452758	17453259	ENSG00000274175	2.58803	4.87942	1.77821	2.74401	0.00606932	0.0135043	102723655	LOC102723655	chr1	1832961	1833100	chr1	8883977	8884478	ENSG00000235123	1.77069	5.68772	3.70057	1.53699	0.124297	0.194518	100506492	DSCAM-AS1	chr1	2443881	2444100	chr1	11797409	11797910	ENSG00000172348	56.0773	9.03237	0.802972	11.2487	2.35115e-29	4.302e-28	10231	RCAN2
chr1	3055001	3055220	chr1	17467543	17468044	ENSG00000278848	2.58803	4.87942	1.77821	2.74401	0.00606932	0.0135043	102724127	TP53TG3F	chr1	1835121	1835260	chr1	8884487	8884988	ENSG00000144619	21.5486	5.6858	1.98894	2.8587	0.00425376	0.0107855	152330	CNTN4	chr1	2452321	2452460	chr1	11804699	11805200	ENSG00000144130	92.5517	9.02436	0.693382	13.015	1.00553e-38	2.832e-37	284958	NT5DC4
chr1	3058061	3058220	chr1	17479604	17480105	ENSG00000171431	8.41441	4.8743	0.885008	5.50763	3.63692e-08	2.01691e-07	54474	KRT20	chr1	1856601	1856780	chr1	8902688	8903189	ENSG00000232759	128.544	5.68524	1.12344	5.06055	4.1804e-07	2.1768e-06	100506178	STEAP1B-AS1	chr1	2457141	2457300	chr1	11870739	11871240	ENSG00000245311	31.3274	9.02164	0.824797	10.938	7.58426e-28	1.28126e-26	101928646	BMAL2-AS1
chr1	3060101	3060260	chr1	17498063	17498564	ENSG00000157851	298.979	4.8644	0.629202	7.73107	1.0665e-14	1.06821e-13	56896	DPYSL5	chr1	1878161	1878360	chr1	8905492	8905993	ENSG00000145777	31.7705	5.68128	1.79046	3.17309	0.00150828	0.00426948	85480	TSLP	chr1	2457341	2457500	chr1	11881868	11882369	ENSG00000187144	1094.09	9.01985	0.701589	12.8563	7.92739e-38	2.1544e-36	374955	SPATA21
chr1	3069041	3069260	chr1	17516808	17517309	ENSG00000198467	8286.08	4.85748	0.40574	11.9719	4.98631e-33	1.34714e-31	7169	TPM2	chr1	1878461	1878660	chr1	9025636	9026137	ENSG00000054983	17952.4	5.67896	0.262629	21.6235	1.07905e-103	1.79449e-101	2581	GALC	chr1	2458961	2459140	chr1	11927908	11928409	ENSG00000282917	31.2155	9.01657	0.808441	11.153	6.92123e-29	1.23834e-27	101927179	LOC101927179
chr1	3071941	3072160	chr1	17559709	17560210	ENSG00000105427	227.817	4.84247	0.219596	22.0518	9.18417e-108	1.95502e-105	84518	CNFN	chr1	1883761	1883900	chr1	9038230	9038731	ENSG00000161905	35.1898	5.60107	1.35685	4.12801	3.65921e-05	0.000143156	246	ALOX15	chr1	2464821	2465060	chr1	12014112	12014613	ENSG00000100053	110.895	8.99731	0.643635	13.9789	2.09732e-44	7.37564e-43	1417	CRYBB3
chr1	3074481	3074660	chr1	17576022	17576523	ENSG00000251209	3.81275	4.84141	1.06901	4.52888	5.92981e-06	2.41164e-05	91948	LINC00923	chr1	1889741	1889920	chr1	9069183	9069684	ENSG00000103489	1569.27	5.59213	1.30388	4.28884	1.79607e-05	7.42751e-05	64131	XYLT1	chr1	2470101	2470460	chr1	12047301	12047802	ENSG00000010327	71.0721	8.98375	0.750209	11.975	4.80481e-33	1.01641e-31	23166	STAB1
chr1	3074801	3074940	chr1	17580135	17580636	ENSG00000265962	239.171	4.83608	0.672725	7.18879	6.53667e-13	5.69855e-12	100287082	GACAT2	chr1	1896001	1896160	chr1	9097930	9098431	ENSG00000152049	3972.31	5.55822	1.0316	5.38797	7.12572e-08	4.09078e-07	23704	KCNE4	chr1	2470481	2470700	chr1	12057360	12057861	ENSG00000229111	89.8548	8.98191	0.697003	12.8865	5.36388e-38	1.46802e-36	100873965	MED4-AS1
chr1	3075901	3076040	chr1	17582039	17582540	ENSG00000161896	2.55223	4.83267	1.17485	4.11344	3.89802e-05	0.000137991	117283	IP6K3	chr1	1899661	1899800	chr1	9109897	9110398	ENSG00000176769	2.78968	5.55556	1.99132	2.78989	0.00527256	0.0130092	256536	TCERG1L	chr1	2470701	2470840	chr1	12075612	12076113	ENSG00000156150	88.9706	8.97272	0.699509	12.8272	1.15524e-37	3.08891e-36	257	ALX3
chr1	3076281	3076420	chr1	17600151	17600652	ENSG00000146374	4474.8	4.82919	1.10343	4.37652	1.20591e-05	4.6487e-05	84870	RSPO3	chr1	1905261	1905440	chr1	9115717	9116218	ENSG00000164124	3781.41	5.55503	0.381099	14.5764	3.97157e-48	1.9467e-46	55314	TMEM144	chr1	2470941	2471080	chr1	12112778	12113279	ENSG00000273513	29.4676	8.93375	0.831953	10.7383	6.72759e-27	1.07736e-25	101060351	TBC1D3K
chr1	3081821	3081960	chr1	17664313	17664814	ENSG00000183876	2107.61	4.80185	0.834502	5.75415	8.7079e-09	5.19977e-08	340075	ARSI	chr1	1907081	1907240	chr1	9165266	9165767	ENSG00000182667	22.329	5.53945	1.68486	3.28778	0.00100979	0.00297979	50863	NTM	chr1	2472201	2472380	chr1	12178984	12179485	ENSG00000273513	29.4676	8.93375	0.831953	10.7383	6.72759e-27	1.07736e-25	102723859	TBC1D3E
chr1	3082781	3083000	chr1	17728073	17728574	ENSG00000141753	71957	4.80112	0.72985	6.57822	4.76109e-11	3.57054e-10	3487	IGFBP4	chr1	1910901	1911060	chr1	9202351	9202852	ENSG00000163739	2584.57	5.53664	0.888651	6.23039	4.65275e-10	3.42267e-09	2919	CXCL1	chr1	2473761	2473920	chr1	12296590	12297091	ENSG00000240254	29.3475	8.92772	0.819669	10.8919	1.2605e-27	2.10377e-26	100874201	B4GALT4-AS1
chr1	3095001	3095140	chr1	17736588	17737089	ENSG00000155465	339.559	4.79472	0.43888	10.9249	8.76301e-28	1.88609e-26	9056	SLC7A7	chr1	1911681	1911840	chr1	9270449	9270950	ENSG00000279078	9.22589	5.53297	1.30394	4.24326	2.20292e-05	8.96669e-05	27099	SND1-IT1	chr1	2477061	2477220	chr1	12424092	12424593	ENSG00000284129	29.2047	8.9206	0.824395	10.8208	2.74403e-27	4.47945e-26	102466736	MIR6789
chr1	3095161	3095360	chr1	17837607	17838108	ENSG00000134817	3.85113	4.78151	1.13001	4.2314	2.32236e-05	8.5477e-05	187	APLNR	chr1	1916481	1916660	chr1	9281180	9281681	ENSG00000184678	3535.15	5.5262	0.519633	10.6348	2.05256e-26	4.42488e-25	8349	H2BC21	chr1	2484941	2485080	chr1	12464567	12465068	ENSG00000124479	38.6104	8.90311	0.813676	10.9418	7.27057e-28	1.23364e-26	4693	NDP
chr1	3105061	3105200	chr1	17845561	17846062	ENSG00000249346	2.32096	4.7607	1.22171	3.89675	9.74902e-05	0.000320299	100507584	LINC01016	chr1	1924841	1924980	chr1	9281757	9282258	ENSG00000225706	5.47218	5.51533	1.49622	3.68617	0.000227658	0.000771253	101929407	PTPRD-AS1	chr1	2492001	2492180	chr1	12475810	12476311	ENSG00000274226	28.8372	8.90256	0.822981	10.8174	2.84589e-27	4.64182e-26	729877	TBC1D3H
chr1	3107081	3107260	chr1	17849186	17849687	ENSG00000102802	3.61869	4.75197	1.19011	3.99288	6.52765e-05	0.00022172	84935	MEDAG	chr1	1927401	1927540	chr1	9291988	9292489	ENSG00000108932	1468.55	5.49619	0.879113	6.25197	4.05315e-10	3.00175e-09	9120	SLC16A6	chr1	2492261	2492420	chr1	12501597	12502098	ENSG00000235189	28.7773	8.89948	0.816669	10.8973	1.18728e-27	1.98497e-26	105373335	LOC105373335
chr1	3112261	3112440	chr1	17857952	17858453	ENSG00000163121	39.218	4.75189	0.559859	8.48767	2.10823e-17	2.55081e-16	93082	NEURL3	chr1	1929501	1929700	chr1	9337907	9338408	ENSG00000272636	1066.58	5.49213	0.234131	23.4576	1.10701e-121	2.54559e-119	8447	DOC2B	chr1	2494981	2495120	chr1	12535323	12535824	ENSG00000274611	28.7195	8.89647	0.810016	10.9831	4.60986e-28	7.89092e-27	729873	TBC1D3
chr1	3116081	3116240	chr1	17892188	17892689	ENSG00000283526	9.80376	4.74895	0.959631	4.94872	7.47032e-07	3.47021e-06	642515	PRRT1B	chr1	1931621	1931780	chr1	9386130	9386631	ENSG00000059804	6667.92	5.48468	0.465161	11.7909	4.34737e-32	1.22502e-30	6515	SLC2A3	chr1	2495481	2495720	chr1	12665480	12665981	ENSG00000197124	28.6316	8.89209	0.814989	10.9107	1.02486e-27	1.71938e-26	91120	ZNF682
chr1	3125041	3125180	chr1	17894229	17894730	ENSG00000235947	3.80928	4.74686	1.24351	3.81729	0.000134924	0.000432859	100126791	EGOT	chr1	1937241	1937420	chr1	9453561	9454062	ENSG00000188394	2.06383	5.48355	3.01146	1.8209	0.0686226	0.119582	2844	GPR21	chr1	2501601	2501760	chr1	12745221	12745722	ENSG00000106123	2920.65	8.88095	0.902493	9.84046	7.5365e-23	9.88056e-22	2051	EPHB6
chr1	3131721	3131860	chr1	17903347	17903848	ENSG00000177459	146.992	4.73757	0.413086	11.4687	1.89398e-30	4.55754e-29	203111	ERICH5	chr1	1937461	1937660	chr1	9504623	9505124	ENSG00000168367	2.6855	5.48211	3.05484	1.79456	0.0727232	0.12556	732275	LINC00917	chr1	2502021	2502160	chr1	12822454	12822955	ENSG00000248710	300.019	8.87575	1.35203	6.56473	5.21268e-11	3.2147e-10	100174949	TRIM59-IFT80
chr1	3142801	3142980	chr1	17904259	17904760	ENSG00000102962	2.39814	4.73446	1.3917	3.40193	0.000669114	0.00187006	6367	CCL22	chr1	1943361	1943580	chr1	9570586	9571087	ENSG00000182621	1724.83	5.48128	1.14938	4.76891	1.85226e-06	8.83716e-06	105372522	LOC105372522	chr1	2507261	2507440	chr1	13019956	13020457	ENSG00000284114	28.0851	8.86422	0.822567	10.7763	4.45482e-27	7.21748e-26	102465480	MIR6800
chr1	3169101	3169260	chr1	17909602	17910103	ENSG00000131738	2.45759	4.73083	1.60536	2.94691	0.00320971	0.00767342	3884	KRT33B	chr1	1943721	1944020	chr1	9571092	9571593	ENSG00000182621	1724.83	5.48128	1.14938	4.76891	1.85226e-06	8.83716e-06	23236	PLCB1	chr1	2526801	2526980	chr1	13277001	13277502	ENSG00000221874	27.9443	8.85684	0.812393	10.9022	1.12549e-27	1.88493e-26	100529240	ZNF816-ZNF321P
chr1	3174101	3174260	chr1	17911778	17912279	ENSG00000108001	9.73189	4.72718	0.813898	5.80807	6.31976e-09	3.84244e-08	253738	EBF3	chr1	1954241	1954400	chr1	9602429	9602930	ENSG00000185261	390.855	5.46838	0.406613	13.4486	3.13773e-41	1.20254e-39	285600	KIAA0825	chr1	2527161	2527340	chr1	13714834	13715335	ENSG00000145692	36.8906	8.84262	0.820994	10.7706	4.73781e-27	7.66315e-26	635	BHMT
chr1	3175321	3175460	chr1	17935163	17935664	ENSG00000123843	14.8378	4.72398	0.689432	6.852	7.28259e-12	5.85843e-11	725	C4BPB	chr1	1956861	1957060	chr1	9673742	9674243	ENSG00000255650	12.0742	5.45678	1.12245	4.86151	1.16496e-06	5.71467e-06	84983	FAM222A-AS1	chr1	2529821	2530000	chr1	13758969	13759470	ENSG00000144031	236.67	8.8383	0.445849	19.8235	1.86576e-87	1.93331e-85	79998	ANKRD53
chr1	3189221	3189360	chr1	17962959	17963460	ENSG00000213759	2.38202	4.72226	1.19322	3.95757	7.57166e-05	0.000254107	10720	UGT2B11	chr1	1960701	1960840	chr1	9721698	9722199	ENSG00000198300	1.98726	5.45172	3.10974	1.75311	0.0795832	0.135125	5178	PEG3	chr1	2539821	2540020	chr1	13766927	13767428	ENSG00000239718	36.6936	8.83513	0.803688	10.9932	4.11898e-28	7.05689e-27	100873945	HLTF-AS1
chr1	3192161	3192360	chr1	18010911	18011412	ENSG00000144891	14.353	4.71213	0.930273	5.06532	4.07707e-07	1.96656e-06	185	AGTR1	chr1	1964741	1964940	chr1	9802893	9803394	ENSG00000198400	80.077	5.45153	0.295747	18.4331	7.13056e-76	7.02719e-74	4914	NTRK1	chr1	2545041	2545220	chr1	13788726	13789227	ENSG00000271079	27.1588	8.81566	0.821715	10.7284	7.4913e-27	1.19374e-25	441294	CTAGE15
chr1	3198801	3198940	chr1	18021239	18021740	ENSG00000183072	292.897	4.70797	0.965464	4.87638	1.08051e-06	4.90752e-06	1482	NKX2-5	chr1	1966301	1966480	chr1	9886066	9886567	ENSG00000163915	1.49604	5.43951	3.70476	1.46825	0.142036	0.216406	646600	IGF2BP2-AS1	chr1	2552041	2552180	chr1	15112209	15112710	ENSG00000222012	48.2765	8.81544	0.797209	11.0579	2.00797e-28	3.48955e-27	105375614	LOC105375614
chr1	3210301	3210460	chr1	18088125	18088626	ENSG00000142619	81.09	4.6795	0.588562	7.95074	1.85403e-15	1.969e-14	51702	PADI3	chr1	1974961	1975200	chr1	10015578	10016079	ENSG00000188050	3.42647	5.43934	1.4809	3.67301	0.000239712	0.000807685	168433	RNF133	chr1	2553181	2553380	chr1	15186493	15186994	ENSG00000284224	27.09	8.81234	0.835277	10.5502	5.06872e-26	7.77031e-25	100126338	MIR937
chr1	3219661	3219860	chr1	18091961	18092462	ENSG00000170382	819.721	4.67235	0.134807	34.6595	3.21435e-263	4.15101e-260	10446	LRRN2	chr1	1978561	1978720	chr1	10047112	10047613	ENSG00000186446	46.3689	5.42542	1.56963	3.45649	0.000547255	0.00171112	115560	ZNF501	chr1	2554961	2555160	chr1	15218445	15218946	ENSG00000139193	36.013	8.80224	0.806527	10.9138	9.90729e-28	1.66355e-26	939	CD27
chr1	3230561	3230700	chr1	18104633	18105134	ENSG00000188064	7931.4	4.67191	1.30678	3.57513	0.000350048	0.00103603	7477	WNT7B	chr1	1979201	1979400	chr1	10065305	10065806	ENSG00000206585	40.9303	5.4111	1.04261	5.18993	2.10369e-07	1.13575e-06	26864	RNVU1-7	chr1	2555721	2555880	chr1	15225009	15225510	ENSG00000285269	287.293	8.80129	2.00295	4.39417	1.11196e-05	3.97536e-05	11046	SLC35D2
chr1	3234921	3235140	chr1	18109020	18109521	ENSG00000204174	1103.52	4.6589	1.18842	3.92024	8.84598e-05	0.000292915	5540	NPY4R	chr1	1983701	1983900	chr1	10067513	10068014	ENSG00000004948	5.18973	5.40561	1.568	3.44747	0.000565872	0.00176371	799	CALCR	chr1	2557641	2557780	chr1	15289071	15289572	ENSG00000197249	2152.8	8.79944	0.742443	11.852	2.10101e-32	4.32639e-31	5265	SERPINA1
chr1	3243821	3243980	chr1	18116192	18116693	ENSG00000185742	2.26623	4.65563	1.28528	3.62227	0.000292034	0.000876782	399947	C11orf87	chr1	2003541	2003680	chr1	10115696	10116197	ENSG00000188580	57.049	5.39467	2.07567	2.599	0.00934955	0.0215259	154215	NKAIN2	chr1	2560841	2560980	chr1	15311849	15312350	ENSG00000108839	35.7128	8.7957	0.80433	10.9354	7.80241e-28	1.31696e-26	239	ALOX12
chr1	3245101	3245260	chr1	18118138	18118639	ENSG00000100985	27.9938	4.64216	0.535153	8.67446	4.15535e-18	5.261e-17	4318	MMP9	chr1	2003721	2003960	chr1	10240002	10240503	ENSG00000241213	1.91827	5.3906	3.12425	1.72541	0.0844545	0.141959	105374057	LINC02024	chr1	2563621	2563780	chr1	15329027	15329528	ENSG00000214300	95.8496	8.79011	0.647159	13.5826	5.07818e-42	1.61047e-40	441272	SPDYE3
chr1	3269181	3269340	chr1	18119184	18119685	ENSG00000166426	14.3837	4.64147	0.800921	5.79516	6.82573e-09	4.13579e-08	1381	CRABP1	chr1	2009161	2009380	chr1	10459944	10460445	ENSG00000197714	839.91	5.38901	0.180568	29.8448	1.02539e-195	6.16092e-193	10794	ZNF460	chr1	2579261	2579420	chr1	15384369	15384870	ENSG00000134532	26.5583	8.78364	0.81747	10.7449	6.26271e-27	1.00541e-25	6660	SOX5
chr1	3280901	3281040	chr1	18134573	18135074	ENSG00000150175	2.23054	4.63813	1.75432	2.64384	0.00819716	0.0175942	728798	FRMPD2B	chr1	2011281	2011420	chr1	10518834	10519335	ENSG00000138821	12242	5.37006	0.305481	17.579	3.56516e-69	3.01018e-67	64116	SLC39A8	chr1	2582881	2583020	chr1	15390590	15391091	ENSG00000069535	754.378	8.77907	0.693503	12.659	9.97418e-37	2.56666e-35	4129	MAOB
chr1	3287841	3288060	chr1	18140346	18140847	ENSG00000116774	114.781	4.63603	0.6485	7.14884	8.75126e-13	7.55849e-12	56944	OLFML3	chr1	2019641	2019840	chr1	10525264	10525765	ENSG00000083067	33.8281	5.36089	1.95037	2.74865	0.00598406	0.0145242	80036	TRPM3	chr1	2587361	2587500	chr1	15469854	15470355	ENSG00000226648	95.1574	8.76999	0.652705	13.4364	3.70102e-41	1.15112e-39	101927117	PLCG1-AS1
chr1	3294261	3294420	chr1	18146179	18146680	ENSG00000007264	20.5804	4.63439	0.633861	7.31137	2.64422e-13	2.37575e-12	4145	MATK	chr1	2021141	2021340	chr1	10529045	10529546	ENSG00000129682	852.072	5.35466	2.10829	2.53981	0.0110913	0.024962	2258	FGF13	chr1	2587821	2588020	chr1	15515231	15515732	ENSG00000182463	26.0011	8.75305	0.818087	10.6994	1.02427e-26	1.61754e-25	128553	TSHZ2
chr1	3295221	3295360	chr1	18175697	18176198	ENSG00000221878	3.50626	4.62813	1.21597	3.80613	0.000141157	0.000451287	5676	PSG7	chr1	2033321	2033540	chr1	10556051	10556552	ENSG00000120217	1629.34	5.34497	0.493808	10.824	2.6504e-27	5.9406e-26	29126	CD274	chr1	2591961	2592160	chr1	15557592	15558093	ENSG00000112038	25.7789	8.74092	0.842068	10.3803	3.04814e-25	4.49496e-24	4988	OPRM1
chr1	3295801	3295980	chr1	18177921	18178422	ENSG00000110934	2.19087	4.61413	1.22395	3.76987	0.000163333	0.000515465	51411	BIN2	chr1	2034541	2034760	chr1	10586109	10586610	ENSG00000234352	18.0395	5.33686	2.06135	2.58902	0.00962507	0.0220708	349160	LOC349160	chr1	2593361	2593600	chr1	15577579	15578080	ENSG00000233515	25.7285	8.73801	0.828199	10.5506	5.04628e-26	7.74816e-25	101929397	LINC01518
chr1	3300381	3300540	chr1	18182721	18183222	ENSG00000267147	20.2728	4.60719	0.615332	7.48731	7.02975e-14	6.61357e-13	101928845	LINC01842	chr1	2049841	2050040	chr1	10598265	10598766	ENSG00000123977	905.54	5.33378	0.161561	33.0139	5.12554e-239	5.61579e-236	164781	DAW1	chr1	2593781	2593980	chr1	15655264	15655765	ENSG00000250709	33.8177	8.71717	0.809905	10.7632	5.13499e-27	8.29172e-26	100526761	CCDC169-SOHLH2
chr1	3329821	3329960	chr1	18239651	18240152	ENSG00000165323	65.846	4.60023	0.709915	6.47997	9.17397e-11	6.71868e-10	120114	FAT3	chr1	2052201	2052380	chr1	10634570	10635071	ENSG00000176728	4.98534	5.33205	1.54221	3.4574	0.000545411	0.00170565	83869	TTTY14	chr1	2596281	2596460	chr1	15775660	15776161	ENSG00000134242	45.0246	8.71672	0.794906	10.9657	5.5859e-28	9.528e-27	26191	PTPN22
chr1	3350881	3351080	chr1	18283897	18284398	ENSG00000227036	1418.09	4.59325	0.499285	9.19965	3.59113e-20	5.16435e-19	400619	LINC00511	chr1	2054101	2054240	chr1	10635389	10635890	ENSG00000283503	1.36357	5.31515	3.70714	1.43376	0.151641	NA	105372079	LINC01902	chr1	2597901	2598060	chr1	15776507	15777008	ENSG00000213401	752.893	8.71161	0.431832	20.1736	1.6703e-90	1.82855e-88	4111	MAGEA12
chr1	3370601	3370760	chr1	18298184	18298685	ENSG00000227036	1418.09	4.59325	0.499285	9.19965	3.59113e-20	5.16435e-19	100499467	LINC00673	chr1	2055641	2055980	chr1	10640054	10640555	ENSG00000182264	2.41283	5.30942	2.05546	2.58308	0.00979225	0.0223874	284359	IZUMO1	chr1	2602501	2602640	chr1	15785047	15785548	ENSG00000172123	269.673	8.71026	0.454662	19.1577	8.35422e-82	7.70856e-80	55106	SLFN12
chr1	3389581	3389760	chr1	18316792	18317293	ENSG00000250584	2.14383	4.59298	1.41243	3.25182	0.00114668	0.00304653	100506791	LINC01511	chr1	2068861	2069060	chr1	10640876	10641377	ENSG00000170298	10.0279	5.30062	1.44469	3.66904	0.000243465	0.000819736	284194	LGALS9B	chr1	2602681	2602820	chr1	15802516	15803017	ENSG00000183439	33.3149	8.69564	0.807492	10.7687	4.83772e-27	7.81823e-26	391712	TRIM61
chr1	3393401	3393560	chr1	18319075	18319576	ENSG00000116833	476.122	4.59105	0.689116	6.66222	2.69715e-11	2.06753e-10	2494	NR5A2	chr1	2070841	2071020	chr1	10704514	10705015	ENSG00000174015	6.68151	5.28217	1.09242	4.83527	1.32963e-06	6.48148e-06	220082	CBY2	chr1	2603021	2603220	chr1	15825681	15826182	ENSG00000223770	24.9158	8.69131	0.816771	10.6411	1.91926e-26	2.99674e-25	101927356	CACNA2D1-AS1
chr1	3400021	3400220	chr1	18324184	18324685	ENSG00000269404	6.87432	4.58945	1.01353	4.5282	5.9487e-06	2.41881e-05	6689	SPIB	chr1	2076901	2077080	chr1	10717250	10717751	ENSG00000155961	1001.95	5.27617	0.463795	11.3761	5.50187e-30	1.41936e-28	116442	RAB39B	chr1	2609941	2610100	chr1	15848352	15848853	ENSG00000227528	24.8858	8.68978	0.829224	10.4794	1.07408e-25	1.61839e-24	100874195	DIAPH3-AS1
chr1	3405481	3405640	chr1	18339106	18339607	ENSG00000105467	22.2901	4.58721	0.545162	8.4144	3.94896e-17	4.69585e-16	23546	SYNGR4	chr1	2077581	2077800	chr1	10716028	10716529	ENSG00000270332	23.085	5.27593	1.29903	4.06143	4.87736e-05	0.000186656	101928550	SMC2-DT	chr1	2612901	2613040	chr1	15870371	15870872	ENSG00000227117	24.8853	8.68977	0.813667	10.6798	1.26599e-26	1.99278e-25	101929664	HORMAD2-AS1
chr1	3407101	3407260	chr1	18352288	18352789	ENSG00000251365	44.9691	4.57657	0.726431	6.30007	2.97502e-10	2.07001e-09	109729133	LINC02236	chr1	2085261	2085400	chr1	10753128	10753629	ENSG00000259847	1.32802	5.27295	3.708	1.42205	0.155012	NA	101927650	LINC02126	chr1	2632541	2632700	chr1	15919265	15919766	ENSG00000198021	281.59	8.68958	0.405958	21.4051	1.19682e-101	1.6684e-99	30014	SPANXA1
chr1	3409161	3409300	chr1	18357613	18358114	ENSG00000270765	3.31338	4.57361	1.24671	3.66856	0.000243924	0.000744103	246176	GAS2L2	chr1	2087801	2087940	chr1	10795422	10795923	ENSG00000006611	274.213	5.26401	1.87826	2.8026	0.0050693	0.0125894	10083	USH1C	chr1	2633841	2633980	chr1	15923179	15923680	ENSG00000234409	33.0944	8.68618	0.835391	10.3977	2.53895e-25	3.76991e-24	388849	CCDC188
chr1	3415901	3416100	chr1	18360170	18360671	ENSG00000132561	1209.8	4.57275	0.162661	28.1122	6.95354e-174	4.20928e-171	4147	MATN2	chr1	2090201	2090440	chr1	10891304	10891805	ENSG00000201512	14.8148	5.26354	1.99106	2.64358	0.00820332	0.0192026	677839	SNORA71C	chr1	2644481	2644620	chr1	15958788	15959289	ENSG00000284917	24.5811	8.67193	0.837432	10.3554	3.95596e-25	5.80717e-24	110599583	EEF1AKMT4-ECE2
chr1	3420821	3421000	chr1	18361881	18362382	ENSG00000118160	15.2897	4.5718	0.696312	6.56573	5.17799e-11	3.86375e-10	6543	SLC8A2	chr1	2093061	2093240	chr1	10891962	10892463	ENSG00000251191	17.7401	5.25663	0.574977	9.14233	6.11227e-20	9.29364e-19	619351	LINC00589	chr1	2645881	2646020	chr1	16000639	16001140	ENSG00000248672	104.124	8.66973	0.629263	13.7776	3.47699e-43	1.15169e-41	100526664	LY75-CD302
chr1	3428761	3428960	chr1	18366040	18366541	ENSG00000149564	247.925	4.55734	0.256792	17.7472	1.81138e-70	1.54574e-68	90952	ESAM	chr1	2100261	2100460	chr1	10897920	10898421	ENSG00000006016	536.846	5.24791	0.570178	9.20399	3.44887e-20	5.30459e-19	9244	CRLF1	chr1	2649321	2649460	chr1	16075173	16075674	ENSG00000226167	56.7755	8.66179	0.750641	11.5392	8.37104e-31	1.61721e-29	100287722	AP4B1-AS1
chr1	3433321	3433520	chr1	18396195	18396696	ENSG00000258474	30.5599	4.55305	0.481785	9.45038	3.37594e-21	5.17778e-20	105370439	LINC02313	chr1	2103441	2103600	chr1	10935316	10935817	ENSG00000134115	7.87634	5.2331	1.76613	2.96303	0.00304628	0.00803568	27255	CNTN6	chr1	2693621	2693780	chr1	16100946	16101447	ENSG00000284481	24.3985	8.66126	0.869835	9.95737	2.34186e-23	3.16446e-22	100302138	MIR1292
chr1	3457641	3457840	chr1	18400298	18400799	ENSG00000188505	45.7891	4.53728	0.435811	10.4111	2.2061e-25	4.18965e-24	342897	NCCRP1	chr1	2106201	2106340	chr1	10983081	10983582	ENSG00000258867	4.46733	5.21899	1.63311	3.19574	0.00139471	0.0039752	283587	HISLA	chr1	2755201	2755380	chr1	16109518	16110019	ENSG00000137857	56.5004	8.65649	0.758417	11.4139	3.56406e-30	6.73107e-29	53905	DUOX1
chr1	3459681	3459900	chr1	18413879	18414380	ENSG00000186847	3.27277	4.51761	1.30885	3.45159	0.000557291	0.00158149	3861	KRT14	chr1	2108581	2108920	chr1	11021481	11021982	ENSG00000139269	22.5305	5.21797	0.992585	5.25695	1.46462e-07	8.08776e-07	83729	INHBE	chr1	2804761	2804940	chr1	16122825	16123326	ENSG00000272620	2714.02	8.64455	0.994187	8.69509	3.46543e-18	3.47027e-17	84740	AFAP1-AS1
chr1	3466961	3467100	chr1	18417252	18417753	ENSG00000188624	2.06721	4.51677	1.27325	3.54742	0.000389025	0.00114041	388555	IGFL3	chr1	2115841	2116000	chr1	11026777	11027278	ENSG00000158373	2477.48	5.20458	0.366815	14.1886	1.07803e-45	4.90939e-44	3017	H2BC5	chr1	2805261	2805420	chr1	16151093	16151594	ENSG00000179909	23.9682	8.63577	0.842253	10.2532	1.14515e-24	1.64489e-23	7710	ZNF154
chr1	3474261	3474420	chr1	18440661	18441162	ENSG00000183018	408.92	4.51667	0.686415	6.58008	4.70183e-11	3.52883e-10	124976	SPNS2	chr1	2120021	2120220	chr1	11063839	11064340	ENSG00000146755	3.76928	5.19975	1.63876	3.17297	0.00150886	0.00427048	135892	TRIM50	chr1	2861901	2862100	chr1	16195046	16195547	ENSG00000183397	118.193	8.62624	0.612735	14.0782	5.1674e-45	1.83386e-43	100128569	TEKTIP1
chr1	3481441	3481620	chr1	18486787	18487288	ENSG00000169174	223.382	4.51641	0.936811	4.82105	1.42806e-06	6.36514e-06	255738	PCSK9	chr1	2135081	2135240	chr1	11076258	11076759	ENSG00000177468	1.24832	5.18291	3.70991	1.39704	0.1624	NA	167826	OLIG3	chr1	2878641	2878800	chr1	16208203	16208704	ENSG00000101825	41.7478	8.60667	0.803159	10.716	8.5598e-27	1.35842e-25	25878	MXRA5
chr1	3482961	3483120	chr1	18505526	18506027	ENSG00000111732	2.08496	4.51199	1.24455	3.62539	0.00028853	0.000866934	57379	AICDA	chr1	2141361	2141720	chr1	11161089	11161590	ENSG00000272727	1.23971	5.18199	3.70993	1.39679	0.162477	NA	105377466	LINC02266	chr1	2879441	2879640	chr1	16228279	16228780	ENSG00000243902	854.672	8.60387	0.798598	10.7737	4.58129e-27	7.41618e-26	114794	ELFN2
chr1	3501101	3501280	chr1	18511406	18511907	ENSG00000164107	10.4833	4.50796	0.739257	6.09797	1.07427e-09	7.08535e-09	9464	HAND2	chr1	2145941	2146100	chr1	11188343	11188844	ENSG00000144810	4596.9	5.17616	3.60673	1.43514	0.151248	0.227648	1295	COL8A1	chr1	2888761	2888940	chr1	16409741	16410242	ENSG00000240922	23.3304	8.59692	0.830265	10.3544	3.99532e-25	5.8605e-24	101926903	LSAMP-AS1
chr1	3503541	3503740	chr1	18532140	18532641	ENSG00000258498	40.1512	4.50142	0.384326	11.7125	1.09984e-31	2.78862e-30	64150	DIO3OS	chr1	2153461	2153680	chr1	11188995	11189496	ENSG00000130707	3446.34	5.15461	0.777691	6.62809	3.40051e-11	2.81127e-10	445	ASS1	chr1	2897821	2897960	chr1	16484805	16485306	ENSG00000131730	31.0539	8.59297	0.806445	10.6554	1.64583e-26	2.57811e-25	1160	CKMT2
chr1	3503841	3504060	chr1	18535489	18535990	ENSG00000275869	1.97306	4.49367	2.69519	1.66729	0.0954567	0.14687	102723713	LOC102723713	chr1	2156061	2156220	chr1	11318958	11319459	ENSG00000168952	549.651	5.15458	0.730123	7.05988	1.66652e-12	1.55203e-11	29091	STXBP6	chr1	2928021	2928160	chr1	16512759	16513260	ENSG00000276345	321.341	8.59251	0.574302	14.9617	1.30715e-50	5.48238e-49	6150	MRPL23
chr1	3513581	3513740	chr1	18547435	18547936	ENSG00000205890	4.77164	4.49296	1.05585	4.25529	2.08779e-05	7.74019e-05	100128770	LOC100128770	chr1	2160581	2160780	chr1	11365697	11366198	ENSG00000175445	56.232	5.14538	0.934459	5.50626	3.66534e-08	2.18676e-07	4023	LPL	chr1	2931201	2931420	chr1	16544323	16544824	ENSG00000272296	23.2196	8.58974	0.82122	10.4597	1.32236e-25	1.98323e-24	619571	SNORD96A
chr1	3519881	3520040	chr1	18666523	18667024	ENSG00000285587	2.04074	4.48744	1.27527	3.5188	0.000433505	0.00125804	107984273	LOC107984273	chr1	2166901	2167100	chr1	11375703	11376204	ENSG00000187837	5995.29	5.13774	0.164594	31.2146	6.76063e-214	5.03694e-211	3006	H1-2	chr1	2931901	2932080	chr1	16588055	16588556	ENSG00000198865	194.146	8.58915	1.622	5.29542	1.18746e-07	5.40255e-07	100129792	CCDC152
chr1	3524041	3524260	chr1	18676447	18676948	ENSG00000189058	8.95392	4.48164	0.860623	5.20744	1.91468e-07	9.69147e-07	347	APOD	chr1	2168621	2168760	chr1	11462419	11462920	ENSG00000200087	99.6446	5.12378	0.754075	6.79479	1.08474e-11	9.38861e-11	26768	SNORA73B	chr1	2949181	2949320	chr1	16602542	16603043	ENSG00000213988	41.2097	8.5828	0.799111	10.7404	6.57337e-27	1.05353e-25	7643	ZNF90
chr1	3525341	3525520	chr1	18748400	18748901	ENSG00000113140	487.494	4.47754	0.495353	9.03908	1.57996e-19	2.17523e-18	6678	SPARC	chr1	2172741	2172940	chr1	11471495	11471996	ENSG00000187475	5.9738	5.06593	1.40717	3.60008	0.000318119	0.00104779	3010	H1-6	chr1	2949381	2949520	chr1	16676690	16677191	ENSG00000259933	22.969	8.57415	0.844122	10.1575	3.06911e-24	4.33772e-23	105371049	PKD1-AS1
chr1	3526261	3526420	chr1	18781503	18782004	ENSG00000105388	92.535	4.47619	0.749194	5.97467	2.30556e-09	1.47737e-08	1048	CEACAM5	chr1	2172961	2173100	chr1	11531991	11532492	ENSG00000170379	781.858	5.0652	0.823533	6.15057	7.72031e-10	5.57143e-09	285966	TCAF2	chr1	2979121	2979320	chr1	16696390	16696891	ENSG00000174332	390.618	8.56142	0.355534	24.0804	4.00866e-128	9.47267e-126	148979	GLIS1
chr1	3528601	3528760	chr1	18805881	18806382	ENSG00000161270	18.5335	4.47296	0.703233	6.36056	2.01017e-10	1.42738e-09	4868	NPHS1	chr1	2174801	2174980	chr1	11566287	11566788	ENSG00000152931	277.403	5.05875	0.32989	15.3347	4.48671e-53	2.54785e-51	25859	PART1	chr1	2981381	2981560	chr1	16703540	16704041	ENSG00000121764	66.4469	8.54773	0.703474	12.1507	5.68477e-34	1.26759e-32	3061	HCRTR1
chr1	3538461	3538600	chr1	18855552	18856053	ENSG00000179772	20.0485	4.46772	0.839236	5.32355	1.01761e-07	5.35654e-07	2307	FOXS1	chr1	2186081	2186360	chr1	11675254	11675755	ENSG00000115604	636.239	5.05748	0.222548	22.7253	2.51681e-114	5.04065e-112	8809	IL18R1	chr1	3004861	3005040	chr1	16717605	16718106	ENSG00000154165	22.4806	8.5428	0.854935	9.99234	1.64647e-23	2.24516e-22	2838	GPR15
chr1	3546421	3546620	chr1	18936929	18937430	ENSG00000167656	1.87551	4.44973	1.67683	2.65366	0.00796249	0.0171475	8581	LY6D	chr1	2190561	2190760	chr1	11691240	11691741	ENSG00000175544	27.8514	5.0471	1.62046	3.1146	0.00184193	0.00511445	57010	CABP4	chr1	3015181	3015320	chr1	16728188	16728689	ENSG00000284261	22.4674	8.54246	0.830542	10.2854	8.19911e-25	1.18563e-23	100616393	MIR4657
chr1	3548281	3548420	chr1	18994019	18994520	ENSG00000206190	583.452	4.4467	0.538384	8.25935	1.46464e-16	1.67879e-15	57194	ATP10A	chr1	2192301	2192520	chr1	11851082	11851583	ENSG00000174951	49.4173	5.04583	0.459284	10.9863	4.44811e-28	1.03563e-26	2523	FUT1	chr1	3017581	3017740	chr1	16879887	16880388	ENSG00000264235	999.456	8.52346	0.251326	33.9139	4.15191e-252	5.02822e-249	104968399	MYL12-AS1
chr1	3550661	3550800	chr1	18998310	18998811	ENSG00000126583	192.558	4.4402	0.338926	13.1008	3.25913e-39	1.10179e-37	5582	PRKCG	chr1	2199641	2199800	chr1	11916761	11917262	ENSG00000276255	16.442	5.04557	0.654551	7.70844	1.27366e-14	1.39548e-13	100506571	LINC02809	chr1	3038481	3038660	chr1	16902990	16903491	ENSG00000123572	29.5369	8.5208	0.845991	10.072	7.34864e-24	1.01493e-22	203447	NRK
chr1	3573261	3573460	chr1	19007366	19007867	ENSG00000188015	850.617	4.42162	0.380445	11.6222	3.1768e-31	7.90975e-30	6274	S100A3	chr1	2200621	2200760	chr1	11940575	11941076	ENSG00000196632	35.4557	5.04539	0.959416	5.25881	1.44992e-07	8.0137e-07	65267	WNK3	chr1	3061241	3061420	chr1	16928882	16929383	ENSG00000211591	21.9641	8.50944	0.851543	9.99297	1.63602e-23	2.23248e-22	100313837	MIR762
chr1	3593861	3594000	chr1	19079895	19080396	ENSG00000166828	1.92843	4.41905	1.45048	3.04661	0.00231441	0.00573085	6340	SCNN1G	chr1	2201721	2201860	chr1	11957689	11958190	ENSG00000109654	2331.31	5.03496	1.01032	4.98351	6.24418e-07	3.17164e-06	23321	TRIM2	chr1	3066701	3066860	chr1	16948966	16949467	ENSG00000144460	184.778	8.50651	0.465211	18.2853	1.08376e-74	8.60655e-73	57624	NYAP2
chr1	3599701	3599860	chr1	19087306	19087807	ENSG00000172350	13.847	4.40848	0.650788	6.77406	1.25216e-11	9.88414e-11	64137	ABCG4	chr1	2202681	2202840	chr1	12049527	12050028	ENSG00000164825	126.211	5.03164	0.252659	19.9148	3.02874e-88	3.76089e-86	1672	DEFB1	chr1	3067201	3067380	chr1	16967196	16967697	ENSG00000233215	21.8835	8.50461	0.841418	10.1075	5.11882e-24	7.1102e-23	101927843	LINC01687
chr1	3608061	3608280	chr1	19330323	19330824	ENSG00000101463	58.9612	4.408	0.560131	7.8696	3.55787e-15	3.69739e-14	79953	SYNDIG1	chr1	2203561	2203760	chr1	12125773	12126274	ENSG00000027869	856.302	5.02805	0.161088	31.213	7.09478e-214	5.08259e-211	9047	SH2D2A	chr1	3068021	3068160	chr1	16979918	16980419	ENSG00000171291	21.8463	8.50191	0.827843	10.27	9.62417e-25	1.38652e-23	90594	ZNF439
chr1	3641221	3641360	chr1	19435027	19435528	ENSG00000248099	4.34516	4.4072	1.04206	4.22932	2.34402e-05	8.61921e-05	3640	INSL3	chr1	2204141	2204360	chr1	12189122	12189623	ENSG00000180353	55.8509	5.02598	0.642698	7.82014	5.27658e-15	5.91701e-14	3059	HCLS1	chr1	3070561	3070700	chr1	16980449	16980950	ENSG00000198046	38.6559	8.49648	0.799688	10.6247	2.28625e-26	3.56115e-25	63934	ZNF667
chr1	3653021	3653160	chr1	19525701	19526202	ENSG00000230894	6.14895	4.40544	0.959708	4.59039	4.42412e-06	1.82729e-05	107987014	LOC107987014	chr1	2210881	2211100	chr1	12196704	12197205	ENSG00000168477	417.927	5.0222	0.427074	11.7596	6.30647e-32	1.75845e-30	7148	TNXB	chr1	3084661	3084800	chr1	16981373	16981874	ENSG00000233308	21.7022	8.49225	0.838195	10.1316	4.00081e-24	5.60548e-23	106480738	OSTN-AS1
chr1	3673181	3673320	chr1	19547753	19548254	ENSG00000263574	1.89736	4.39012	1.49855	2.92958	0.00339422	0.00806939	100134391	LOC100134391	chr1	2211121	2211280	chr1	12203023	12203524	ENSG00000153253	12.773	4.99068	0.706969	7.05926	1.67387e-12	1.55654e-11	6328	SCN3A	chr1	3094261	3094400	chr1	17063428	17063929	ENSG00000198930	295.298	8.48857	0.378516	22.4259	2.19766e-111	3.9068e-109	158511	CSAG1
chr1	3675761	3675900	chr1	19552597	19553098	ENSG00000105464	698.195	4.38723	0.241427	18.1721	8.58888e-74	7.73838e-72	2906	GRIN2D	chr1	2212281	2212460	chr1	12518838	12519339	ENSG00000228705	3.90713	4.96423	1.707	2.90815	0.00363569	0.00940793	100652730	LINC00659	chr1	3112921	3113060	chr1	17089339	17089840	ENSG00000270571	695.919	8.45127	0.2499	33.8186	1.05062e-250	1.19752e-247	105374811	LOC105374811
chr1	3683201	3683340	chr1	19605887	19606388	ENSG00000162975	1204.36	4.38254	0.17578	24.9319	3.35342e-137	1.20295e-134	3754	KCNF1	chr1	2213501	2213880	chr1	12529240	12529741	ENSG00000141639	53.6614	4.95075	0.757114	6.53898	6.19409e-11	5.01178e-10	5596	MAPK4	chr1	3121801	3121960	chr1	17103754	17104255	ENSG00000181322	49.1074	8.44461	0.755847	11.1724	5.56749e-29	1.00261e-27	347736	NME9
chr1	3683461	3683660	chr1	19619678	19620179	ENSG00000169594	38.0325	4.38233	0.400216	10.9499	6.65167e-28	1.44127e-26	646	BNC1	chr1	2222421	2222560	chr1	12560100	12560601	ENSG00000171044	28.8386	4.94136	1.59892	3.09044	0.00199861	0.00549951	286046	XKR6	chr1	3138281	3138420	chr1	17108727	17109228	ENSG00000259175	20.8188	8.43233	0.855679	9.85455	6.5508e-23	8.63502e-22	101929586	LOC101929586
chr1	3686101	3686260	chr1	19646349	19646850	ENSG00000144230	2.93052	4.3775	1.24135	3.5264	0.000421257	0.00122617	2840	GPR17	chr1	2222961	2223160	chr1	12572474	12572975	ENSG00000081138	494.367	4.93663	1.8147	2.72035	0.00652124	0.0156955	1005	CDH7	chr1	3152961	3153180	chr1	17140126	17140627	ENSG00000223442	68.3621	8.43159	1.08216	7.79146	6.624e-15	5.37943e-14	101927761	TH2LCRR
chr1	3686981	3687180	chr1	19654319	19654820	ENSG00000140090	15.9146	4.37556	0.624883	7.00221	2.51958e-12	2.10374e-11	123041	SLC24A4	chr1	2226501	2226700	chr1	12584807	12585308	ENSG00000265933	24.0424	4.93463	1.16696	4.22863	2.35117e-05	9.51604e-05	400643	LINC00668	chr1	3185781	3185940	chr1	17155160	17155661	ENSG00000112796	20.7884	8.42993	0.849645	9.92171	3.34979e-23	4.47648e-22	59084	ENPP5
chr1	3688221	3688440	chr1	19775248	19775749	ENSG00000214866	2.8597	4.36488	1.18246	3.69137	0.00022305	0.000686946	728597	DCDC2C	chr1	2228361	2228540	chr1	12697374	12697875	ENSG00000152463	6.05049	4.92983	1.27341	3.87136	0.000108228	0.000389758	55301	OLAH	chr1	3204941	3205120	chr1	17198608	17199109	ENSG00000224101	20.7437	8.42709	0.821469	10.2586	1.083e-24	1.55677e-23	100861514	ELMO1-AS1
chr1	3689101	3689240	chr1	19987713	19988214	ENSG00000124493	4.08327	4.3646	1.06505	4.09802	4.16703e-05	0.000146843	2914	GRM4	chr1	2228901	2229060	chr1	12924274	12924775	ENSG00000145335	939.861	4.92632	2.02564	2.43198	0.0150166	0.0324853	6622	SNCA	chr1	3212441	3212640	chr1	17199176	17199677	ENSG00000178031	967.588	8.42485	1.14664	7.34742	2.02072e-13	1.4888e-12	92949	ADAMTSL1
chr1	3689461	3689620	chr1	19997844	19998345	ENSG00000163017	2.79833	4.36203	1.12382	3.88144	0.000103838	0.000339257	72	ACTG2	chr1	2229561	2229740	chr1	13354485	13354986	ENSG00000003989	5833.1	4.87813	1.04928	4.64904	3.33491e-06	1.52845e-05	6542	SLC7A2	chr1	3225461	3225600	chr1	17265182	17265683	ENSG00000120440	20.524	8.41163	0.86393	9.73647	2.10753e-22	2.70626e-21	83887	TTLL2
chr1	3698341	3698500	chr1	20059807	20060308	ENSG00000123610	37.7711	4.35573	0.467775	9.31159	1.25928e-20	1.85361e-19	7130	TNFAIP6	chr1	2231661	2231820	chr1	13368496	13368997	ENSG00000229236	1.0006	4.87368	3.71743	1.31103	0.189846	NA	246119	TTTY10	chr1	3244781	3244920	chr1	17293637	17294138	ENSG00000183454	27.2535	8.40551	0.852428	9.86067	6.16354e-23	8.13008e-22	2903	GRIN2A
chr1	3713581	3713740	chr1	20076662	20077163	ENSG00000169218	4.22008	4.35389	1.07602	4.04629	5.20361e-05	0.000179806	284654	RSPO1	chr1	2231821	2232000	chr1	13570872	13571373	ENSG00000135842	6971.54	4.86741	1.12522	4.32575	1.52014e-05	6.33568e-05	116496	NIBAN1	chr1	3272801	3272980	chr1	17301671	17302172	ENSG00000170262	27.0555	8.39447	0.811378	10.3459	4.36614e-25	6.38993e-24	56246	MRAP
chr1	3715641	3715800	chr1	20093834	20094335	ENSG00000171631	358.121	4.35356	1.05232	4.13709	3.51738e-05	0.000125525	5031	P2RY6	chr1	2232001	2232180	chr1	13756542	13757043	ENSG00000121446	1.40013	4.86625	3.70896	1.31203	0.189511	NA	353299	RGSL1	chr1	3298001	3298180	chr1	17340322	17340823	ENSG00000261480	20.2614	8.39319	0.824544	10.1792	2.45618e-24	3.4816e-23	653720	GOLGA8M
chr1	3718141	3718300	chr1	20102795	20103296	ENSG00000021488	7.68983	4.34412	0.823956	5.27227	1.34749e-07	6.98668e-07	11136	SLC7A9	chr1	2232421	2232560	chr1	13892840	13893341	ENSG00000138722	2.36113	4.86607	2.22226	2.1897	0.0285463	0.0569024	22915	MMRN1	chr1	3316601	3316820	chr1	17389187	17389688	ENSG00000183251	26.8702	8.38406	0.810303	10.3468	4.32613e-25	6.33616e-24	79339	OR51B4
chr1	3718621	3718780	chr1	20137592	20138093	ENSG00000212900	1.73559	4.34013	1.6694	2.59982	0.0093273	0.0197026	83897	KRTAP3-2	chr1	2233961	2234140	chr1	13922453	13922954	ENSG00000245680	2292.09	4.85099	0.399787	12.1339	6.98194e-34	2.12841e-32	92285	ZNF585B	chr1	3327201	3327340	chr1	17404834	17405335	ENSG00000284525	20.1093	8.38225	0.851897	9.83951	7.6077e-23	9.96043e-22	100616453	MIR4687
chr1	3728581	3728720	chr1	20153485	20153986	ENSG00000128917	26.417	4.33804	0.489669	8.85913	8.06436e-19	1.06268e-17	54567	DLL4	chr1	2253461	2253660	chr1	13930123	13930624	ENSG00000187553	3.92077	4.84788	1.47156	3.29437	0.000986409	0.00291633	340665	CYP26C1	chr1	3329521	3329740	chr1	17425715	17426216	ENSG00000260287	19.9878	8.37378	0.850427	9.84657	7.09251e-23	9.31108e-22	101060321	TBC1D3G
chr1	3731661	3731920	chr1	20158312	20158813	ENSG00000107736	91.501	4.33662	0.391068	11.0892	1.4161e-28	3.15665e-27	64072	CDH23	chr1	2253841	2254040	chr1	13950584	13951085	ENSG00000152402	231.299	4.84145	0.859815	5.6308	1.79374e-08	1.1133e-07	2977	GUCY1A2	chr1	3348001	3348160	chr1	17470864	17471365	ENSG00000232832	19.8738	8.36521	0.822711	10.1679	2.75917e-24	3.90536e-23	100873947	LMLN-AS1
chr1	3734181	3734380	chr1	20170732	20171233	ENSG00000173918	1231.46	4.33048	0.828659	5.22589	1.73318e-07	8.83976e-07	114897	C1QTNF1	chr1	2254161	2254360	chr1	14113777	14114278	ENSG00000248429	101.514	4.8387	1.58007	3.06233	0.0021962	0.00598836	285505	GASK1B-AS1	chr1	3361221	3361360	chr1	17601616	17602117	ENSG00000128340	1476.45	8.35877	0.675305	12.3778	3.44827e-35	8.23886e-34	5880	RAC2
chr1	3761021	3761160	chr1	20172131	20172632	ENSG00000245812	2.82043	4.32842	1.35343	3.19811	0.00138333	0.00360797	101927740	LINC02202	chr1	2258741	2258940	chr1	14149370	14149871	ENSG00000170561	499.482	4.83031	0.488662	9.88478	4.84649e-23	8.82412e-22	153572	IRX2	chr1	3374541	3374680	chr1	17633546	17634047	ENSG00000249884	1246.93	8.35621	0.905694	9.22631	2.80115e-20	3.21171e-19	100526767	RNF103-CHMP3
chr1	3767381	3767520	chr1	20182999	20183500	ENSG00000072858	31.7048	4.31976	0.535329	8.06935	7.06717e-16	7.73e-15	54847	SIDT1	chr1	2268121	2268260	chr1	14340207	14340708	ENSG00000180447	89.2412	4.82777	0.90436	5.33833	9.38056e-08	5.30587e-07	2619	GAS1	chr1	3375401	3375580	chr1	17646872	17647373	ENSG00000204022	19.7087	8.35323	0.823848	10.1393	3.6978e-24	5.19596e-23	142910	LIPJ
chr1	3770041	3770180	chr1	20183611	20184112	ENSG00000184709	15.258	4.31782	0.852969	5.0621	4.14658e-07	1.99611e-06	389816	LRRC26	chr1	2275181	2275340	chr1	14366266	14366767	ENSG00000122862	15527.1	4.82741	0.330228	14.6184	2.14301e-48	1.05318e-46	5552	SRGN	chr1	3377041	3377200	chr1	17673640	17674141	ENSG00000233760	19.5709	8.34332	0.915825	9.11017	8.2254e-20	9.19168e-19	100506289	LINC03095
chr1	3788321	3788500	chr1	20184538	20185039	ENSG00000170482	35.3225	4.31466	0.443797	9.72215	2.42598e-22	3.97915e-21	9963	SLC23A1	chr1	2278021	2278160	chr1	14392151	14392652	ENSG00000281264	0.95644	4.81619	3.71902	1.29502	0.195314	NA	104548972	SALRNA3	chr1	3378041	3378180	chr1	17686175	17686676	ENSG00000165125	57.3463	8.32838	0.702804	11.8502	2.14646e-32	4.41528e-31	55503	TRPV6
chr1	3789161	3789360	chr1	20187040	20187541	ENSG00000163687	1.78765	4.31319	1.31827	3.27186	0.00106842	0.00286336	1776	DNASE1L3	chr1	2283501	2283660	chr1	14392919	14393420	ENSG00000128714	66.3403	4.80825	1.02997	4.66835	3.03632e-06	1.40194e-05	3239	HOXD13	chr1	3388741	3388880	chr1	17688951	17689452	ENSG00000236532	19.1551	8.31209	0.839939	9.89606	4.32984e-23	5.75836e-22	101927973	LINC01695
chr1	3790621	3790760	chr1	20192339	20192840	ENSG00000130208	633.303	4.30777	0.247855	17.3802	1.16553e-67	9.29112e-66	341	APOC1	chr1	2284561	2284780	chr1	14486500	14487001	ENSG00000165929	348.785	4.79423	0.14084	34.0402	5.669e-254	8.12237e-251	123036	TC2N	chr1	3406301	3406440	chr1	17719768	17720269	ENSG00000284130	33.8333	8.30205	0.803161	10.3367	4.80694e-25	7.02443e-24	113691	TUBA3FP
chr1	3799581	3799740	chr1	20194119	20194620	ENSG00000178597	7.40176	4.30646	0.844209	5.10118	3.37547e-07	1.6404e-06	768239	PSAPL1	chr1	2291501	2291660	chr1	14942622	14943123	ENSG00000133962	2.23278	4.78253	1.669	2.86552	0.0041633	0.0105966	79820	CATSPERB	chr1	3409961	3410140	chr1	17732438	17732939	ENSG00000283429	18.9996	8.30033	0.880816	9.42345	4.36493e-21	5.25337e-20	100422872	MIR1244-3
chr1	3809701	3809840	chr1	20199389	20199890	ENSG00000225362	7.44151	4.30523	0.79936	5.38585	7.21024e-08	3.87004e-07	196993	CT62	chr1	2295461	2295680	chr1	14961770	14962271	ENSG00000207445	27.4502	4.77047	1.48948	3.20277	0.00136113	0.0038896	114599	SNORD15B	chr1	3413921	3414060	chr1	18635645	18636146	ENSG00000188163	239.768	8.29411	0.41811	19.8371	1.42395e-87	1.48343e-85	401565	CIMIP2A
chr1	3854121	3854260	chr1	20211445	20211946	ENSG00000165685	4.1931	4.29681	1.11669	3.84782	0.000119173	0.000385907	120939	TMEM52B	chr1	2300261	2300400	chr1	14983240	14983741	ENSG00000234828	5.14363	4.76673	1.96423	2.42677	0.0152341	0.0328795	285423	IQCM	chr1	3414321	3414500	chr1	18647018	18647519	ENSG00000237009	18.8585	8.2894	0.841418	9.8517	6.73952e-23	8.87774e-22	84850	GLIS3-AS1
chr1	3892961	3893120	chr1	20229136	20229637	ENSG00000260454	4.09654	4.29661	1.13607	3.782	0.000155572	0.00049298	105376144	LINC02957	chr1	2304401	2304580	chr1	15062438	15062939	ENSG00000099399	586.983	4.76399	2.70064	1.76403	0.0777275	0.132602	4113	MAGEB2	chr1	3428961	3429160	chr1	18705782	18706283	ENSG00000230408	186.669	8.28931	0.433454	19.1239	1.59841e-81	1.46789e-79	101927795	BZW1-AS1
chr1	3922581	3922740	chr1	20298561	20299062	ENSG00000185198	1.814	4.28406	1.42726	3.00161	0.00268558	0.00654864	400668	PRSS57	chr1	2311121	2311260	chr1	15064425	15064926	ENSG00000248858	10.8655	4.76086	0.89878	5.29703	1.17702e-07	6.58351e-07	441369	FLJ46284	chr1	3429661	3429800	chr1	18734063	18734564	ENSG00000242767	25.0963	8.28505	0.83446	9.92864	3.12498e-23	4.19051e-22	100874131	ZBTB20-AS4
chr1	3925761	3925940	chr1	20302157	20302658	ENSG00000010295	79.1226	4.27966	0.280386	15.2634	1.34022e-52	6.96014e-51	25900	IFFO1	chr1	2316141	2316320	chr1	15122210	15122711	ENSG00000281026	138.492	4.75458	0.386349	12.3064	8.36384e-35	2.64042e-33	116828	N4BP2L2-IT2	chr1	3430361	3430500	chr1	18861057	18861558	ENSG00000284276	18.6561	8.2742	0.828936	9.98171	1.83286e-23	2.4923e-22	100616358	MIR4800
chr1	3965001	3965160	chr1	20325972	20326473	ENSG00000174343	38.8962	4.26936	0.64225	6.6475	2.98107e-11	2.27617e-10	55584	CHRNA9	chr1	2322821	2323020	chr1	15176524	15177025	ENSG00000106066	328.903	4.73659	1.40367	3.37443	0.000739694	0.00225013	54504	CPVL	chr1	3433101	3433300	chr1	18927198	18927699	ENSG00000203926	210.994	8.27192	0.410836	20.1344	3.6884e-90	3.94863e-88	728712	SPANXA2
chr1	3985621	3985780	chr1	20343596	20344097	ENSG00000142319	5.70527	4.26406	1.01382	4.20594	2.59995e-05	9.49183e-05	6531	SLC6A3	chr1	2323121	2323340	chr1	15177063	15177564	ENSG00000208892	2.7867	4.72191	1.74119	2.71188	0.00669019	0.0160458	677829	SNORA49	chr1	3433721	3433860	chr1	18927737	18928238	ENSG00000245864	18.5992	8.26956	0.827018	9.99925	1.53558e-23	2.0969e-22	109729137	MEF2C-AS2
chr1	4004961	4005100	chr1	20359444	20359945	ENSG00000180422	16.5568	4.25972	0.760225	5.60324	2.10383e-08	1.20501e-07	283860	LINC00304	chr1	2329301	2329440	chr1	15177894	15178395	ENSG00000113946	16.8634	4.71397	0.672163	7.01314	2.33032e-12	2.12976e-11	10686	CLDN16	chr1	3441021	3441200	chr1	18948403	18948904	ENSG00000267631	32.1741	8.22902	0.808405	10.1793	2.45248e-24	3.4789e-23	114335	CGB1
chr1	4021141	4021320	chr1	20402778	20403279	ENSG00000088320	1.68951	4.25512	1.88682	2.25518	0.024122	0.0454054	28954	REM1	chr1	2334281	2334500	chr1	15197988	15198489	ENSG00000171791	478.171	4.69942	0.365519	12.8568	7.87401e-38	2.73112e-36	596	BCL2	chr1	3442501	3442720	chr1	19033863	19034364	ENSG00000284386	18.0699	8.22769	0.846739	9.71691	2.55419e-22	3.26468e-21	100126311	MIR147B
chr1	4045121	4045260	chr1	20449645	20450146	ENSG00000162873	18.1155	4.2549	0.576788	7.37689	1.62031e-13	1.47982e-12	55220	KLHDC8A	chr1	2337921	2338080	chr1	15203731	15204232	ENSG00000213468	334.092	4.69302	1.71825	2.73128	0.00630888	0.0152371	286467	FIRRE	chr1	3450981	3451160	chr1	19045374	19045875	ENSG00000255649	18.0494	8.22617	0.830077	9.91014	3.76135e-23	5.01264e-22	101928317	LOC101928317
chr1	4073481	4073680	chr1	20474396	20474897	ENSG00000164120	1242.33	4.24798	0.730629	5.81414	6.0946e-09	3.70903e-08	3248	HPGD	chr1	2338641	2338800	chr1	15279520	15280021	ENSG00000196611	285.46	4.66473	0.722514	6.45625	1.07333e-10	8.44247e-10	4312	MMP1	chr1	3454621	3454780	chr1	19054265	19054766	ENSG00000236915	18.0389	8.22546	0.8399	9.79338	1.20209e-22	1.56119e-21	105378828	CLCA4-AS1
chr1	4081841	4082000	chr1	20480230	20480731	ENSG00000165269	7.08204	4.24235	0.82068	5.16931	2.3496e-07	1.17305e-06	364	AQP7	chr1	2339701	2339900	chr1	15295818	15296319	ENSG00000169508	2.03779	4.65897	1.67991	2.77335	0.00554829	0.0135941	1880	GPR183	chr1	3458461	3458600	chr1	19058346	19058847	ENSG00000227409	31.931	8.21986	0.809268	10.1572	3.07938e-24	4.34906e-23	100861513	ZMYM4-AS1
chr1	4088861	4089060	chr1	20481234	20481735	ENSG00000131042	1.63962	4.23798	1.2581	3.36855	0.00075564	0.00208601	10288	LILRB2	chr1	2341961	2342120	chr1	15316476	15316977	ENSG00000139318	2727.9	4.65853	0.196259	23.7367	1.50706e-124	3.64551e-122	1848	DUSP6	chr1	3462581	3462780	chr1	19087934	19088435	ENSG00000222014	17.8814	8.21282	0.873368	9.40362	5.27188e-21	6.27862e-20	84084	RAB6C
chr1	4118461	4118660	chr1	20533551	20534052	ENSG00000188582	124.012	4.23738	0.521068	8.13209	4.21938e-16	4.71903e-15	344838	PAQR9	chr1	2342661	2342800	chr1	15326528	15327029	ENSG00000198829	95.0209	4.65289	0.479768	9.69822	3.0681e-22	5.33083e-21	56670	SUCNR1	chr1	3470081	3470240	chr1	19122563	19123064	ENSG00000227495	100.622	8.20455	0.54723	14.9929	8.17382e-51	3.43566e-49	102724009	KIF1C-AS1
chr1	4210181	4210320	chr1	20538164	20538665	ENSG00000213145	8463.45	4.23595	0.157783	26.8467	9.21468e-159	4.46244e-156	1396	CRIP1	chr1	2346201	2346420	chr1	15336797	15337298	ENSG00000163492	101.594	4.65016	2.72945	1.7037	0.0884376	0.147364	285025	CCDC141	chr1	3477621	3477840	chr1	19163194	19163695	ENSG00000128573	17.7661	8.20379	0.838563	9.78315	1.33011e-22	1.72514e-21	93986	FOXP2
chr1	4298001	4298180	chr1	20538747	20539248	ENSG00000113924	363.516	4.23579	0.668277	6.33837	2.32213e-10	1.6369e-09	3081	HGD	chr1	2351161	2351320	chr1	15383731	15384232	ENSG00000228140	98.2105	4.63955	0.307669	15.0797	2.20351e-51	1.18964e-49	101927441	EFHD2-AS1	chr1	3479361	3479500	chr1	19220219	19220720	ENSG00000117152	444.614	8.20011	0.585232	14.0117	1.32165e-44	4.6733e-43	5999	RGS4
chr1	4302441	4302580	chr1	20576261	20576762	ENSG00000198054	1.62485	4.23347	1.70935	2.47666	0.0132617	0.0269111	84677	DSCR8	chr1	2355661	2355820	chr1	15391705	15392206	ENSG00000203989	2.07151	4.62159	2.78653	1.65855	0.0972073	0.159313	727940	RHOXF2B	chr1	3480081	3480300	chr1	19223367	19223868	ENSG00000141293	231.777	8.19805	0.651061	12.5918	2.34166e-36	5.89276e-35	8631	SKAP1
chr1	4317061	4317220	chr1	20590274	20590775	ENSG00000106927	154.951	4.23156	0.328242	12.8916	5.02043e-38	1.62084e-36	259	AMBP	chr1	2357001	2357180	chr1	15407742	15408243	ENSG00000214510	5.98977	4.61495	1.53301	3.01039	0.00260911	0.00698336	153218	SPINK13	chr1	3485841	3485980	chr1	19262018	19262519	ENSG00000283881	17.695	8.19794	0.832505	9.84732	7.03979e-23	9.2544e-22	100500849	MIR3916
chr1	4323181	4323380	chr1	20698414	20698915	ENSG00000111305	3.88838	4.23075	1.12371	3.765	0.000166551	0.000524851	83445	GSG1	chr1	2369221	2369420	chr1	15433378	15433879	ENSG00000237945	27.5194	4.61152	1.25702	3.66861	0.000243873	0.000820854	100506334	LINC00649	chr1	3495321	3495480	chr1	19288592	19289093	ENSG00000263766	401.566	8.19138	0.300328	27.2748	8.4503e-164	3.6387e-161	112268184	KPNB1-DT
chr1	4380701	4380860	chr1	20837550	20838051	ENSG00000007038	1.66227	4.23002	1.328	3.18526	0.00144622	0.00375616	10942	PRSS21	chr1	2376541	2376760	chr1	15442327	15442828	ENSG00000070886	12.7491	4.60262	0.765097	6.01573	1.79076e-09	1.24784e-08	2046	EPHA8	chr1	3495961	3496100	chr1	19289115	19289616	ENSG00000112164	17.614	8.19133	0.834066	9.82096	9.14719e-23	1.19277e-21	2740	GLP1R
chr1	4439061	4439240	chr1	20840687	20841188	ENSG00000020633	342.4	4.22488	1.05938	3.98806	6.66168e-05	0.000226035	864	RUNX3	chr1	2376961	2377100	chr1	15444444	15444945	ENSG00000204363	2.57186	4.59485	1.80321	2.54815	0.0108296	0.0244234	494197	SPANXN5	chr1	3496201	3496400	chr1	19331477	19331978	ENSG00000235180	128.184	8.18777	0.556473	14.7137	5.26622e-49	2.1127e-47	101101772	LINC00601
chr1	4479741	4479880	chr1	20841433	20841934	ENSG00000260903	2.6727	4.21548	1.26714	3.32678	0.00087857	0.00239431	343702	XKR7	chr1	2382381	2382540	chr1	15457473	15457974	ENSG00000105610	8.70029	4.5927	0.903799	5.08155	3.74358e-07	1.957e-06	10661	KLF1	chr1	3497601	3497840	chr1	19336500	19337001	ENSG00000206129	17.5743	8.18769	0.846346	9.67417	3.88223e-22	4.91351e-21	642484	LINC03069
chr1	4493541	4493700	chr1	20867021	20867522	ENSG00000106366	40769.9	4.21486	0.536202	7.86058	3.8235e-15	3.9607e-14	5054	SERPINE1	chr1	2382941	2383080	chr1	15476829	15477330	ENSG00000131951	5.26888	4.58109	1.81419	2.52514	0.0115651	0.0258505	341883	LRRC9	chr1	3506501	3506740	chr1	19384035	19384536	ENSG00000284862	40.7009	8.18639	0.777596	10.5278	6.43125e-26	9.82021e-25	339829	CCDC39
chr1	4519621	4519780	chr1	20871356	20871857	ENSG00000205457	1.6208	4.20818	3.04973	1.37986	0.167631	0.234861	102723655	LOC102723655	chr1	2399981	2400200	chr1	15479937	15480438	ENSG00000224982	29.6624	4.57451	0.765123	5.9788	2.24793e-09	1.55304e-08	387890	TMEM233	chr1	3511701	3511840	chr1	19398367	19398868	ENSG00000283768	17.324	8.16708	0.83649	9.76351	1.61462e-22	2.08437e-21	100302274	MIR1178
chr1	4650501	4650700	chr1	20883695	20884196	ENSG00000205457	1.6208	4.20818	3.04973	1.37986	0.167631	0.234861	102723713	LOC102723713	chr1	2404901	2405100	chr1	15485564	15486065	ENSG00000145242	1099.09	4.57408	0.859535	5.32157	1.02876e-07	5.78203e-07	2044	EPHA5	chr1	3512941	3513080	chr1	19405116	19405617	ENSG00000270617	624.927	8.16634	0.808488	10.1008	5.48192e-24	7.60367e-23	100534592	URGCP-MRPS24
chr1	4658241	4658440	chr1	20885718	20886219	ENSG00000205457	1.6208	4.20818	3.04973	1.37986	0.167631	0.234861	653550	TP53TG3C	chr1	2405181	2405380	chr1	15538686	15539187	ENSG00000139946	1689.07	4.56725	0.473306	9.64968	4.93098e-22	8.42609e-21	57161	PELI2	chr1	3515861	3516020	chr1	19425090	19425591	ENSG00000081842	349.622	8.15907	1.12124	7.27685	3.41697e-13	2.48073e-12	56142	PCDHA6
chr1	4689961	4690120	chr1	20891034	20891535	ENSG00000189068	5.37958	4.20771	0.962706	4.37072	1.23838e-05	4.7625e-05	284415	VSTM1	chr1	2409021	2409200	chr1	15703678	15704179	ENSG00000138792	59.7659	4.55891	0.868984	5.24626	1.55222e-07	8.5411e-07	2028	ENPEP	chr1	3516081	3516220	chr1	19436001	19436502	ENSG00000242779	103.735	8.14601	0.902684	9.02421	1.80992e-19	1.97804e-18	79986	ZNF702P
chr1	4696201	4696380	chr1	20950609	20951110	ENSG00000268621	332.843	4.20672	1.06644	3.94463	7.99226e-05	0.000266928	645553	IGFL2-AS1	chr1	2415441	2415580	chr1	15719613	15720114	ENSG00000203930	499.665	4.55319	1.7197	2.64766	0.00810505	0.018999	286411	LINC00632	chr1	3516281	3516540	chr1	19439748	19440249	ENSG00000138185	203.316	8.11797	0.392969	20.658	8.26445e-95	9.8852e-93	953	ENTPD1
chr1	4732101	4732240	chr1	21033769	21034270	ENSG00000096696	7002.08	4.20127	0.912283	4.60522	4.12023e-06	1.71015e-05	1832	DSP	chr1	2430121	2430320	chr1	15762453	15762954	ENSG00000239183	4.09802	4.54977	1.35639	3.35432	0.000795617	0.00240298	100124534	SNORA84	chr1	3521321	3521500	chr1	19508868	19509369	ENSG00000126785	16.7237	8.11663	0.842321	9.63603	5.63253e-22	7.0596e-21	57381	RHOJ
chr1	4768941	4769100	chr1	21115035	21115536	ENSG00000197177	2.52218	4.1903	1.16752	3.58908	0.00033185	0.000985931	84435	ADGRA1	chr1	2434421	2434640	chr1	15784099	15784600	ENSG00000198208	74.1094	4.54131	0.861803	5.26955	1.36758e-07	7.57433e-07	83694	RPS6KL1	chr1	3530881	3531100	chr1	19514462	19514963	ENSG00000226245	60.0387	8.10954	0.655977	12.3626	4.16723e-35	9.91996e-34	414197	ZNF32-AS1
chr1	4797041	4797180	chr1	21123270	21123771	ENSG00000164076	12.8463	4.16831	0.67188	6.20395	5.50647e-10	3.72697e-09	79012	CAMKV	chr1	2435561	2435740	chr1	15808973	15809474	ENSG00000226306	9.68668	4.53298	0.989625	4.5805	4.63857e-06	2.0854e-05	4888	NPY6R	chr1	3531901	3532040	chr1	19648634	19649135	ENSG00000199753	16.6189	8.10764	0.873567	9.28107	1.67781e-20	1.9456e-19	692227	SNORD104
chr1	4881761	4881900	chr1	21160348	21160849	ENSG00000261448	5.0768	4.1672	1.00778	4.13504	3.54893e-05	0.000126581	102723692	LOC102723692	chr1	2437261	2437500	chr1	15858599	15859100	ENSG00000157445	153.515	4.52963	1.50568	3.00835	0.00262667	0.00702534	55799	CACNA2D3	chr1	3532901	3533120	chr1	19682188	19682689	ENSG00000251059	16.5559	8.10146	0.868818	9.32469	1.11306e-20	1.30713e-19	101928942	PRKG2-AS1
chr1	4963381	4963520	chr1	21163062	21163563	ENSG00000142235	165.3	4.16267	0.429502	9.69186	3.26528e-22	5.3019e-21	114783	LMTK3	chr1	2438161	2438360	chr1	15963791	15964292	ENSG00000251562	22973.6	4.5295	0.885179	5.11705	3.10351e-07	1.63849e-06	378938	MALAT1	chr1	3535121	3535280	chr1	19734603	19735104	ENSG00000259070	49.8366	8.10124	0.740437	10.9412	7.32588e-28	1.24085e-26	283547	LINC00639
chr1	4973401	4973540	chr1	21174575	21175076	ENSG00000253302	13.3098	4.15319	0.662623	6.2678	3.66184e-10	2.52792e-09	100128126	STAU2-AS1	chr1	2439621	2439780	chr1	15965330	15965831	ENSG00000115828	3206.53	4.52841	0.782934	5.78389	7.29924e-09	4.7454e-08	25797	QPCT	chr1	3536761	3536940	chr1	19759656	19760157	ENSG00000169744	22.0646	8.0998	0.830994	9.74712	1.89775e-22	2.44337e-21	9079	LDB2
chr1	5115341	5115520	chr1	21264892	21265393	ENSG00000111087	385.68	4.15004	0.211035	19.6651	4.29026e-86	5.43181e-84	2735	GLI1	chr1	2445201	2445380	chr1	15966237	15966738	ENSG00000261504	6.17556	4.51625	1.50797	2.99492	0.00274518	0.00731183	284648	LINC01686	chr1	3541641	3541780	chr1	19816231	19816732	ENSG00000105679	48.6113	8.09695	0.726175	11.1501	7.15014e-29	1.27812e-27	26330	GAPDHS
chr1	5282221	5282420	chr1	21310998	21311499	ENSG00000101331	14.6765	4.14428	0.626095	6.61926	3.61008e-11	2.73702e-10	140706	CCM2L	chr1	2446041	2446200	chr1	16021011	16021512	ENSG00000084110	64.203	4.51513	0.370217	12.1959	3.26872e-34	1.00302e-32	3034	HAL	chr1	3543321	3543500	chr1	19828558	19829059	ENSG00000213413	38.0154	8.0858	0.786687	10.2783	8.82739e-25	1.27458e-23	79037	PVRIG
chr1	5350361	5350500	chr1	21329323	21329824	ENSG00000007306	1.53987	4.14394	1.40411	2.9513	0.00316438	0.00757785	1087	CEACAM7	chr1	2447501	2447640	chr1	16043290	16043791	ENSG00000256546	42.6291	4.50341	0.877193	5.13389	2.83821e-07	1.50826e-06	100506691	LINC02985	chr1	3547621	3547780	chr1	19892585	19893086	ENSG00000235865	48.1983	8.08158	0.720002	11.2244	3.09494e-29	5.62049e-28	57000	GSN-AS1
chr1	5395561	5395700	chr1	21335790	21336291	ENSG00000196876	248.319	4.12537	0.441996	9.3335	1.02434e-20	1.51469e-19	6334	SCN8A	chr1	2450261	2450420	chr1	16064315	16064816	ENSG00000144642	897.749	4.50297	0.670673	6.7141	1.89229e-11	1.597e-10	27303	RBMS3	chr1	3554961	3555100	chr1	19942072	19942573	ENSG00000258725	495.888	8.07652	0.268618	30.067	1.30949e-198	8.45798e-196	100507118	PRC1-AS1
chr1	5482981	5483160	chr1	21432933	21433434	ENSG00000233217	1.53554	4.12453	1.38881	2.96983	0.00297968	0.00718349	647215	MROH3P	chr1	2454301	2454480	chr1	16089884	16090385	ENSG00000196091	3.55641	4.5018	1.40321	3.2082	0.00133568	0.00382273	4604	MYBPC1	chr1	3555201	3555360	chr1	19998768	19999269	ENSG00000281131	21.6974	8.0753	0.845621	9.54955	1.30257e-21	1.60764e-20	101669767	SCHLAP1
chr1	5509081	5509240	chr1	21494721	21495222	ENSG00000168081	1.49578	4.11557	1.79179	2.29691	0.021624	0.0412811	5368	PNOC	chr1	2457941	2458100	chr1	16162316	16162817	ENSG00000115165	10.7943	4.49513	2.14121	2.09934	0.0357872	0.0690093	9595	CYTIP	chr1	3556501	3556680	chr1	20008397	20008898	ENSG00000197044	81.6257	8.06562	0.602831	13.3796	7.95966e-41	2.43272e-39	126068	ZNF441
chr1	5567461	5567660	chr1	21511127	21511628	ENSG00000123338	1.63774	4.11492	1.91851	2.14485	0.0319648	0.057917	3071	NCKAP1L	chr1	2460581	2460760	chr1	16374292	16374793	ENSG00000125430	347.229	4.49017	0.367665	12.2126	2.66086e-34	8.21911e-33	9953	HS3ST3B1	chr1	3557021	3557200	chr1	20058434	20058935	ENSG00000259163	16.0898	8.06086	0.841419	9.58007	9.6975e-22	1.20377e-20	101928909	TTC7B-AS1
chr1	5577901	5578040	chr1	21550854	21551355	ENSG00000132437	28.1361	4.10491	0.449744	9.1272	7.02942e-20	9.95372e-19	1644	DDC	chr1	2463321	2463480	chr1	16408397	16408898	ENSG00000225091	6.75827	4.48997	1.4147	3.1738	0.0015046	0.00425971	26777	SNORA71A	chr1	3557201	3557340	chr1	20110664	20111165	ENSG00000197134	28.6266	8.05265	0.812198	9.91463	3.59572e-23	4.7985e-22	113835	ZNF257
chr1	5632661	5632860	chr1	21579733	21580234	ENSG00000232810	2.44816	4.10081	1.37025	2.99274	0.00276489	0.00671666	7124	TNF	chr1	2466661	2466820	chr1	16457147	16457648	ENSG00000123612	133.048	4.4892	1.60534	2.79642	0.00516729	0.0127885	130399	ACVR1C	chr1	3562681	3562820	chr1	20112206	20112707	ENSG00000151062	37.2304	8.05118	0.774779	10.3916	2.70801e-25	4.00864e-24	93589	CACNA2D4
chr1	5661961	5662140	chr1	21614599	21615100	ENSG00000174498	4.83901	4.08221	0.982622	4.1544	3.26141e-05	0.000117059	9543	IGDCC3	chr1	2467361	2467500	chr1	16477015	16477516	ENSG00000099715	9.24058	4.48513	1.3228	3.39062	0.000697348	0.00213141	83259	PCDH11Y	chr1	3563181	3563340	chr1	20290991	20291492	ENSG00000223547	37.0666	8.03823	0.767775	10.4695	1.19257e-25	1.79135e-24	284391	ZNF844
chr1	5665581	5665720	chr1	21623514	21624015	ENSG00000172818	1.49233	4.07318	1.86199	2.18754	0.0287034	0.0528079	5017	OVOL1	chr1	2469081	2469320	chr1	16685696	16686197	ENSG00000184454	36.4581	4.47564	1.03653	4.31789	1.57528e-05	6.55229e-05	400746	NCMAP	chr1	3563601	3563740	chr1	20291574	20292075	ENSG00000072657	535.945	8.03732	0.690902	11.6331	2.79806e-31	5.49879e-30	29953	TRHDE
chr1	5680401	5680540	chr1	21626988	21627489	ENSG00000100170	2.26397	4.07197	1.39514	2.91867	0.00351524	0.00832746	6523	SLC5A1	chr1	2472701	2472900	chr1	16693374	16693875	ENSG00000171551	32.9612	4.47527	1.61248	2.77539	0.00551361	0.0135287	9427	ECEL1	chr1	3564001	3564180	chr1	20323055	20323556	ENSG00000157404	28.288	8.03686	0.803256	10.0053	1.44388e-23	1.97445e-22	3815	KIT
chr1	5695301	5695440	chr1	21653132	21653633	ENSG00000100298	3.4745	4.06923	1.32151	3.07924	0.00207532	0.005202	164668	APOBEC3H	chr1	2473161	2473380	chr1	16930073	16930574	ENSG00000246526	13.8838	4.47113	1.40799	3.17555	0.00149554	0.00423793	339988	LINC02481	chr1	3569041	3569180	chr1	20339997	20340498	ENSG00000138395	68.9305	8.03183	0.624215	12.8671	6.89653e-38	1.87734e-36	65061	CDK15
chr1	5704821	5704980	chr1	21828024	21828525	ENSG00000163131	346.055	4.06862	0.267226	15.2254	2.40007e-52	1.22347e-50	1520	CTSS	chr1	2476361	2476500	chr1	16938249	16938750	ENSG00000136546	1.45075	4.46223	2.21572	2.01389	0.0440208	NA	6332	SCN7A	chr1	3569441	3569580	chr1	20400310	20400811	ENSG00000180878	15.719	8.02691	0.833777	9.62717	6.13995e-22	7.68069e-21	160298	C11orf42
chr1	5716381	5716540	chr1	21838279	21838780	ENSG00000150594	1.51868	4.06837	1.3427	3.02999	0.00244564	0.00601734	150	ADRA2A	chr1	2478181	2478340	chr1	16971858	16972359	ENSG00000196263	45.0435	4.45795	0.680615	6.54989	5.75812e-11	4.67324e-10	57573	ZNF471	chr1	3570541	3570680	chr1	20399685	20400186	ENSG00000250590	15.6816	8.02385	0.852201	9.41544	4.71089e-21	5.65219e-20	100506272	LINC02492
chr1	5740941	5741080	chr1	21919419	21919920	ENSG00000152454	39.1221	4.05924	0.658557	6.16383	7.10051e-10	4.76095e-09	10172	ZNF256	chr1	2478341	2478480	chr1	17097633	17098134	ENSG00000124253	5.7384	4.45266	1.11713	3.98581	6.72503e-05	0.000251578	5105	PCK1	chr1	3571101	3571280	chr1	20410536	20411037	ENSG00000284216	15.6548	8.02082	0.841665	9.52971	1.5773e-21	1.93807e-20	100302210	MIR1909
chr1	5745161	5745300	chr1	21927510	21928011	ENSG00000170324	1.43421	4.05839	1.43028	2.83748	0.00454708	0.0104436	143162	FRMPD2	chr1	2479561	2479780	chr1	17120024	17120525	ENSG00000234161	7.48741	4.45213	2.08762	2.13263	0.0329551	0.0642746	102724167	PABPC5-AS1	chr1	3573661	3573800	chr1	20484015	20484516	ENSG00000284055	15.6452	8.02006	0.851698	9.41655	4.66169e-21	5.6001e-20	100423004	MIR4315-1
chr1	5764501	5764700	chr1	21933638	21934139	ENSG00000125816	1.45906	4.04575	1.41222	2.86482	0.00417248	0.0096646	644524	NKX2-4	chr1	2481461	2481760	chr1	17156047	17156548	ENSG00000126500	73.5381	4.44837	0.677131	6.56943	5.05083e-11	4.12617e-10	23769	FLRT1	chr1	3583341	3583620	chr1	20496088	20496589	ENSG00000278139	192.336	8.01755	2.16871	3.69691	0.000218236	0.000647788	110117499	P3R3URF-PIK3R3
chr1	5766781	5766920	chr1	21972433	21972934	ENSG00000172602	481.949	4.03889	0.911332	4.43185	9.3429e-06	3.67475e-05	27289	RND1	chr1	2482461	2482600	chr1	17245971	17246472	ENSG00000145362	852.526	4.44409	0.477852	9.30013	1.40276e-20	2.20968e-19	287	ANK2	chr1	3587941	3588140	chr1	20589493	20589994	ENSG00000258843	15.5571	8.012	0.833251	9.61534	6.88794e-22	8.59971e-21	105370489	LOC105370489
chr1	5798161	5798320	chr1	21973020	21973521	ENSG00000170290	9.39805	4.03816	0.942381	4.28506	1.8269e-05	6.85033e-05	6588	SLN	chr1	2489941	2490100	chr1	17260504	17261005	ENSG00000227467	14.8027	4.438	1.05307	4.21433	2.50522e-05	0.000100826	101928555	LINC01537	chr1	3590901	3591060	chr1	20634425	20634926	ENSG00000248256	15.5407	8.0106	0.879976	9.1032	8.77098e-20	9.77317e-19	100861517	OCIAD1-AS1
chr1	5821601	5821820	chr1	21997117	21997618	ENSG00000085662	53776.2	4.03777	0.0764646	52.8058	0	0	231	AKR1B1	chr1	2493701	2493920	chr1	17282183	17282684	ENSG00000172572	3544.85	4.43377	0.953612	4.64944	3.32831e-06	1.5258e-05	5139	PDE3A	chr1	3592541	3592680	chr1	20635656	20636157	ENSG00000275954	15.5334	8.01008	0.843086	9.5009	2.08079e-21	2.54543e-20	84218	TBC1D3F
chr1	5839121	5839320	chr1	21997703	21998204	ENSG00000205336	9711.79	4.03382	0.130962	30.8015	2.50024e-208	2.42161e-205	9289	ADGRG1	chr1	2495821	2496000	chr1	17348861	17349362	ENSG00000270885	49.3705	4.43039	0.451008	9.8233	8.9369e-23	1.6021e-21	91608	RASL10B	chr1	3599441	3599640	chr1	20687045	20687546	ENSG00000284464	15.5065	8.00699	0.850942	9.40956	4.9823e-21	5.95203e-20	100302197	MIR1306
chr1	5855541	5855700	chr1	22070121	22070622	ENSG00000283071	1.46496	4.03355	1.53234	2.63228	0.00848137	0.0181243	107984640	LBHD2	chr1	2497461	2497680	chr1	17377232	17377733	ENSG00000163285	39.4946	4.40866	2.57059	1.71504	0.0863382	0.1445	2565	GABRG1	chr1	3600441	3600620	chr1	20724988	20725489	ENSG00000103023	27.5268	8.00214	0.806588	9.92098	3.37431e-23	4.50614e-22	221191	PRSS54
chr1	5858301	5858460	chr1	22174384	22174885	ENSG00000153303	2.30984	4.02487	1.20002	3.35401	0.000796488	0.00218786	79981	FRMD1	chr1	2501461	2501600	chr1	17392155	17392656	ENSG00000133106	92.0202	4.40206	1.80443	2.43958	0.0147042	0.0318986	94240	EPSTI1	chr1	3601841	3601980	chr1	20753475	20753976	ENSG00000284229	15.4221	7.99916	0.8495	9.41631	4.67221e-21	5.60925e-20	102465511	MIR6848
chr1	5886801	5887000	chr1	22179372	22179873	ENSG00000261272	1.40058	4.01845	1.40214	2.86595	0.00415766	0.00963599	100507679	MUC22	chr1	2503321	2503500	chr1	17440465	17440966	ENSG00000150893	19.7857	4.39718	1.28107	3.43243	0.000598202	0.00185331	341640	FREM2	chr1	3607061	3607240	chr1	20759803	20760304	ENSG00000261260	15.3004	7.98817	0.855034	9.34252	9.40676e-21	1.10805e-19	102723786	LOC102723786
chr1	5899201	5899340	chr1	22197556	22198057	ENSG00000107317	2.21048	4.01482	1.29229	3.10676	0.00189147	0.00478951	5730	PTGDS	chr1	2503541	2503720	chr1	17462632	17463133	ENSG00000256232	1.00186	4.39423	3.59318	1.22294	0.221353	NA	101929027	LINC02387	chr1	3610201	3610460	chr1	20792151	20792652	ENSG00000235407	15.0037	7.95969	0.850874	9.35472	8.38194e-21	9.89685e-20	440602	CYMP-AS1
chr1	5910341	5910540	chr1	22228489	22228990	ENSG00000261634	4.8958	4.01421	0.909438	4.41395	1.01502e-05	3.96171e-05	102723548	PAQR5-DT	chr1	2505881	2506020	chr1	17563911	17564412	ENSG00000138798	365.603	4.39181	0.886153	4.95604	7.1946e-07	3.62866e-06	1950	EGF	chr1	3617801	3617980	chr1	20931162	20931663	ENSG00000183395	61.0486	7.95134	0.785906	10.1174	4.62472e-24	6.44235e-23	5367	PMCH
chr1	5993581	5993780	chr1	22230189	22230690	ENSG00000136696	2.22524	4.01216	1.29364	3.10145	0.00192577	0.00486491	27177	IL36B	chr1	2510141	2510420	chr1	17564539	17565040	ENSG00000248449	7.87402	4.37742	0.928076	4.71666	2.39742e-06	1.1248e-05	56120	PCDHGB8P	chr1	3651781	3651920	chr1	21043225	21043726	ENSG00000267104	140.409	7.94901	0.451001	17.6253	1.57561e-69	1.10219e-67	653645	TBC1D3P1-DHX40P1
chr1	6004761	6004900	chr1	22243015	22243516	ENSG00000237412	3.2562	4.01169	1.15495	3.47347	0.00051378	0.00146834	646960	PRSS56	chr1	2512141	2512320	chr1	17572560	17573061	ENSG00000172461	3.16191	4.37106	1.89339	2.30859	0.0209665	0.0435172	10690	FUT9	chr1	3658021	3658200	chr1	21049946	21050447	ENSG00000233384	63.6686	7.94624	0.632563	12.562	3.41648e-36	8.50915e-35	102723817	CNIH3-AS2
chr1	6007801	6007980	chr1	22255589	22256090	ENSG00000105664	1.4678	4.01107	1.4369	2.79146	0.00524703	0.0118864	1311	COMP	chr1	2515021	2515220	chr1	17629356	17629857	ENSG00000112773	3758.53	4.36071	1.06197	4.10626	4.02125e-05	0.000156269	55603	TENT5A	chr1	3673961	3674100	chr1	21072616	21073117	ENSG00000188868	14.7544	7.93564	0.837052	9.48045	2.53177e-21	3.07961e-20	147837	ZNF563
chr1	6009041	6009180	chr1	22288739	22289240	ENSG00000106483	137.434	4.00892	0.208403	19.2364	1.83646e-82	2.14302e-80	6424	SFRP4	chr1	2516281	2516580	chr1	17723619	17724120	ENSG00000238961	2.27158	4.35561	1.90085	2.2914	0.0219402	0.0453108	677828	SNORA47	chr1	3681061	3681220	chr1	21084017	21084518	ENSG00000196104	369.259	7.93427	0.545293	14.5505	5.80088e-48	2.26164e-46	50859	SPOCK3
chr1	6027881	6028080	chr1	22301250	22301751	ENSG00000067842	6.29823	3.99989	0.864696	4.62578	3.73197e-06	1.56206e-05	492	ATP2B3	chr1	2517041	2517240	chr1	17759051	17759552	ENSG00000135298	96.7825	4.35442	2.77573	1.56874	0.116708	0.185013	577	ADGRB3	chr1	3685581	3685780	chr1	21126299	21126800	ENSG00000122420	401.295	7.92786	1.4567	5.44233	5.25882e-08	2.4884e-07	5737	PTGFR
chr1	6050501	6050660	chr1	22375508	22376009	ENSG00000152284	332.116	3.99761	0.724605	5.51695	3.44937e-08	1.91675e-07	83439	TCF7L1	chr1	2525621	2525860	chr1	17950692	17951193	ENSG00000256436	12.2725	4.35425	1.11534	3.90397	9.46276e-05	0.000344582	259290	TAS2R31	chr1	3695141	3695300	chr1	21129628	21130129	ENSG00000148671	52.2793	7.92413	0.682004	11.6189	3.30408e-31	6.48008e-30	10974	ADIRF
chr1	6056621	6056760	chr1	22376932	22377433	ENSG00000120162	790.706	3.99195	0.476544	8.37687	5.43521e-17	6.40034e-16	79817	MOB3B	chr1	2530241	2530380	chr1	17998828	17999329	ENSG00000220008	2.53548	4.34374	1.52644	2.84567	0.00443188	0.0111884	645191	LINGO3	chr1	3701421	3701580	chr1	21165557	21166058	ENSG00000260097	14.5282	7.91319	0.856551	9.23843	2.5013e-20	2.87918e-19	729597	SPDYE6
chr1	6056901	6057060	chr1	22403658	22404159	ENSG00000117115	83.2055	3.98504	0.295768	13.4735	2.23877e-41	8.19797e-40	11240	PADI2	chr1	2530601	2530780	chr1	18196623	18197124	ENSG00000136010	2159.55	4.33972	1.14883	3.77751	0.000158404	0.000554281	160428	ALDH1L2	chr1	3703841	3703980	chr1	21175580	21176081	ENSG00000237714	71.5962	7.90674	0.5956	13.2753	3.22125e-40	9.64732e-39	100861518	P4HA2-AS1
chr1	6069101	6069240	chr1	22412501	22413002	ENSG00000170054	1.40819	3.98498	1.55377	2.56472	0.010326	0.02158	327657	SERPINA9	chr1	2533401	2533600	chr1	18246484	18246985	ENSG00000091428	222.106	4.3352	1.01891	4.25475	2.09285e-05	8.56359e-05	11069	RAPGEF4	chr1	3719701	3720100	chr1	21198914	21199415	ENSG00000157227	3552.55	7.89951	0.424132	18.6251	2.01046e-77	1.68643e-75	4323	MMP14
chr1	6077921	6078080	chr1	22582730	22583231	ENSG00000128567	4846.65	3.98337	0.224561	17.7385	2.11691e-70	1.79854e-68	5420	PODXL	chr1	2535941	2536080	chr1	18289563	18290064	ENSG00000118596	2129.31	4.33128	1.4735	2.93945	0.00328794	0.00859163	9194	SLC16A7	chr1	3736281	3736460	chr1	21206027	21206528	ENSG00000207652	14.2788	7.88832	0.842098	9.36747	7.42929e-21	8.78324e-20	693206	MIR621
chr1	6078181	6078400	chr1	22607056	22607557	ENSG00000179292	113.745	3.97831	0.391651	10.1578	3.05977e-24	5.50844e-23	256472	TMEM151A	chr1	2538481	2538640	chr1	18302741	18303242	ENSG00000103241	196.293	4.32347	2.09471	2.06399	0.0390186	0.0742578	2294	FOXF1	chr1	3762601	3762760	chr1	21268141	21268642	ENSG00000165949	1630.26	7.88763	0.16776	47.0173	0	0	3429	IFI27
chr1	6085501	6085640	chr1	22646289	22646790	ENSG00000220891	1.37249	3.97721	1.31092	3.03391	0.00241406	0.00594946	648691	LL22NC03-63E9.3	chr1	2538941	2539080	chr1	18473141	18473642	ENSG00000102445	8.93312	4.32141	1.63878	2.63697	0.00836499	0.0195417	80183	RUBCNL	chr1	3763481	3763660	chr1	21297891	21298392	ENSG00000164484	354.23	7.88749	0.353554	22.3091	3.01366e-110	5.2139e-108	114801	TMEM200A
chr1	6090241	6090380	chr1	22774140	22774641	ENSG00000218109	1.47002	3.9765	1.47123	2.70285	0.0068748	0.0150579	283165	KIRREL3-AS3	chr1	2540241	2540400	chr1	18481866	18482367	ENSG00000108018	1.28556	4.3148	3.71328	1.16199	0.245239	NA	114815	SORCS1	chr1	3768661	3768820	chr1	21344654	21345155	ENSG00000173678	33.0714	7.88571	0.781225	10.094	5.87059e-24	8.13113e-23	100310812	SPDYE2B
chr1	6093741	6093940	chr1	22776197	22776698	ENSG00000187556	14.9892	3.97449	0.565061	7.03375	2.01057e-12	1.69334e-11	342977	NANOS3	chr1	2540501	2540660	chr1	18536947	18537448	ENSG00000171956	1.27976	4.30322	2.33118	1.84594	0.0649005	NA	27023	FOXB1	chr1	3772821	3772960	chr1	21355930	21356431	ENSG00000199744	14.2121	7.88145	0.889304	8.86249	7.8245e-19	8.18216e-18	26815	SNORD36A
chr1	6095161	6095320	chr1	22789260	22789761	ENSG00000277196	17.6425	3.97443	0.546888	7.26736	3.66581e-13	3.25587e-12	5625	PRODH	chr1	2540801	2540960	chr1	18583536	18584037	ENSG00000283674	38.8413	4.30061	0.510807	8.41925	3.78902e-17	4.94218e-16	729732	LOC729732	chr1	3773161	3773380	chr1	21389680	21390181	ENSG00000185774	18.9356	7.87722	0.835713	9.42574	4.27066e-21	5.1463e-20	80333	KCNIP4
chr1	6111361	6111540	chr1	22790183	22790684	ENSG00000266976	1.35119	3.9744	1.68916	2.35289	0.0186281	0.0362153	102724908	LOC102724908	chr1	2547181	2547440	chr1	18587981	18588482	ENSG00000175161	610.596	4.29941	1.7348	2.47832	0.0132002	0.0290725	253559	CADM2	chr1	3774961	3775140	chr1	21401748	21402249	ENSG00000283874	14.1438	7.87436	0.869023	9.06116	1.29066e-19	1.42828e-18	100500872	MIR3911
chr1	6118501	6118660	chr1	22791675	22792176	ENSG00000251450	1.487	3.97421	1.67751	2.36912	0.0178306	0.0348447	102524628	RASGRF2-AS1	chr1	2547681	2547840	chr1	18599265	18599766	ENSG00000204262	45020.2	4.29383	1.1924	3.60101	0.000316986	0.00104462	1290	COL5A2	chr1	3796141	3796320	chr1	21436978	21437479	ENSG00000206622	14.1061	7.87112	1.00565	7.82692	4.99954e-15	4.09451e-14	26779	SNORA69
chr1	6128481	6128700	chr1	22840200	22840701	ENSG00000074047	1903.17	3.97275	0.330775	12.0104	3.13154e-33	8.53179e-32	2736	GLI2	chr1	2548861	2549000	chr1	18632666	18633167	ENSG00000227634	1.23775	4.27598	2.46732	1.73305	0.083087	NA	102724539	LINC01714	chr1	3799821	3799980	chr1	21440562	21441063	ENSG00000048052	1103.52	7.85897	0.390514	20.1247	4.48769e-90	4.77791e-88	9734	HDAC9
chr1	6128781	6128980	chr1	22979784	22980285	ENSG00000133800	1.39919	3.97235	2.0036	1.98261	0.047411	0.0809875	10894	LYVE1	chr1	2549361	2549500	chr1	18689455	18689956	ENSG00000144285	1.41947	4.27556	2.48869	1.718	0.0857965	NA	6323	SCN1A	chr1	3800021	3800240	chr1	21449832	21450333	ENSG00000072201	261.914	7.84455	0.34182	22.9494	1.49441e-116	2.95481e-114	84708	LNX1
chr1	6145321	6145540	chr1	23026513	23027014	ENSG00000186567	273.922	3.95712	0.247363	15.9972	1.33603e-57	8.06241e-56	56971	CEACAM19	chr1	2549541	2549740	chr1	18803135	18803636	ENSG00000147485	24.1996	4.27338	0.87411	4.88884	1.01434e-06	5.0088e-06	137902	PXDNL	chr1	3810461	3810620	chr1	21451165	21451666	ENSG00000224721	18.5084	7.84385	0.821508	9.54811	1.32088e-21	1.6292e-20	102724153	FLVCR2-AS1
chr1	6152481	6152700	chr1	23101418	23101919	ENSG00000184599	5.94908	3.95338	0.882915	4.47764	7.54721e-06	3.00693e-05	284467	TAFA3	chr1	2550701	2550860	chr1	18814330	18814831	ENSG00000143603	33.0521	4.27032	0.464234	9.19864	3.6251e-20	5.56646e-19	3782	KCNN3	chr1	3858241	3858460	chr1	21497698	21498199	ENSG00000237422	13.8273	7.84163	0.856736	9.15291	5.54184e-20	6.25418e-19	100507103	LINC02937
chr1	6160321	6160500	chr1	23115085	23115586	ENSG00000196730	1470.6	3.9467	0.542921	7.26938	3.61138e-13	3.21046e-12	1612	DAPK1	chr1	2560281	2560440	chr1	18914092	18914593	ENSG00000248538	69.5335	4.26154	1.76629	2.41271	0.0158343	0.034033	157273	LOC157273	chr1	3886721	3886900	chr1	21511896	21512397	ENSG00000188501	125.154	7.83477	0.483498	16.2044	4.69731e-59	2.53537e-57	197021	LCTL
chr1	6168501	6168700	chr1	23122313	23122814	ENSG00000167311	4.56251	3.94172	1.12542	3.50246	0.000460987	0.00132943	116969	ART5	chr1	2561501	2561640	chr1	18921502	18922003	ENSG00000248538	69.5335	4.26154	1.76629	2.41271	0.0158343	0.034033	101929128	LOC101929128	chr1	3896441	3896600	chr1	21520851	21521352	ENSG00000203865	1451.19	7.83327	0.49775	15.7373	8.3895e-56	4.10514e-54	84852	ATP1A1-AS1
chr1	6169681	6169860	chr1	23123502	23124003	ENSG00000167476	8.61224	3.93803	0.733715	5.36724	7.99504e-08	4.2688e-07	126306	JSRP1	chr1	2566441	2566660	chr1	18947029	18947530	ENSG00000143355	45.2822	4.25827	0.437397	9.73547	2.12834e-22	3.73282e-21	56956	LHX9	chr1	3899581	3899800	chr1	21552639	21553140	ENSG00000132972	18.3467	7.83115	0.823586	9.5086	1.93239e-21	2.36687e-20	56163	RNF17
chr1	6172421	6172560	chr1	23140201	23140702	ENSG00000260704	10.1268	3.93572	0.642529	6.12536	9.0481e-10	6.00859e-09	100132234	LINC00543	chr1	2570181	2570360	chr1	18947553	18948054	ENSG00000166501	75.8736	4.25576	1.00583	4.23109	2.32564e-05	9.42296e-05	5579	PRKCB	chr1	3903281	3903420	chr1	21560895	21561396	ENSG00000162989	13.7092	7.82973	0.859533	9.10928	8.29302e-20	9.26189e-19	3760	KCNJ3
chr1	6180281	6180420	chr1	23149056	23149557	ENSG00000198758	27.63	3.91817	0.475815	8.23465	1.80087e-16	2.05325e-15	79574	EPS8L3	chr1	2571161	2571320	chr1	18973095	18973596	ENSG00000257115	2.07666	4.25429	1.84194	2.30968	0.0209059	0.043434	440153	OR11H12	chr1	3907881	3908040	chr1	21621640	21622141	ENSG00000147676	1184.09	7.82709	0.916692	8.53841	1.36083e-17	1.3136e-16	114569	MAL2
chr1	6180961	6181100	chr1	23303393	23303894	ENSG00000180861	7.1109	3.91612	0.804881	4.86546	1.1419e-06	5.16454e-06	283422	LINC01559	chr1	2584881	2585080	chr1	18991512	18992013	ENSG00000127362	4.98715	4.2413	1.22995	3.44836	0.000564009	0.00175879	50831	TAS2R3	chr1	3911801	3911940	chr1	21656369	21656870	ENSG00000204539	40.461	7.8244	0.70432	11.1092	1.13223e-28	1.9981e-27	1041	CDSN
chr1	6228521	6228700	chr1	23417567	23418068	ENSG00000158764	1.41433	3.91376	1.63329	2.39624	0.0165641	0.0327078	142683	ITLN2	chr1	2588061	2588200	chr1	19027976	19028477	ENSG00000275846	1.92829	4.24126	1.99016	2.13112	0.0330794	0.0644697	105374989	LOC105374989	chr1	3912321	3912480	chr1	21673198	21673699	ENSG00000197409	13.6346	7.82181	0.845604	9.24997	2.24557e-20	2.59003e-19	8351	H3C4
chr1	6241841	6242000	chr1	23436040	23436541	ENSG00000183034	3.28807	3.91178	1.17154	3.33901	0.000840785	0.00230073	92736	OTOP2	chr1	2590081	2590240	chr1	19029374	19029875	ENSG00000106034	427.568	4.23916	1.99007	2.13015	0.0331591	0.0645913	79974	CPED1	chr1	3919521	3919660	chr1	21752121	21752622	ENSG00000256150	13.5536	7.81324	0.847624	9.2178	3.03251e-20	3.46263e-19	283440	ITFG2-AS1
chr1	6249601	6249760	chr1	23444080	23444581	ENSG00000151640	627.845	3.89992	0.12382	31.4967	9.63945e-218	9.82768e-215	10570	DPYSL4	chr1	2592961	2593240	chr1	19032981	19033482	ENSG00000120498	3.52581	4.23518	1.58499	2.67206	0.00753869	0.0178283	56159	TEX11	chr1	3943061	3943220	chr1	21791610	21792111	ENSG00000284140	13.4829	7.80555	0.846075	9.2256	2.81965e-20	3.23101e-19	100500860	MIR3618
chr1	6257981	6258200	chr1	23459239	23459740	ENSG00000168412	5.57302	3.88997	0.978528	3.97533	7.0282e-05	0.000237184	4543	MTNR1A	chr1	2595661	2595880	chr1	19036015	19036516	ENSG00000044524	279.964	4.22609	2.42713	1.74119	0.081651	0.137906	2042	EPHA3	chr1	3945721	3945940	chr1	21805132	21805633	ENSG00000273776	13.3851	7.79531	0.849532	9.17601	4.47356e-20	5.07221e-19	102465134	MIR6126
chr1	6261481	6261620	chr1	23547076	23547577	ENSG00000130656	1.33996	3.88935	1.92135	2.02428	0.0429415	0.0745292	3050	HBZ	chr1	2601521	2601660	chr1	19115123	19115624	ENSG00000203737	6.226	4.2256	0.997665	4.23548	2.28061e-05	9.24856e-05	9293	GPR52	chr1	4004161	4004300	chr1	21833969	21834470	ENSG00000198502	50.2057	7.79472	0.744406	10.4711	1.17322e-25	1.76365e-24	3127	HLA-DRB5
chr1	6269621	6269780	chr1	23564468	23564969	ENSG00000185559	8.24031	3.88537	0.896699	4.33297	1.47111e-05	5.59531e-05	8788	DLK1	chr1	2602081	2602240	chr1	19140478	19140979	ENSG00000154654	542.746	4.22531	2.55237	1.65545	0.0978337	0.160156	4685	NCAM2	chr1	4013381	4013540	chr1	21857349	21857850	ENSG00000164100	49.1004	7.79315	0.6656	11.7085	1.15359e-31	2.30682e-30	9348	NDST3
chr1	6299961	6300120	chr1	23568679	23569180	ENSG00000105991	112.153	3.88385	0.690279	5.62648	1.83919e-08	1.05938e-07	3198	HOXA1	chr1	2604761	2604940	chr1	19222384	19222885	ENSG00000238057	1.20586	4.20901	3.71593	1.13269	0.257343	NA	100303491	ZEB2-AS1	chr1	4126921	4127060	chr1	21893991	21894492	ENSG00000245148	66.7656	7.78191	0.607335	12.8132	1.38293e-37	3.6658e-36	100506020	ARAP1-AS2
chr1	6300641	6300840	chr1	23586606	23587107	ENSG00000101204	12.2038	3.88235	0.831209	4.67073	3.00135e-06	1.27806e-05	1137	CHRNA4	chr1	2624001	2624160	chr1	19225893	19226394	ENSG00000198223	735.563	4.20586	0.421151	9.98659	1.74477e-23	3.25632e-22	1438	CSF2RA	chr1	4920001	4920140	chr1	21911420	21911921	ENSG00000284059	17.6329	7.77418	0.8473	9.17525	4.50543e-20	5.10536e-19	100847042	MIR5572
chr1	6301121	6301260	chr1	23611837	23612338	ENSG00000074416	4265.69	3.87947	0.41583	9.32946	1.06415e-20	1.57236e-19	11343	MGLL	chr1	2649101	2649260	chr1	19294547	19295048	ENSG00000235244	17.8128	4.19628	0.652624	6.42986	1.27719e-10	9.97857e-10	642776	DANT2	chr1	5381981	5382160	chr1	21942872	21943373	ENSG00000183486	526.55	7.77381	0.726512	10.7002	1.01578e-26	1.60544e-25	4600	MX2
chr1	6328661	6328840	chr1	23719345	23719846	ENSG00000131746	4600.84	3.85137	0.981397	3.92437	8.69563e-05	0.000288282	84951	TNS4	chr1	2660041	2660200	chr1	19300173	19300674	ENSG00000254560	12.2102	4.18613	1.43655	2.91401	0.00356822	0.00925007	103695435	BBOX1-AS1	chr1	5493161	5493320	chr1	21966147	21966648	ENSG00000230550	17.5079	7.76512	0.833061	9.3212	1.15036e-20	1.34686e-19	101929441	ERLNC1
chr1	6330381	6330540	chr1	23930763	23931264	ENSG00000147571	2.10466	3.8482	1.24796	3.08359	0.00204521	0.00513582	1392	CRH	chr1	2683181	2683440	chr1	19326401	19326902	ENSG00000162409	3780.67	4.16721	0.128838	32.3445	1.65883e-229	1.54487e-226	5563	PRKAA2	chr1	5508881	5509020	chr1	21982058	21982559	ENSG00000198515	139.551	7.76153	0.752981	10.3077	6.50129e-25	9.44345e-24	1259	CNGA1
chr1	6331861	6332000	chr1	23955122	23955623	ENSG00000100867	207.004	3.84818	0.224	17.1794	3.78994e-66	2.87902e-64	10202	DHRS2	chr1	2687281	2687500	chr1	19333894	19334395	ENSG00000180573	3051.36	4.16644	0.79808	5.22058	1.78364e-07	9.72542e-07	8334	H2AC6	chr1	5725001	5725140	chr1	21983761	21984262	ENSG00000142910	2010.32	7.75823	0.728475	10.65	1.74441e-26	2.72592e-25	64129	TINAGL1
chr1	6350481	6350720	chr1	23984259	23984760	ENSG00000179750	648.117	3.84792	0.532832	7.22165	5.13618e-13	4.5101e-12	9582	APOBEC3B	chr1	2749261	2749400	chr1	19441006	19441507	ENSG00000091831	14.6115	4.16346	1.38581	3.00436	0.0026614	0.00711207	2099	ESR1	chr1	5748021	5748240	chr1	21991772	21992273	ENSG00000237440	30.5732	7.75511	0.781478	9.92364	3.2855e-23	4.39359e-22	100129842	ZNF737
chr1	6351621	6351800	chr1	24102904	24103405	ENSG00000187244	3086.56	3.84734	0.409402	9.39746	5.58957e-21	8.43925e-20	4059	BCAM	chr1	2749581	2749780	chr1	19582773	19583274	ENSG00000182492	32.8741	4.15538	1.52037	2.73315	0.00627321	0.0151569	633	BGN	chr1	5758541	5758680	chr1	22044959	22045460	ENSG00000283701	13.0108	7.75403	0.847374	9.15066	5.65871e-20	6.37864e-19	693140	MIR555
chr1	6354201	6354380	chr1	24118287	24118788	ENSG00000213424	12.1964	3.84492	0.719986	5.34027	9.28072e-08	4.90925e-07	125113	KRT222	chr1	2750721	2750900	chr1	19845157	19845658	ENSG00000054356	264.788	4.15401	1.52318	2.72719	0.00638758	0.0153975	5798	PTPRN	chr1	5808041	5808180	chr1	22046772	22047273	ENSG00000204380	30.4017	7.74698	0.773513	10.0153	1.30532e-23	1.78751e-22	100129029	PKP4-AS1
chr1	6355781	6355960	chr1	24147247	24147748	ENSG00000170525	12093.5	3.83553	0.0619111	61.9522	0	0	5209	PFKFB3	chr1	2771641	2771820	chr1	19878164	19878665	ENSG00000179826	3.2831	4.15371	2.05489	2.02138	0.0432401	0.0811231	117195	MRGPRX3	chr1	5828621	5828780	chr1	22083189	22083690	ENSG00000205238	29.8846	7.73822	0.779405	9.92837	3.13327e-23	4.19872e-22	441273	SPDYE2
chr1	6361781	6361960	chr1	24178339	24178840	ENSG00000180549	1.9772	3.83401	1.40303	2.73266	0.00628243	0.0139114	2529	FUT7	chr1	2777441	2777600	chr1	20037829	20038330	ENSG00000148948	4.95784	4.15279	1.9427	2.13763	0.0325465	0.0635908	57689	LRRC4C	chr1	5829741	5829960	chr1	22162293	22162794	ENSG00000204632	47.0826	7.73123	0.716118	10.796	3.59377e-27	5.84689e-26	3135	HLA-G
chr1	6387501	6387680	chr1	24196934	24197435	ENSG00000128268	27.985	3.8317	0.511393	7.49266	6.74922e-14	6.35581e-13	4248	MGAT3	chr1	2777701	2777840	chr1	20143962	20144463	ENSG00000247775	3.27207	4.15263	1.93531	2.14571	0.0318958	0.062518	644248	SNCA-AS1	chr1	5831821	5832020	chr1	22163079	22163580	ENSG00000198795	12.7817	7.72826	0.853575	9.05399	1.37841e-19	1.52017e-18	25925	ZNF521
chr1	6391801	6392000	chr1	24252346	24252847	ENSG00000178789	1.94569	3.82386	1.34577	2.84139	0.00449169	0.0103311	124599	CD300LB	chr1	2780281	2780460	chr1	20186275	20186776	ENSG00000168679	5962.66	4.14795	1.44463	2.87129	0.00408805	0.0104264	9122	SLC16A4	chr1	5833621	5833780	chr1	22210937	22211438	ENSG00000283544	17.0822	7.72748	0.828226	9.33017	1.05702e-20	1.24207e-19	101930420	LOC101930420
chr1	6399181	6399360	chr1	24257341	24257842	ENSG00000164853	1.22682	3.81826	1.91278	1.99618	0.0459144	0.0788622	340260	UNCX	chr1	2799241	2799400	chr1	20371371	20371872	ENSG00000116106	1673.45	4.14732	1.26202	3.28624	0.00101533	0.00299424	2043	EPHA4	chr1	5834221	5834440	chr1	22365517	22366018	ENSG00000109610	12.7719	7.72733	0.887266	8.70914	3.06186e-18	3.07886e-17	6649	SOD3
chr1	6425761	6425900	chr1	24309708	24310209	ENSG00000234362	23.6483	3.81208	0.551387	6.91362	4.72452e-12	3.85666e-11	101929723	LINC01914	chr1	2804181	2804320	chr1	20551263	20551764	ENSG00000164379	1242.26	4.139	0.28196	14.6794	8.7373e-49	4.31674e-47	94234	FOXQ1	chr1	5840821	5840960	chr1	22542823	22543324	ENSG00000179564	91.0212	7.72668	0.492205	15.6981	1.55876e-55	7.56994e-54	132228	LSMEM2
chr1	6435521	6435720	chr1	24312472	24312973	ENSG00000105278	1.85702	3.81177	1.44462	2.63859	0.0083251	0.0178431	23217	ZFR2	chr1	2808021	2808180	chr1	20560872	20561373	ENSG00000212124	10.5292	4.13008	0.829169	4.98099	6.32612e-07	3.21151e-06	259294	TAS2R19	chr1	5860061	5860200	chr1	22550775	22551276	ENSG00000284587	12.7476	7.7249	0.856513	9.01901	1.8979e-19	2.06953e-18	100126332	MIR943
chr1	6438941	6439100	chr1	24374741	24375242	ENSG00000129993	15.5718	3.80202	0.638501	5.95461	2.60698e-09	1.65791e-08	863	CBFA2T3	chr1	2809181	2809400	chr1	20654196	20654697	ENSG00000066735	1946.94	4.12589	0.555029	7.43364	1.05649e-13	1.0718e-12	26153	KIF26A	chr1	5884561	5884700	chr1	22553008	22553509	ENSG00000284082	12.7003	7.71911	0.877547	8.79624	1.41482e-18	1.45283e-17	102465666	MIR7109
chr1	6451021	6451160	chr1	24379880	24380381	ENSG00000108878	1.96703	3.80125	1.31844	2.88315	0.00393725	0.00918012	786	CACNG1	chr1	2826221	2826400	chr1	20711719	20712220	ENSG00000153976	196.537	4.1222	1.91612	2.15133	0.03145	0.0617919	9955	HS3ST3A1	chr1	5939441	5939580	chr1	22565791	22566292	ENSG00000223358	12.6874	7.71779	0.862473	8.94844	3.60542e-19	3.85553e-18	339926	EHHADH-AS1
chr1	6453741	6454040	chr1	24387720	24388221	ENSG00000112077	1.27653	3.78086	1.5202	2.48708	0.0128796	0.0262262	6005	RHAG	chr1	2827421	2827580	chr1	20895426	20895927	ENSG00000215374	58.5011	4.11268	0.336753	12.2127	2.65803e-34	8.21911e-33	100128890	FAM66B	chr1	5950841	5950980	chr1	22573698	22574199	ENSG00000206693	12.6029	7.70822	0.849111	9.07799	1.10596e-19	1.22738e-18	677835	SNORA56
chr1	6459401	6459560	chr1	24419163	24419664	ENSG00000185149	2.78764	3.77622	1.31568	2.87017	0.00410247	0.00952294	4887	NPY2R	chr1	2835521	2835660	chr1	21139548	21140049	ENSG00000054598	2672.39	4.10457	0.82971	4.94699	7.53717e-07	3.79015e-06	2296	FOXC1	chr1	6000621	6000760	chr1	22586349	22586850	ENSG00000185905	12.5518	7.70275	0.922036	8.35407	6.59513e-17	6.09413e-16	283897	C16orf54
chr1	6463421	6463580	chr1	24443278	24443779	ENSG00000130203	222.17	3.77297	0.169746	22.2271	1.87855e-109	4.18269e-107	348	APOE	chr1	2845901	2846100	chr1	21153350	21153851	ENSG00000205221	36.1029	4.09961	1.86997	2.19234	0.0283552	0.0565586	5212	VIT	chr1	6052501	6052740	chr1	22618201	22618702	ENSG00000235016	80.7202	7.70087	0.520671	14.7903	1.69284e-49	6.87675e-48	100129060	SEMA3F-AS1
chr1	6466781	6466920	chr1	24476091	24476592	ENSG00000112139	732.329	3.77291	0.378001	9.9812	1.84217e-23	3.19469e-22	266727	MDGA1	chr1	2870641	2870820	chr1	21190657	21191158	ENSG00000132874	1.12353	4.09734	2.353	1.74133	0.0816263	NA	8170	SLC14A2	chr1	6053001	6053220	chr1	22680862	22681363	ENSG00000178187	12.4813	7.69464	0.897064	8.57758	9.68878e-18	9.45791e-17	285676	ZNF454
chr1	6468621	6468820	chr1	24540343	24540844	ENSG00000236078	6.30705	3.77099	0.919775	4.09991	4.13319e-05	0.00014573	101929086	LINC01447	chr1	2871261	2871460	chr1	21280950	21281451	ENSG00000232528	1.10707	4.09486	3.71902	1.10106	0.270871	NA	100289473	LOC100289473	chr1	6077461	6077620	chr1	22712466	22712967	ENSG00000121769	12.4545	7.69095	0.849136	9.05738	1.33626e-19	1.47621e-18	2170	FABP3
chr1	6477181	6477340	chr1	24606563	24607064	ENSG00000060718	244.875	3.77067	1.07228	3.51651	0.000437254	0.00126759	1301	COL11A1	chr1	2872261	2872500	chr1	21279859	21280360	ENSG00000244694	37.2887	4.09243	0.896713	4.56382	5.02318e-06	2.24448e-05	442213	PTCHD4	chr1	6085881	6086020	chr1	22788059	22788560	ENSG00000284331	12.4541	7.69094	0.870878	8.83125	1.03515e-18	1.07091e-17	100616139	MIR4741
chr1	6486961	6487120	chr1	24693750	24694251	ENSG00000101197	60.1191	3.76713	0.414949	9.07853	1.10046e-19	1.5325e-18	79444	BIRC7	chr1	2885281	2885440	chr1	21291171	21291672	ENSG00000151229	2001.95	4.0745	0.181857	22.405	3.51584e-111	6.48377e-109	114134	SLC2A13	chr1	6098681	6098820	chr1	22820363	22820864	ENSG00000029559	16.6179	7.68886	0.842985	9.121	7.44373e-20	8.34706e-19	3381	IBSP
chr1	6497721	6497860	chr1	24713091	24713592	ENSG00000213626	7550.62	3.7651	0.173057	21.7564	6.00708e-105	1.17539e-102	81606	LBH	chr1	2893541	2893680	chr1	21307615	21308116	ENSG00000065325	2746.6	4.07323	1.14177	3.56747	0.00036044	0.00117104	9340	GLP2R	chr1	6102841	6103020	chr1	22825736	22826237	ENSG00000155875	12.4272	7.68818	0.864995	8.88811	6.21552e-19	6.54911e-18	158297	SAXO1
chr1	6503201	6503420	chr1	24803067	24803568	ENSG00000162723	2.83888	3.76159	1.12282	3.35012	0.000807763	0.00221631	89886	SLAMF9	chr1	2893821	2894060	chr1	21308262	21308763	ENSG00000198625	3251.36	4.04196	0.19806	20.4077	1.4271e-92	1.92617e-90	4194	MDM4	chr1	6103241	6103460	chr1	22848309	22848810	ENSG00000205364	12.4045	7.68545	1.05601	7.27783	3.39227e-13	2.46372e-12	4499	MT1M
chr1	6504761	6504940	chr1	24805481	24805982	ENSG00000245870	1.18013	3.76028	1.86162	2.0199	0.0433942	0.0751735	101927074	LINC00682	chr1	2895821	2895960	chr1	21317243	21317744	ENSG00000140450	952.527	4.04178	1.3518	2.98992	0.00279051	0.00742078	91947	ARRDC4	chr1	6104161	6104500	chr1	22850632	22851133	ENSG00000177300	12.3738	7.68161	0.868609	8.84358	9.26998e-19	9.63134e-18	53842	CLDN22
chr1	6505021	6505160	chr1	24822856	24823357	ENSG00000075043	11.2183	3.75273	0.809844	4.63389	3.58863e-06	1.50629e-05	3785	KCNQ2	chr1	2899821	2900000	chr1	21318580	21319081	ENSG00000101188	585.131	4.03992	1.33458	3.02711	0.00246902	0.00664661	4923	NTSR1	chr1	6111761	6111920	chr1	22903019	22903520	ENSG00000269194	36.2139	7.6719	0.729316	10.5193	7.03862e-26	1.0697e-24	105372435	LOC105372435
chr1	6506821	6507020	chr1	24914705	24915206	ENSG00000187510	1.17298	3.74266	1.48522	2.51994	0.0117374	0.0241621	440107	PLEKHG7	chr1	2901121	2901300	chr1	21381215	21381716	ENSG00000164211	3250.75	4.03598	0.704719	5.72708	1.02177e-08	6.50424e-08	134429	STARD4	chr1	6124721	6124860	chr1	22909793	22910294	ENSG00000204287	44.1751	7.66999	0.686154	11.1782	5.21126e-29	9.41086e-28	3122	HLA-DRA
chr1	6507041	6507240	chr1	24930132	24930633	ENSG00000167711	62.4387	3.73913	0.456039	8.19914	2.42108e-16	2.73782e-15	5345	SERPINF2	chr1	2903981	2904160	chr1	21639524	21640025	ENSG00000197465	18.8063	4.03375	2.46797	1.63444	0.102166	0.165838	2996	GYPE	chr1	6125881	6126220	chr1	22954672	22955173	ENSG00000165078	16.3747	7.66833	0.85149	9.00577	2.14155e-19	2.32867e-18	57094	CPA6
chr1	6509641	6509840	chr1	24929515	24930016	ENSG00000054179	23.7513	3.7343	0.536293	6.96317	3.32709e-12	2.75306e-11	954	ENTPD2	chr1	2906121	2906260	chr1	21803626	21804127	ENSG00000139737	150.753	4.03078	0.358333	11.2487	2.35089e-29	5.86967e-28	122060	SLAIN1	chr1	6130221	6130420	chr1	23061438	23061939	ENSG00000278299	35.8474	7.66284	0.813659	9.41775	4.60866e-21	5.53983e-20	414060	TBC1D3C
chr1	6509881	6510060	chr1	24959462	24959963	ENSG00000267719	1.22579	3.72887	1.51745	2.45732	0.0139977	0.0281948	100652929	LINC02078	chr1	2913041	2913180	chr1	21804522	21805023	ENSG00000206052	147.942	4.01972	2.32938	1.72566	0.0844084	0.141908	220164	DOK6	chr1	6141681	6141900	chr1	23085433	23085934	ENSG00000127399	271.738	7.65182	0.58067	13.1776	1.18119e-39	3.42121e-38	65999	LRRC61
chr1	6539341	6539480	chr1	24968906	24969407	ENSG00000273018	30.5264	3.72398	0.522128	7.13233	9.86871e-13	8.50008e-12	80039	FAM106A	chr1	2919361	2919520	chr1	21822288	21822789	ENSG00000177888	7711.45	4.00614	0.713398	5.61557	1.95911e-08	1.2111e-07	360023	ZBTB41	chr1	6145141	6145280	chr1	23116927	23117428	ENSG00000225217	35.4393	7.65108	0.753473	10.1544	3.16697e-24	4.463e-23	3311	HSPA7
chr1	6545701	6546000	chr1	24973258	24973759	ENSG00000254607	1.13862	3.72302	1.95565	1.90372	0.0569462	0.0946789	101929427	LOC101929427	chr1	2923541	2923680	chr1	21852941	21853442	ENSG00000262003	6.17215	3.99594	1.71259	2.33327	0.0196338	0.0411684	101927727	LOC101927727	chr1	6146161	6146300	chr1	23242343	23242844	ENSG00000258537	16.1825	7.65077	0.830822	9.20867	3.30186e-20	3.76133e-19	100874185	FRMD6-AS2
chr1	6582581	6582780	chr1	24988071	24988572	ENSG00000232624	1.25128	3.72128	1.62657	2.28781	0.0221484	0.0421533	283080	C10orf126	chr1	2939781	2939960	chr1	21913703	21914204	ENSG00000147180	483.984	3.9958	0.138392	28.873	2.60675e-183	1.24496e-180	7552	ZNF711	chr1	6151821	6152040	chr1	23246233	23246734	ENSG00000258537	16.1825	7.65077	0.830822	9.20867	3.30186e-20	3.76133e-19	105370496	LINC02310
chr1	6607541	6607700	chr1	25197874	25198375	ENSG00000131941	3161.28	3.71865	0.190736	19.4963	1.17937e-84	1.42785e-82	85415	RHPN2	chr1	2948881	2949060	chr1	21946808	21947309	ENSG00000215417	169.215	3.99391	0.578547	6.90335	5.07908e-12	4.53079e-11	407975	MIR17HG	chr1	6157781	6158140	chr1	23258825	23259326	ENSG00000258537	16.1825	7.65077	0.830822	9.20867	3.30186e-20	3.76133e-19	145438	FRMD6-AS1
chr1	6616001	6616200	chr1	25501119	25501620	ENSG00000167165	28.0897	3.71519	0.617123	6.02017	1.74235e-09	1.12918e-08	54578	UGT1A6	chr1	2949961	2950180	chr1	22203269	22203770	ENSG00000163884	22.0733	3.98776	0.397634	10.0287	1.13973e-23	2.13997e-22	28999	KLF15	chr1	6162821	6163000	chr1	23310248	23310749	ENSG00000143631	78.6468	7.6494	0.554944	13.7841	3.17727e-43	1.05602e-41	2312	FLG
chr1	6658001	6658160	chr1	25522200	25522701	ENSG00000148346	35.345	3.71056	0.738398	5.02514	5.03067e-07	2.39021e-06	3934	LCN2	chr1	2961101	2961280	chr1	22231915	22232416	ENSG00000072041	2210.63	3.98469	0.542745	7.34174	2.10837e-13	2.08663e-12	55117	SLC6A15	chr1	6163021	6163180	chr1	23369397	23369898	ENSG00000134802	1346.94	7.64312	1.04045	7.34598	2.04257e-13	1.50433e-12	29015	SLC43A3
chr1	6746221	6746360	chr1	25533763	25534264	ENSG00000198848	858.428	3.70984	0.552537	6.71419	1.89113e-11	1.46944e-10	1066	CES1	chr1	2962281	2962420	chr1	22245054	22245555	ENSG00000149212	2825.33	3.98234	1.61983	2.45849	0.0139524	0.0305021	143686	SESN3	chr1	6170541	6170700	chr1	23393510	23394011	ENSG00000200530	12.0256	7.64026	1.04633	7.30198	2.8356e-13	2.0721e-12	84546	SNORD35B
chr1	6753801	6753980	chr1	25538415	25538916	ENSG00000165105	816.552	3.70768	0.632837	5.85882	4.66172e-09	2.87495e-08	158158	RASEF	chr1	2969641	2969780	chr1	22248701	22249202	ENSG00000169432	2508.71	3.98183	0.917256	4.34102	1.41824e-05	5.94421e-05	6335	SCN9A	chr1	6178441	6178600	chr1	23411554	23412055	ENSG00000253618	11.9583	7.63254	0.881767	8.65596	4.88765e-18	4.85682e-17	106144529	GRPEL2-AS1
chr1	6795741	6795960	chr1	25587814	25588315	ENSG00000169896	90.3511	3.70551	0.716208	5.17379	2.29389e-07	1.14671e-06	3684	ITGAM	chr1	2970001	2970140	chr1	22285441	22285942	ENSG00000171916	2.60446	3.9809	1.10637	3.59816	0.000320479	0.00105352	654346	LGALS9C	chr1	6179761	6179900	chr1	23424825	23425326	ENSG00000134955	485.171	7.63031	0.260433	29.2985	1.08255e-188	6.55521e-186	219855	SLC37A2
chr1	6798321	6798480	chr1	25600947	25601448	ENSG00000227471	570.093	3.70459	0.128024	28.9367	4.12086e-184	3.19301e-181	441282	AKR1B15	chr1	2972701	2972900	chr1	22341990	22342491	ENSG00000168497	2571.83	3.9687	0.67498	5.87972	4.1095e-09	2.74941e-08	8436	CAVIN2	chr1	6205721	6205900	chr1	23456187	23456688	ENSG00000275591	60.0412	7.62808	0.584989	13.0397	7.27416e-39	2.06069e-37	389610	XKR5
chr1	6808321	6808500	chr1	25609864	25610365	ENSG00000198959	32200.6	3.70455	0.829134	4.46797	7.89655e-06	3.13837e-05	7052	TGM2	chr1	2973041	2973200	chr1	22363084	22363585	ENSG00000154553	99.8041	3.96753	1.09511	3.62294	0.000291271	0.000967062	27295	PDLIM3	chr1	6209381	6209580	chr1	23470649	23471150	ENSG00000197054	11.9084	7.62611	0.87279	8.73762	2.38064e-18	2.41012e-17	284390	ZNF763
chr1	6944501	6944640	chr1	25641772	25642273	ENSG00000110375	9.46897	3.70405	0.68875	5.37794	7.53443e-08	4.03845e-07	7379	UPK2	chr1	2973641	2973880	chr1	22364712	22365213	ENSG00000106018	8.38098	3.95279	1.14476	3.45295	0.000554494	0.0017326	7434	VIPR2	chr1	6210021	6210160	chr1	23557988	23558489	ENSG00000257591	11.9012	7.62533	0.870914	8.75555	2.03109e-18	2.0627e-17	90589	ZNF625
chr1	6956701	6956880	chr1	25648693	25649194	ENSG00000244128	20.4646	3.69581	0.804242	4.5954	4.31911e-06	1.78582e-05	103695433	LINC01322	chr1	2974921	2975080	chr1	22388049	22388550	ENSG00000242715	176.28	3.95151	0.965032	4.09469	4.22729e-05	0.000163491	728591	CCDC169	chr1	6217201	6217340	chr1	23756627	23757128	ENSG00000221381	11.8842	7.62352	0.864755	8.81581	1.18818e-18	1.2253e-17	692203	SNORD88B
chr1	6956921	6957080	chr1	25661004	25661505	ENSG00000204616	48.7674	3.69433	0.739491	4.99578	5.85994e-07	2.76322e-06	11074	TRIM31	chr1	2975721	2975880	chr1	22398933	22399434	ENSG00000135002	7135.18	3.94476	0.449415	8.77756	1.67059e-18	2.35196e-17	55312	RFK	chr1	6234821	6235140	chr1	23865433	23865934	ENSG00000019582	111.264	7.61998	0.438828	17.3644	1.53555e-67	1.02601e-65	972	CD74
chr1	6980221	6980360	chr1	25661996	25662497	ENSG00000180318	126.736	3.69377	0.212072	17.4175	6.07631e-68	4.94556e-66	8092	ALX1	chr1	2979761	2979900	chr1	22467311	22467812	ENSG00000253187	67.1755	3.94213	0.2567	15.3569	3.18286e-53	1.82412e-51	100874323	HOXA10-AS	chr1	6243181	6243380	chr1	23897614	23898115	ENSG00000254995	370.658	7.61695	0.829635	9.18109	4.26754e-20	4.84429e-19	100534593	STX16-NPEPL1
chr1	6999361	6999520	chr1	25681856	25682357	ENSG00000135100	245.971	3.68938	1.06747	3.45619	0.000547862	0.00155679	6927	HNF1A	chr1	2981741	2981940	chr1	22527813	22528314	ENSG00000203999	329.341	3.93216	0.280625	14.0122	1.31352e-44	5.70295e-43	284751	LINC01270	chr1	6247941	6248100	chr1	23929497	23929998	ENSG00000211765	11.8103	7.61442	0.851705	8.94021	3.88437e-19	4.1424e-18	28628	TRBJ2-2
chr1	7009901	7010040	chr1	25688614	25689115	ENSG00000213412	286.545	3.68662	1.0949	3.36709	0.000759656	0.0020953	728643	HNRNPA1P33	chr1	2994721	2994920	chr1	22555367	22555868	ENSG00000154556	289.02	3.9189	1.60864	2.43615	0.0148444	0.0321538	8470	SORBS2	chr1	6249841	6249980	chr1	24052898	24053399	ENSG00000139780	11.8074	7.61412	0.910837	8.35947	6.29985e-17	5.84077e-16	196541	METTL21C
chr1	7017141	7017340	chr1	25711617	25712118	ENSG00000140511	1122.8	3.68413	0.622611	5.91723	3.27401e-09	2.05578e-08	145864	HAPLN3	chr1	2998821	2999000	chr1	22563219	22563720	ENSG00000143340	2.9425	3.91412	1.46741	2.66736	0.00764501	0.0180637	148753	FAM163A	chr1	6250041	6250200	chr1	24085483	24085984	ENSG00000226088	11.6724	7.5972	0.881629	8.61723	6.85915e-18	6.74327e-17	102724548	LINC03102
chr1	7020281	7020420	chr1	25759055	25759556	ENSG00000206538	868.466	3.68399	0.999473	3.68594	0.000227862	0.000699955	389136	VGLL3	chr1	3000841	3001000	chr1	22591756	22592257	ENSG00000222489	2.09106	3.91297	2.00015	1.95634	0.0504253	0.0923885	109616976	SNORA79B	chr1	6251621	6251780	chr1	24101904	24102405	ENSG00000226367	11.6381	7.59345	0.858239	8.84772	8.93293e-19	9.2961e-18	93654	ST7-AS2
chr1	7037741	7037920	chr1	25867243	25867744	ENSG00000133246	3.72468	3.67791	1.19479	3.07828	0.00208197	0.00521596	84106	PRAM1	chr1	3005461	3005640	chr1	22592959	22593460	ENSG00000197961	2754.71	3.91287	0.358939	10.9012	1.13716e-27	2.60847e-26	7675	ZNF121	chr1	6251801	6252020	chr1	24275446	24275947	ENSG00000186628	34.2485	7.58259	0.723492	10.4805	1.06135e-25	1.60045e-24	123722	FSD2
chr1	7043281	7043420	chr1	25872009	25872510	ENSG00000077238	2116.23	3.67541	0.17092	21.5037	1.43839e-102	2.60402e-100	3566	IL4R	chr1	3010521	3010660	chr1	22728717	22729218	ENSG00000130234	4.24105	3.91151	1.01908	3.83827	0.000123904	0.000441606	59272	ACE2	chr1	6262061	6262240	chr1	24549271	24549772	ENSG00000250902	34.0289	7.57756	0.716323	10.5784	3.75248e-26	5.79377e-25	104326058	SMAD1-AS1
chr1	7043441	7043580	chr1	25944905	25945406	ENSG00000103316	29.1681	3.6717	0.462707	7.93526	2.1005e-15	2.21979e-14	1428	CRYM	chr1	3011101	3011260	chr1	22798040	22798541	ENSG00000086730	233.175	3.90826	0.248429	15.7319	9.14461e-56	5.60288e-54	7462	LAT2	chr1	6279801	6279980	chr1	24594054	24594555	ENSG00000238133	147.834	7.57711	0.630515	12.0173	2.8812e-33	6.18947e-32	339751	MAP3K20-AS1
chr1	7046781	7046920	chr1	25996981	25997482	ENSG00000186897	154.645	3.66953	0.180021	20.384	2.32044e-92	3.45764e-90	338761	C1QL4	chr1	3011981	3012160	chr1	22854228	22854729	ENSG00000112902	415.294	3.90409	2.26712	1.72205	0.0850605	0.14272	9037	SEMA5A	chr1	6290161	6290300	chr1	24702415	24702916	ENSG00000233070	11.48	7.57367	0.868504	8.72036	2.77308e-18	2.79283e-17	107987337	ZFY-AS1
chr1	7056301	7056500	chr1	26012776	26013277	ENSG00000213937	15.3967	3.66682	0.659766	5.55775	2.73274e-08	1.5366e-07	9080	CLDN9	chr1	3012321	3012480	chr1	22873285	22873786	ENSG00000185634	331.491	3.90226	0.568077	6.86924	6.45465e-12	5.69784e-11	399694	SHC4	chr1	6295141	6295280	chr1	24707693	24708194	ENSG00000176635	11.4363	7.56767	0.88379	8.56274	1.10216e-17	1.07373e-16	150280	HORMAD2
chr1	7072541	7072700	chr1	26015333	26015834	ENSG00000110042	450.14	3.66449	0.258083	14.1989	9.30894e-46	3.94581e-44	23220	DTX4	chr1	3013861	3014060	chr1	23013724	23014225	ENSG00000099954	77.2076	3.89404	0.341558	11.4008	4.1415e-30	1.07737e-28	27443	CECR2	chr1	6301881	6302060	chr1	24715037	24715538	ENSG00000283799	11.4052	7.56415	0.898842	8.41544	3.91429e-17	3.67833e-16	100302132	MIR1182
chr1	7119661	7119800	chr1	26021448	26021949	ENSG00000105641	7.3396	3.66346	0.700406	5.23047	1.69076e-07	8.63251e-07	6528	SLC5A5	chr1	3014081	3014280	chr1	23036012	23036513	ENSG00000079337	217.792	3.88769	0.417652	9.30844	1.29718e-20	2.05104e-19	10411	RAPGEF3	chr1	6345821	6345960	chr1	24729764	24730265	ENSG00000136206	20.3507	7.56409	0.819065	9.23503	2.58209e-20	2.96757e-19	285955	SPDYE1
chr1	7136601	7136780	chr1	26043828	26044329	ENSG00000165606	1.10536	3.65709	1.4335	2.55116	0.0107366	0.0223248	644168	DRGX	chr1	3014701	3014900	chr1	23040392	23040893	ENSG00000147027	384.793	3.88352	0.206093	18.8435	3.32421e-79	3.579e-77	83604	TMEM47	chr1	6348921	6349100	chr1	24857627	24858128	ENSG00000207405	11.4019	7.5638	0.873504	8.65915	4.75306e-18	4.72793e-17	26784	SNORA64
chr1	7156341	7156500	chr1	26064537	26065038	ENSG00000105419	757.794	3.65695	0.41201	8.87589	6.93756e-19	9.21093e-18	56917	MEIS3	chr1	3019001	3019140	chr1	23263915	23264416	ENSG00000109107	243.854	3.88336	0.511972	7.58511	3.32202e-14	3.52168e-13	230	ALDOC	chr1	6349561	6349820	chr1	24888139	24888640	ENSG00000167434	105.965	7.55585	0.445269	16.9692	1.38837e-64	8.76304e-63	762	CA4
chr1	7159381	7159520	chr1	26070246	26070747	ENSG00000168878	2.63989	3.6566	1.08454	3.37157	0.000747402	0.00206768	6439	SFTPB	chr1	3020801	3021000	chr1	23422285	23422786	ENSG00000169213	8603.34	3.87545	1.12287	3.45137	0.000557756	0.00174162	5865	RAB3B	chr1	6358361	6358560	chr1	24917849	24918350	ENSG00000237181	26.5107	7.55494	0.768342	9.83279	8.13356e-23	1.06202e-21	101926963	PRKAR1B-AS1
chr1	7171201	7171400	chr1	26222431	26222932	ENSG00000135480	73803.6	3.64946	0.782327	4.66488	3.08801e-06	1.31266e-05	3855	KRT7	chr1	3028561	3028760	chr1	23466327	23466828	ENSG00000198354	21.9695	3.87066	1.97565	1.95918	0.0500912	0.091903	340578	DCAF12L2	chr1	6358881	6359120	chr1	24947226	24947727	ENSG00000078053	163.222	7.55349	0.386467	19.545	4.55402e-85	4.43434e-83	273	AMPH
chr1	7196161	7196360	chr1	26298107	26298608	ENSG00000149591	1468.72	3.64709	0.51571	7.07198	1.52742e-12	1.29926e-11	6876	TAGLN	chr1	3031161	3031340	chr1	23473343	23473844	ENSG00000164796	26.8053	3.87045	0.399645	9.68471	3.502e-22	6.03965e-21	114788	CSMD3	chr1	6385701	6385840	chr1	24949212	24949713	ENSG00000185053	11.2974	7.55084	0.886033	8.52208	1.56709e-17	1.50772e-16	137868	SGCZ
chr1	7225821	7226000	chr1	26331571	26332072	ENSG00000188883	27.1872	3.64122	0.978719	3.72039	0.000198917	0.000618097	346689	KLRG2	chr1	3036081	3036220	chr1	23529660	23530161	ENSG00000136859	3.95572	3.86655	1.49072	2.59374	0.00949377	0.0218256	23452	ANGPTL2	chr1	6386461	6386720	chr1	24964681	24965182	ENSG00000244161	261.77	7.54932	0.806119	9.36501	7.60421e-21	8.98456e-20	105377105	FLNB-AS1
chr1	7230281	7230460	chr1	26349163	26349664	ENSG00000152953	1140.08	3.6397	0.101353	35.9112	2.04453e-282	3.30038e-279	55351	STK32B	chr1	3040421	3040600	chr1	23581133	23581634	ENSG00000197705	15.4023	3.86503	2.04785	1.88736	0.0591125	0.105858	57565	KLHL14	chr1	6423801	6423960	chr1	24965993	24966494	ENSG00000237054	255.364	7.54553	0.36766	20.5231	1.33838e-93	1.57174e-91	100505758	PRMT5-AS1
chr1	7245661	7245820	chr1	26351459	26351960	ENSG00000068831	11.8397	3.6365	0.617699	5.88717	3.92873e-09	2.44391e-08	10235	RASGRP2	chr1	3050521	3050700	chr1	23594799	23595300	ENSG00000181218	962.676	3.86411	0.862516	4.48004	7.46288e-06	3.25288e-05	92815	H2AC25	chr1	6424101	6424240	chr1	25001402	25001903	ENSG00000187527	11.2503	7.54437	0.861121	8.76111	1.93345e-18	1.96457e-17	344905	ATP13A5
chr1	7264281	7264420	chr1	26371977	26372478	ENSG00000090512	1.6378	3.62924	1.37477	2.6399	0.00829316	0.0177805	26998	FETUB	chr1	3055401	3055560	chr1	23598282	23598783	ENSG00000124785	87.6067	3.84916	1.11632	3.44808	0.000564584	0.00175999	51299	NRN1	chr1	6425141	6425300	chr1	25003467	25003968	ENSG00000164604	41.666	7.52887	0.694051	10.8477	2.04474e-27	3.36912e-26	54329	GPR85
chr1	7291601	7291800	chr1	26404650	26405151	ENSG00000166035	1.75258	3.62905	1.47042	2.46804	0.0135855	0.0274558	3990	LIPC	chr1	3058761	3058920	chr1	23600182	23600683	ENSG00000135773	3.78464	3.84608	2.09333	1.8373	0.0661658	0.116078	10753	CAPN9	chr1	6429621	6429760	chr1	25030717	25031218	ENSG00000268812	26.0023	7.52749	0.771067	9.76244	1.63183e-22	2.10519e-21	91370	LIF-AS2
chr1	7294381	7294580	chr1	26405463	26405964	ENSG00000205363	39.1892	3.62802	0.332337	10.9167	9.59265e-28	2.06008e-26	388135	INSYN1	chr1	3061621	3061800	chr1	23616369	23616870	ENSG00000106328	9.78557	3.83948	0.877236	4.37679	1.20439e-05	5.09144e-05	29999	FSCN3	chr1	6434341	6434660	chr1	25039156	25039657	ENSG00000257550	93.9537	7.52223	0.471905	15.9401	3.33582e-57	1.69654e-55	100652999	LOC100652999
chr1	7303721	7303900	chr1	26487352	26487853	ENSG00000138622	30.8211	3.62684	0.572266	6.33769	2.33241e-10	1.64355e-09	10021	HCN4	chr1	3065461	3065840	chr1	23627161	23627662	ENSG00000203727	528.779	3.83659	0.152216	25.2049	3.536e-140	1.13554e-137	389432	SAMD5	chr1	6442541	6442720	chr1	25082160	25082661	ENSG00000009790	19.6905	7.51764	0.812274	9.25506	2.14116e-20	2.47107e-19	80342	TRAF3IP3
chr1	7335261	7335520	chr1	26517580	26518081	ENSG00000205809	18.9375	3.62205	0.454245	7.9738	1.53871e-15	1.64585e-14	3822	KLRC2	chr1	3066301	3066440	chr1	23628995	23629496	ENSG00000144010	0.949999	3.8352	3.72698	1.02904	0.303463	NA	653192	TRIM43B	chr1	6448201	6448420	chr1	25090975	25091476	ENSG00000230565	72.4772	7.51549	0.867836	8.66003	4.71623e-18	4.6937e-17	414208	ZNF32-AS2
chr1	7341441	7341640	chr1	26579499	26580000	ENSG00000224259	3.66572	3.6102	1.0848	3.32799	0.000874763	0.00238595	100505633	LINC01133	chr1	3068661	3068800	chr1	23707546	23708047	ENSG00000162374	1.86431	3.82694	1.94912	1.96342	0.0495974	0.0911855	1996	ELAVL4	chr1	6455641	6455920	chr1	25099268	25099769	ENSG00000104826	14.6604	7.50611	0.840588	8.92959	4.27585e-19	4.54488e-18	3972	LHB
chr1	7346481	7346640	chr1	26607130	26607631	ENSG00000196361	2.58766	3.60607	1.22021	2.95529	0.0031238	0.00748993	1995	ELAVL3	chr1	3071261	3071480	chr1	23758550	23759051	ENSG00000151834	2.5749	3.82608	1.86086	2.05608	0.0397744	0.0755263	2555	GABRA2	chr1	6459661	6459800	chr1	25129329	25129830	ENSG00000237807	184.722	7.5034	0.831444	9.02454	1.80456e-19	1.97442e-18	100507516	LINC02984
chr1	7349421	7349560	chr1	26725852	26726353	ENSG00000105707	1.6859	3.60418	1.6266	2.21578	0.0267067	0.0495437	3249	HPN	chr1	3072801	3073000	chr1	24008515	24009016	ENSG00000105835	27542.7	3.81828	0.276446	13.812	2.15671e-43	9.02717e-42	10135	NAMPT	chr1	6464561	6464760	chr1	25139087	25139588	ENSG00000228358	10.9298	7.5027	0.876677	8.55811	1.14737e-17	1.1161e-16	105377390	LINC02263
chr1	7386401	7386580	chr1	26726707	26727208	ENSG00000065675	223.362	3.60139	0.507404	7.09768	1.26873e-12	1.0841e-11	5588	PRKCQ	chr1	3076061	3076240	chr1	24011646	24012147	ENSG00000170579	47.0165	3.81104	1.28011	2.97713	0.00290964	0.00770911	9229	DLGAP1	chr1	6465441	6465640	chr1	25140211	25140712	ENSG00000269964	10.9204	7.50155	0.922924	8.12802	4.36347e-16	3.82756e-15	101928601	MEI4
chr1	7388481	7388700	chr1	26812094	26812595	ENSG00000115290	114.895	3.60077	1.43795	2.5041	0.0122763	0.0251539	2888	GRB14	chr1	3077641	3077880	chr1	24051191	24051692	ENSG00000119938	2891.58	3.8067	0.743143	5.12244	3.01613e-07	1.59689e-06	5507	PPP1R3C	chr1	6468361	6468500	chr1	25182549	25183050	ENSG00000214407	10.8663	7.49405	0.884251	8.47503	2.35015e-17	2.23559e-16	152225	RDUR
chr1	7391581	7391780	chr1	26991265	26991766	ENSG00000177133	1.74959	3.60023	1.46568	2.45636	0.0140353	0.0282559	440556	PRDM16-DT	chr1	3079421	3079640	chr1	24193009	24193510	ENSG00000105784	4.14483	3.80632	1.6978	2.24191	0.0249673	0.0507319	154661	RUNDC3B	chr1	6468841	6469000	chr1	25219748	25220249	ENSG00000234478	66.9784	7.49386	0.991958	7.55461	4.20119e-14	3.23684e-13	107985353	ACBD3-AS1
chr1	7419561	7419700	chr1	27008125	27008626	ENSG00000136931	2.58304	3.60014	1.1114	3.23929	0.00119829	0.0031706	2516	NR5A1	chr1	3079961	3080260	chr1	24215413	24215914	ENSG00000100979	1341.2	3.80604	1.1617	3.27627	0.00105187	0.00309171	5360	PLTP	chr1	6494341	6494500	chr1	25237208	25237709	ENSG00000188133	46.5686	7.49373	0.617383	12.1379	6.65106e-34	1.46953e-32	401498	TMEM215
chr1	7423401	7423620	chr1	27009846	27010347	ENSG00000130545	49.1013	3.59555	0.43239	8.31553	9.13457e-17	1.06019e-15	92359	CRB3	chr1	3081561	3081760	chr1	24244429	24244930	ENSG00000253846	163.682	3.80352	2.05086	1.8546	0.0636531	0.112529	56106	PCDHGA10	chr1	6494821	6495000	chr1	25260370	25260871	ENSG00000255929	14.4994	7.49173	0.85578	8.75428	2.0541e-18	2.08498e-17	105369438	PIWIL4-AS1
chr1	7435341	7435540	chr1	27018233	27018734	ENSG00000089199	111	3.59223	0.668376	5.37456	7.67705e-08	4.1058e-07	1114	CHGB	chr1	3083301	3083460	chr1	24278579	24279080	ENSG00000174804	1340.43	3.79697	0.210193	18.0642	6.09601e-73	5.64897e-71	8322	FZD4	chr1	6497061	6497200	chr1	25343837	25344338	ENSG00000245748	547.274	7.48382	0.914189	8.1863	2.6939e-16	2.39229e-15	100129931	LOC100129931
chr1	7438781	7438940	chr1	27033301	27033802	ENSG00000171747	8.15551	3.5906	0.912329	3.93564	8.29761e-05	0.000276126	3960	LGALS4	chr1	3084041	3084260	chr1	24300890	24301391	ENSG00000280543	3.2812	3.7921	2.75742	1.37524	0.169059	0.248727	100507117	ASAP1-IT2	chr1	6498601	6498800	chr1	25350545	25351046	ENSG00000120729	14.4749	7.48341	0.853338	8.76957	1.7935e-18	1.82716e-17	9499	MYOT
chr1	7444581	7444760	chr1	27074103	27074604	ENSG00000169562	1.02261	3.58999	1.82809	1.9638	0.0495536	0.0841061	2705	GJB1	chr1	3085301	3085540	chr1	24301732	24302233	ENSG00000004846	1.55227	3.78771	2.03295	1.86315	0.0624405	0.110744	340273	ABCB5	chr1	6502021	6502160	chr1	25361122	25361623	ENSG00000283929	10.7648	7.48085	0.859886	8.69981	3.32428e-18	3.33236e-17	100847046	MIR5010
chr1	7450301	7450480	chr1	27161588	27162089	ENSG00000052850	571.989	3.58615	0.184191	19.4697	1.98479e-84	2.38803e-82	60529	ALX4	chr1	3087901	3088040	chr1	24304734	24305235	ENSG00000165379	21.627	3.77103	2.55177	1.47781	0.139459	0.213153	145581	LRFN5	chr1	6504301	6504480	chr1	25397340	25397841	ENSG00000199053	10.741	7.47796	0.893063	8.37338	5.5988e-17	5.21075e-16	442898	MIR324
chr1	7478861	7479200	chr1	27398732	27399233	ENSG00000124205	2.58419	3.58432	1.2163	2.94689	0.00320984	0.00767342	1908	EDN3	chr1	3088041	3088260	chr1	24345489	24345990	ENSG00000155158	504.968	3.7684	0.439161	8.58089	9.4138e-18	1.26783e-16	158219	TTC39B	chr1	6505641	6505860	chr1	25477372	25477873	ENSG00000112309	223.648	7.4723	0.436119	17.1336	8.33018e-66	5.38047e-64	135152	B3GAT2
chr1	7483201	7483380	chr1	27455356	27455857	ENSG00000214548	3185.4	3.57897	0.996812	3.59042	0.000330146	0.000981771	55384	MEG3	chr1	3089181	3089320	chr1	24355412	24355913	ENSG00000184557	8338.8	3.76605	0.496569	7.58414	3.34712e-14	3.54224e-13	9021	SOCS3	chr1	6506241	6506400	chr1	25486541	25487042	ENSG00000284518	10.6703	7.46836	0.874361	8.54151	1.32475e-17	1.28092e-16	100616439	MIR4658
chr1	7493561	7493720	chr1	27620097	27620598	ENSG00000244067	1.04107	3.57259	2.8484	1.25425	0.209753	0.282103	2939	GSTA2	chr1	3094661	3094880	chr1	24384367	24384868	ENSG00000154678	1981.51	3.76512	0.870144	4.32701	1.51149e-05	6.30244e-05	5137	PDE1C	chr1	6512501	6512700	chr1	25519582	25520083	ENSG00000233360	31.8014	7.46061	0.717918	10.392	2.69612e-25	3.99409e-24	101927051	PDXP-DT
chr1	7496821	7496960	chr1	27928415	27928916	ENSG00000101096	985.825	3.57046	0.242003	14.7538	2.90772e-49	1.35724e-47	4773	NFATC2	chr1	3096841	3096980	chr1	24438393	24438894	ENSG00000169554	1384.69	3.76449	2.05959	1.82779	0.0675812	0.118039	9839	ZEB2	chr1	6513441	6513660	chr1	25532458	25532959	ENSG00000264294	10.6118	7.46008	1.32168	5.64438	1.65776e-08	8.24497e-08	26811	SNORD55
chr1	7515341	7515560	chr1	27952084	27952585	ENSG00000075461	566.566	3.56999	0.39636	9.00695	2.11876e-19	2.90258e-18	27092	CACNG4	chr1	3098761	3098920	chr1	24481037	24481538	ENSG00000205269	794.402	3.76041	0.188469	19.9523	1.43007e-88	1.79976e-86	100113407	TMEM170B	chr1	6513921	6514060	chr1	25532966	25533467	ENSG00000231646	14.3205	7.45972	0.833647	8.9483	3.61006e-19	3.85837e-18	107985781	FSIP2-AS1
chr1	7516421	7516580	chr1	28099347	28099848	ENSG00000148288	69.2919	3.5664	0.75351	4.73304	2.21177e-06	9.61278e-06	26301	GBGT1	chr1	3099701	3099920	chr1	24535743	24536244	ENSG00000215386	62.0455	3.7576	0.407006	9.23228	2.64928e-20	4.11213e-19	388815	MIR99AHG	chr1	6530021	6530180	chr1	25562327	25562828	ENSG00000099984	18.9905	7.45625	0.821771	9.07339	1.15375e-19	1.27896e-18	2953	GSTT2
chr1	7530481	7530680	chr1	28110536	28111037	ENSG00000163207	1.06223	3.55272	1.54868	2.29403	0.0217889	0.041563	3713	IVL	chr1	3101481	3101640	chr1	24542523	24543024	ENSG00000234754	5.34606	3.75752	2.26732	1.65725	0.0974684	0.159648	400804	LINC02817	chr1	6578581	6578760	chr1	25642622	25643123	ENSG00000215529	14.236	7.45111	0.846147	8.80593	1.29776e-18	1.33617e-17	388795	EFCAB8
chr1	7536981	7537120	chr1	28135506	28136007	ENSG00000120211	510.233	3.5507	1.2297	2.88746	0.00388361	0.00907362	3641	INSL4	chr1	3102221	3102360	chr1	24543082	24543583	ENSG00000101255	8047.49	3.75453	0.685394	5.47791	4.30379e-08	2.54564e-07	57761	TRIB3	chr1	6580101	6580320	chr1	25658956	25659457	ENSG00000229867	110.556	7.45098	0.654383	11.3863	4.89473e-30	9.19043e-29	100874111	STEAP3-AS1
chr1	7540961	7541140	chr1	28139238	28139739	ENSG00000183287	524.611	3.54801	1.19774	2.96224	0.00305407	0.00734454	147372	CCBE1	chr1	3111781	3111960	chr1	24656904	24657405	ENSG00000011465	10.5463	3.75282	2.36537	1.58657	0.112611	0.179365	1634	DCN	chr1	6586361	6586520	chr1	25672652	25673153	ENSG00000283463	10.5422	7.4504	0.869798	8.56567	1.07453e-17	1.04734e-16	101927685	HSFX4
chr1	7564381	7564560	chr1	28154759	28155260	ENSG00000125735	3.41923	3.54554	1.03669	3.42005	0.00062609	0.00175997	8740	TNFSF14	chr1	3115001	3115220	chr1	24674814	24675315	ENSG00000115607	10.2898	3.75162	0.639805	5.8637	4.52678e-09	3.01775e-08	8807	IL18RAP	chr1	6590241	6590420	chr1	25674087	25674588	ENSG00000199673	10.5317	7.44916	0.912331	8.16497	3.2152e-16	2.8422e-15	595097	SNORD16
chr1	7583441	7583620	chr1	28159162	28159663	ENSG00000178919	209.977	3.54458	0.471988	7.50991	5.91698e-14	5.60204e-13	2304	FOXE1	chr1	3115681	3115860	chr1	24697409	24697910	ENSG00000219438	575.052	3.7375	1.33881	2.79165	0.005244	0.0129508	25817	TAFA5	chr1	6601061	6601500	chr1	25683705	25684206	ENSG00000230212	351.564	7.43999	0.867279	8.57854	9.60879e-18	9.38455e-17	100133286	CBR1-AS1
chr1	7595621	7595760	chr1	28169978	28170479	ENSG00000142303	482.222	3.54279	0.808913	4.3797	1.18843e-05	4.5877e-05	81794	ADAMTS10	chr1	3120061	3120200	chr1	24765359	24765860	ENSG00000177350	2.2226	3.71462	2.01977	1.83913	0.0658965	0.115704	645683	RPL13AP3	chr1	6603441	6603600	chr1	25730675	25731176	ENSG00000283899	10.4547	7.43851	0.865158	8.59786	8.12156e-18	7.96011e-17	100313892	MIR761
chr1	7601361	7601500	chr1	28290750	28291251	ENSG00000044012	1.01005	3.53976	2.79892	1.26468	0.205984	0.277786	2981	GUCA2B	chr1	3121061	3121220	chr1	24779647	24780148	ENSG00000269821	414.835	3.70553	0.193928	19.1078	2.17494e-81	2.39706e-79	10984	KCNQ1OT1	chr1	6612681	6612860	chr1	25757897	25758398	ENSG00000284186	10.4446	7.4373	0.868661	8.5618	1.11122e-17	1.08202e-16	100500847	MIR3615
chr1	7628301	7628480	chr1	28322184	28322685	ENSG00000124225	16836	3.53917	0.62428	5.66921	1.43458e-08	8.35513e-08	56937	PMEPA1	chr1	3124461	3124640	chr1	24784225	24784726	ENSG00000188573	13.4829	3.70505	0.8709	4.25428	2.09727e-05	8.57979e-05	345630	FBLL1	chr1	6612881	6613060	chr1	25763397	25763898	ENSG00000145428	14.0506	7.43141	0.891088	8.33971	7.44745e-17	6.86207e-16	285533	RNF175
chr1	7641021	7641180	chr1	28354096	28354597	ENSG00000184502	1.01113	3.53636	1.92614	1.83598	0.0663608	0.107824	2520	GAST	chr1	3126101	3126240	chr1	24866517	24867018	ENSG00000225914	5.43378	3.6992	0.90382	4.09286	4.26094e-05	0.000164656	101929163	TSBP1-AS1	chr1	6613081	6613300	chr1	25787446	25787947	ENSG00000164756	10.3804	7.42811	0.865213	8.5853	9.06e-18	8.86197e-17	169026	SLC30A8
chr1	7641781	7641960	chr1	28421702	28422203	ENSG00000168447	3.53884	3.53537	1.04099	3.39615	0.000683411	0.00190617	6338	SCNN1B	chr1	3126781	3127020	chr1	24879030	24879531	ENSG00000225914	5.43378	3.6992	0.90382	4.09286	4.26094e-05	0.000164656	414764	HCG23	chr1	6614161	6614560	chr1	25825522	25826023	ENSG00000283796	10.36	7.42565	0.872722	8.50861	1.76032e-17	1.6886e-16	102466658	MIR6510
chr1	7642521	7642700	chr1	28458454	28458955	ENSG00000135097	59.0445	3.53265	0.37385	9.44937	3.4086e-21	5.22374e-20	4440	MSI1	chr1	3146701	3146840	chr1	25020751	25021252	ENSG00000162687	146.226	3.68992	1.53162	2.40917	0.015989	0.0343229	343450	KCNT2	chr1	6657361	6657520	chr1	25912027	25912528	ENSG00000203907	13.7781	7.41786	0.836344	8.86939	7.35483e-19	7.70765e-18	441161	OOEP
chr1	7651401	7651560	chr1	28470097	28470598	ENSG00000125966	1357.62	3.52572	1.06978	3.29576	0.000981569	0.00264915	10893	MMP24	chr1	3147741	3147900	chr1	25062567	25063068	ENSG00000123094	3592.45	3.68128	0.160982	22.8677	9.74507e-116	2.06263e-113	11228	RASSF8	chr1	6721241	6721380	chr1	25932899	25933400	ENSG00000255850	23.8654	7.4167	0.814402	9.10693	8.47463e-20	9.45383e-19	104169670	RXYLT1-AS1
chr1	7653001	7653160	chr1	28526762	28527263	ENSG00000141314	255.243	3.52513	0.210262	16.7654	4.36747e-63	3.13342e-61	162494	RHBDL3	chr1	3148381	3148520	chr1	25113037	25113538	ENSG00000203985	1.41321	3.67935	2.75781	1.33416	0.182152	NA	388633	LDLRAD1	chr1	6758781	6759000	chr1	25933409	25933910	ENSG00000258766	10.2828	7.41479	0.897721	8.25957	1.462e-16	1.31703e-15	100628307	DIO2-AS1
chr1	7654001	7654140	chr1	28537478	28537979	ENSG00000258803	1.00979	3.52296	1.45801	2.41627	0.0156805	0.0311663	101927690	LOC101927690	chr1	3148921	3149120	chr1	25179129	25179630	ENSG00000267586	1.81847	3.67456	2.99091	1.22858	0.21923	0.305903	284260	LINC00907	chr1	6781641	6781800	chr1	25958453	25958954	ENSG00000137441	18.3368	7.41463	0.816347	9.08269	1.05921e-19	1.17617e-18	83888	FGFBP2
chr1	7668081	7668260	chr1	28572862	28573363	ENSG00000170961	602.992	3.5166	0.790023	4.45126	8.5367e-06	3.37547e-05	3037	HAS2	chr1	3161841	3162040	chr1	25215295	25215796	ENSG00000137672	287.717	3.6741	1.84335	1.99317	0.0462432	0.0859434	7225	TRPC6	chr1	6845121	6845340	chr1	26060683	26061184	ENSG00000201772	10.2554	7.41129	0.910555	8.13931	3.97549e-16	3.49357e-15	677796	SNORA5C
chr1	7687061	7687260	chr1	28586900	28587401	ENSG00000089558	27.3603	3.51424	0.442861	7.93532	2.09957e-15	2.21979e-14	23415	KCNH4	chr1	3163401	3163540	chr1	25245977	25246478	ENSG00000185633	135.006	3.67285	0.840151	4.37165	1.23309e-05	5.20804e-05	56901	NDUFA4L2	chr1	6905841	6905980	chr1	26081493	26081994	ENSG00000225376	10.2188	7.40555	0.894112	8.28257	1.20545e-16	1.09611e-15	101928470	TMEM246-AS1
chr1	7687601	7687800	chr1	28594603	28595104	ENSG00000249816	1.00142	3.51342	1.45171	2.42019	0.0155125	0.0308672	157381	LINC00964	chr1	3165461	3165660	chr1	25286970	25287471	ENSG00000248309	24.6778	3.66517	2.60835	1.40517	0.159971	0.237818	101929423	MEF2C-AS1	chr1	6942661	6942820	chr1	26087412	26087913	ENSG00000170891	10.1377	7.39405	0.868875	8.50991	1.74071e-17	1.67061e-16	54360	CYTL1
chr1	7690761	7690960	chr1	28634281	28634782	ENSG00000184574	23.5369	3.5113	0.618799	5.67437	1.392e-08	8.1171e-08	57121	LPAR5	chr1	3170881	3171080	chr1	25388657	25389158	ENSG00000164385	14.3028	3.66142	0.45613	8.02713	9.97826e-16	1.18228e-14	154386	LINC01600	chr1	6943181	6943380	chr1	26181572	26182073	ENSG00000101082	86.9918	7.3902	0.467954	15.7926	3.49875e-56	1.72507e-54	84174	SLA2
chr1	7695041	7695200	chr1	28811977	28812478	ENSG00000261122	0.981822	3.50518	1.83024	1.91515	0.0554734	0.0926681	400533	LINC02167	chr1	3173401	3173600	chr1	25505165	25505666	ENSG00000088836	1119.69	3.66126	0.287109	12.7522	3.03244e-37	1.03828e-35	83959	SLC4A11	chr1	6951661	6951840	chr1	26203866	26204367	ENSG00000265236	10.1037	7.38975	0.894972	8.25696	1.49432e-16	1.34479e-15	692199	SNORD84
chr1	7702081	7702280	chr1	28852036	28852537	ENSG00000203952	1.77653	3.50417	1.32521	2.64424	0.00818752	0.0175806	347475	CCDC160	chr1	3178361	3178560	chr1	25529388	25529889	ENSG00000230387	8.38217	3.65946	2.30606	1.58689	0.112538	0.179267	100505664	LOC100505664	chr1	6953821	6953980	chr1	26213352	26213853	ENSG00000276644	23.7257	7.38974	0.837113	8.82765	1.06895e-18	1.10528e-17	1602	DACH1
chr1	7712441	7712580	chr1	28852961	28853462	ENSG00000205861	69.2633	3.49341	0.299633	11.659	2.06516e-31	5.17519e-30	542767	PCOTH	chr1	3185521	3185660	chr1	25580939	25581440	ENSG00000280165	151.706	3.65909	2.97116	1.23154	0.218122	0.304804	64881	PCDH20	chr1	6955661	6955820	chr1	26225145	26225646	ENSG00000237248	10.0773	7.38522	0.923609	7.99604	1.2848e-15	1.09479e-14	100499405	LINC00987
chr1	7716201	7716360	chr1	28860292	28860793	ENSG00000110427	1463.01	3.49076	1.15196	3.03027	0.00244335	0.00601322	25758	KIAA1549L	chr1	3186641	3186800	chr1	25586245	25586746	ENSG00000007372	210.947	3.65507	0.277789	13.1577	1.53636e-39	5.63311e-38	5080	PAX6	chr1	6982701	6982880	chr1	26278821	26279322	ENSG00000237880	10.0599	7.3829	0.874374	8.44363	3.07621e-17	2.90486e-16	105373538	LINC01885
chr1	7733021	7733160	chr1	28871879	28872380	ENSG00000140481	99.6919	3.49002	0.715959	4.87461	1.09023e-06	4.94776e-06	80125	CCDC33	chr1	3187421	3187560	chr1	25715893	25716394	ENSG00000231133	8.95131	3.64839	0.706884	5.16123	2.45334e-07	1.31197e-06	768097	HAR1B	chr1	6998261	6998520	chr1	26327983	26328484	ENSG00000231776	10.0539	7.38216	0.994685	7.42161	1.15707e-13	8.66999e-13	105377880	LINC01611
chr1	7757221	7757400	chr1	28965441	28965942	ENSG00000184156	73.8104	3.48352	0.592413	5.88022	4.09711e-09	2.54049e-08	3786	KCNQ3	chr1	3187661	3187800	chr1	25779630	25780131	ENSG00000138136	2.01737	3.64388	1.93738	1.88083	0.0599952	0.107155	10660	LBX1	chr1	7009141	7009280	chr1	26360225	26360726	ENSG00000250320	91.9672	7.36894	0.904952	8.1429	3.85914e-16	3.39286e-15	105379057	EDIL3-DT
chr1	7777541	7777680	chr1	28966563	28967064	ENSG00000160471	25.513	3.48342	0.498902	6.98217	2.9065e-12	2.41432e-11	125965	COX6B2	chr1	3203341	3203560	chr1	26018562	26019063	ENSG00000178947	116.975	3.64214	0.327797	11.1109	1.10995e-28	2.66761e-27	399668	SMIM10L2A	chr1	7009341	7009520	chr1	26490460	26490961	ENSG00000198342	13.3268	7.36814	0.837194	8.801	1.35607e-18	1.39472e-17	79973	ZNF442
chr1	7780781	7780960	chr1	29055055	29055556	ENSG00000196353	167.665	3.47602	0.370151	9.39083	5.95305e-21	8.97405e-20	131034	CPNE4	chr1	3203721	3203900	chr1	26027648	26028149	ENSG00000257859	1.76181	3.64184	2.67465	1.36162	0.173319	0.253694	101929110	CASC18	chr1	7012741	7012960	chr1	26516714	26517215	ENSG00000115598	29.8994	7.3637	0.737965	9.97839	1.8952e-23	2.57345e-22	8808	IL1RL2
chr1	7793881	7794060	chr1	29186166	29186667	ENSG00000248874	0.972821	3.47267	1.98985	1.74519	0.0809515	0.127717	439936	LINC02899	chr1	3213981	3214180	chr1	26079139	26079640	ENSG00000078399	55.9614	3.64148	1.10511	3.29513	0.000983745	0.00290937	3205	HOXA9	chr1	7013581	7013720	chr1	26574583	26575084	ENSG00000284146	9.88793	7.35827	0.868003	8.47724	2.30605e-17	2.19687e-16	100126321	MIR922
chr1	7909341	7909500	chr1	29239139	29239640	ENSG00000101222	47.219	3.47026	0.346552	10.0137	1.32733e-23	2.30805e-22	25876	SPEF1	chr1	3218021	3218160	chr1	26094042	26094543	ENSG00000167554	61.5074	3.63843	1.71694	2.11914	0.034079	0.0661066	162963	ZNF610	chr1	7013881	7014080	chr1	26594497	26594998	ENSG00000213265	9.88435	7.35778	0.890499	8.26254	1.42601e-16	1.28759e-15	114960	TSGA13
chr1	7932781	7932980	chr1	29339112	29339613	ENSG00000129990	74.4032	3.46183	0.289334	11.9648	5.43009e-33	1.46295e-31	6861	SYT5	chr1	3230101	3230240	chr1	26121773	26122274	ENSG00000099139	477.416	3.63649	0.324472	11.2074	3.75067e-29	9.24074e-28	5125	PCSK5	chr1	7037541	7037700	chr1	26682413	26682914	ENSG00000283759	9.87394	7.35631	0.968804	7.59318	3.12137e-14	2.42708e-13	693199	MIR614
chr1	7988501	7988700	chr1	29396624	29397125	ENSG00000186832	13.0503	3.44758	0.815924	4.22537	2.38548e-05	8.76001e-05	3868	KRT16	chr1	3231501	3231660	chr1	26178307	26178808	ENSG00000168542	620.3	3.6349	1.19996	3.02917	0.00245224	0.00660527	1281	COL3A1	chr1	7052061	7052240	chr1	26700607	26701108	ENSG00000207561	9.71612	7.33316	0.896449	8.18023	2.83303e-16	2.51009e-15	693220	MIR635
chr1	8005801	8005980	chr1	29851616	29852117	ENSG00000184845	63.0249	3.44332	0.850249	4.04977	5.12677e-05	0.000177372	1812	DRD1	chr1	3232161	3232420	chr1	26194715	26195216	ENSG00000165246	362.186	3.62937	2.10999	1.72009	0.0854153	0.143199	22829	NLGN4Y	chr1	7053881	7054080	chr1	26935359	26935860	ENSG00000284498	9.71209	7.3325	0.963173	7.61286	2.68098e-14	2.09052e-13	693149	MIR564
chr1	8015021	8015340	chr1	29880507	29881008	ENSG00000115129	3434.25	3.44026	0.07579	45.392	0	0	9540	TP53I3	chr1	3236241	3236400	chr1	26220160	26220661	ENSG00000135218	11.2416	3.62456	0.663924	5.4593	4.78013e-08	2.80601e-07	948	CD36	chr1	7097341	7097500	chr1	27026947	27027448	ENSG00000285815	128.512	7.33017	1.50557	4.8687	1.12336e-06	4.57684e-06	106865373	GET1-SH3BGR
chr1	8017701	8017840	chr1	30071257	30071758	ENSG00000171462	115.531	3.43636	0.714459	4.80973	1.51135e-06	6.71783e-06	65989	DLK2	chr1	3246421	3246580	chr1	26234965	26235466	ENSG00000170381	795.372	3.61862	0.135086	26.7875	4.52291e-158	1.68488e-155	9723	SEMA3E	chr1	7149961	7150160	chr1	27038751	27039252	ENSG00000147127	12.9674	7.32319	0.847994	8.6359	5.8268e-18	5.74878e-17	347517	RAB41
chr1	8020541	8020720	chr1	30087404	30087905	ENSG00000105204	727.695	3.43157	0.489358	7.01239	2.34281e-12	1.96462e-11	9149	DYRK1B	chr1	3252201	3252340	chr1	26352193	26352694	ENSG00000149294	592.037	3.60949	2.04264	1.76707	0.0772157	0.131862	4684	NCAM1	chr1	7155001	7155180	chr1	27058716	27059217	ENSG00000139292	49.3062	7.32161	0.594122	12.3234	6.77691e-35	1.59364e-33	8549	LGR5
chr1	8062221	8062420	chr1	30117587	30118088	ENSG00000131737	11.5027	3.43144	0.583071	5.88511	3.97799e-09	2.47138e-08	3885	KRT34	chr1	3256501	3256660	chr1	26484525	26485026	ENSG00000114251	508.209	3.60936	0.597333	6.04245	1.51789e-09	1.06613e-08	7474	WNT5A	chr1	7207961	7208260	chr1	27059482	27059983	ENSG00000250033	541.403	7.31268	0.888665	8.22883	1.89052e-16	1.69126e-15	641364	SLC7A11-AS1
chr1	8076621	8076820	chr1	30242147	30242648	ENSG00000135077	15.5249	3.43096	0.612766	5.59914	2.15419e-08	1.23166e-07	84868	HAVCR2	chr1	3261501	3261700	chr1	26493868	26494369	ENSG00000004776	44.9593	3.59895	0.608671	5.91281	3.36323e-09	2.27878e-08	126393	HSPB6	chr1	7218321	7218500	chr1	27070207	27070708	ENSG00000226784	162.998	7.31016	0.362953	20.1408	3.23954e-90	3.50685e-88	441531	PGAM4
chr1	8083641	8083820	chr1	30243002	30243503	ENSG00000116014	5.09186	3.42919	0.838493	4.08971	4.31912e-05	0.000151761	84634	KISS1R	chr1	3263501	3263660	chr1	26551555	26552056	ENSG00000281005	19.0411	3.59653	0.943168	3.81325	0.000137153	0.000485668	283876	LINC00921	chr1	7219961	7220200	chr1	27086232	27086733	ENSG00000284005	9.5002	7.30032	0.871905	8.37283	5.62494e-17	5.23257e-16	102464833	MIR6084
chr1	8096161	8096360	chr1	30315438	30315939	ENSG00000007171	9.41165	3.42498	0.626414	5.4676	4.56171e-08	2.50538e-07	4843	NOS2	chr1	3265561	3265760	chr1	26838805	26839306	ENSG00000152936	1.1282	3.59503	2.49778	1.43929	0.150068	NA	160492	LMNTD1	chr1	7231601	7231780	chr1	27142424	27142925	ENSG00000101342	22.5437	7.29797	0.784813	9.299	1.41779e-20	1.65e-19	140711	TLDC2
chr1	8118241	8118480	chr1	30345624	30346125	ENSG00000182795	207.639	3.42485	0.851955	4.01999	5.81998e-05	0.000199397	79098	C1orf116	chr1	3273001	3273160	chr1	26839807	26840308	ENSG00000171388	215.289	3.59196	0.26682	13.4621	2.61308e-41	1.0056e-39	8862	APLN	chr1	7255921	7256160	chr1	27235187	27235688	ENSG00000257526	9.42951	7.28938	0.884468	8.24154	1.70003e-16	1.52437e-15	105369850	LOC105369850
chr1	8118501	8118680	chr1	30346175	30346676	ENSG00000132854	22.4766	3.42092	0.446174	7.66724	1.75732e-14	1.7271e-13	163782	KANK4	chr1	3275521	3275740	chr1	26864106	26864607	ENSG00000141506	5.93928	3.59043	0.767812	4.67618	2.92264e-06	1.35382e-05	23533	PIK3R5	chr1	7267961	7268120	chr1	27314149	27314650	ENSG00000104055	12.5918	7.28571	0.875171	8.32491	8.43946e-17	7.74663e-16	9333	TGM5
chr1	8120981	8121260	chr1	30353543	30354044	ENSG00000134917	29.2418	3.40581	0.59635	5.71109	1.12254e-08	6.61939e-08	11095	ADAMTS8	chr1	3276341	3276520	chr1	26865639	26866140	ENSG00000204442	279.252	3.58286	2.50986	1.42751	0.153433	0.230137	728215	NALF1	chr1	7303521	7303720	chr1	27342831	27343332	ENSG00000134365	9.35523	7.27789	0.892949	8.15039	3.62741e-16	3.19492e-15	10877	CFHR4
chr1	8121341	8121560	chr1	30366871	30367372	ENSG00000148513	37.5392	3.40198	0.73829	4.60792	4.06708e-06	1.69045e-05	91074	ANKRD30A	chr1	3279301	3279440	chr1	26938547	26939048	ENSG00000118473	26.886	3.58267	2.65711	1.34833	0.177551	0.258526	84251	SGIP1	chr1	7330301	7330480	chr1	27380219	27380720	ENSG00000199574	9.26106	7.26357	0.910789	7.97503	1.52345e-15	1.2919e-14	595100	SNORD18C
chr1	8137281	8137500	chr1	30372904	30373405	ENSG00000186810	1.42806	3.3997	1.54767	2.19666	0.0280447	0.0517533	2833	CXCR3	chr1	3284781	3284960	chr1	26950575	26951076	ENSG00000127863	844.625	3.58173	0.529217	6.76798	1.30589e-11	1.11884e-10	55504	TNFRSF19	chr1	7359501	7359640	chr1	27391469	27391970	ENSG00000224057	90.803	7.25624	0.458256	15.8345	1.79986e-56	8.96552e-55	100507500	EGFR-AS1
chr1	8141961	8142120	chr1	30406081	30406582	ENSG00000167612	0.933308	3.39945	1.55563	2.18525	0.0288705	0.0530598	341405	ANKRD33	chr1	3286281	3286540	chr1	26959807	26960308	ENSG00000163638	206.494	3.57677	0.629679	5.68032	1.34444e-08	8.47144e-08	56999	ADAMTS9	chr1	7434241	7434420	chr1	27431162	27431663	ENSG00000238078	12.3284	7.25572	0.865046	8.38767	4.9586e-17	4.63049e-16	101929730	LINC01352
chr1	8156341	8156540	chr1	30412340	30412841	ENSG00000179715	918.709	3.39874	0.207753	16.3595	3.72098e-60	2.46004e-58	91523	PCED1B	chr1	3289541	3289760	chr1	26964425	26964926	ENSG00000234323	1.72594	3.57669	1.87264	1.90997	0.056137	0.101093	107987108	LOC107987108	chr1	7436861	7437020	chr1	27463884	27464385	ENSG00000164256	12.4125	7.24904	0.848235	8.54604	1.27389e-17	1.23236e-16	56979	PRDM9
chr1	8170101	8170260	chr1	30435481	30435982	ENSG00000003249	1654.53	3.39866	0.122973	27.6374	3.95723e-168	2.07177e-165	79007	DBNDD1	chr1	3294901	3295060	chr1	27036615	27037116	ENSG00000234323	1.72594	3.57669	1.87264	1.90997	0.056137	0.101093	100996590	LINC01505	chr1	7456661	7456820	chr1	27518335	27518836	ENSG00000182223	166.623	7.24821	0.350377	20.6869	4.54865e-95	5.54335e-93	326340	ZAR1
chr1	8174901	8175120	chr1	30438163	30438664	ENSG00000168314	1.52208	3.39784	1.2389	2.74262	0.00609514	0.0135524	4336	MOBP	chr1	3296041	3296180	chr1	27049570	27050071	ENSG00000260493	5.66975	3.57563	0.977305	3.65866	0.000253534	0.000851023	102723322	E2F5-DT	chr1	7457881	7458060	chr1	27528588	27529089	ENSG00000206799	9.15635	7.24755	0.922766	7.85415	4.02481e-15	3.31726e-14	692063	SNORA32
chr1	8194941	8195160	chr1	30458986	30459487	ENSG00000130176	8.25581	3.39288	0.671912	5.04958	4.42773e-07	2.12301e-06	1264	CNN1	chr1	3301861	3302000	chr1	27056753	27057254	ENSG00000159307	181.225	3.56946	1.13779	3.13717	0.00170585	0.00477004	80274	SCUBE1	chr1	7464481	7464760	chr1	27538708	27539209	ENSG00000156140	314.952	7.23494	0.883843	8.18577	2.70566e-16	2.40163e-15	9508	ADAMTS3
chr1	8199221	8199400	chr1	30555934	30556435	ENSG00000130643	6.94055	3.39109	0.823831	4.11625	3.85089e-05	0.000136522	50632	CALY	chr1	3304121	3304460	chr1	27098395	27098896	ENSG00000187123	164.547	3.56624	1.44047	2.47575	0.0132958	0.0292312	130574	LYPD6	chr1	7465721	7465920	chr1	27599083	27599584	ENSG00000221843	33.0203	7.22811	0.663757	10.8897	1.29071e-27	2.15048e-26	84226	SPATA31H1
chr1	8204421	8204660	chr1	30649651	30650152	ENSG00000135409	46.1104	3.39022	0.430044	7.88342	3.18538e-15	3.3192e-14	269	AMHR2	chr1	3311721	3311860	chr1	27109059	27109560	ENSG00000185420	1690.18	3.56068	0.142839	24.9279	3.71274e-137	1.11538e-134	64754	SMYD3	chr1	7504861	7505040	chr1	27634093	27634594	ENSG00000162931	9.03434	7.22771	0.993276	7.27664	3.42233e-13	2.48276e-12	51127	TRIM17
chr1	8225541	8225680	chr1	30667967	30668468	ENSG00000180914	649.444	3.38543	0.448338	7.55107	4.31708e-14	4.11748e-13	5021	OXTR	chr1	3317501	3317700	chr1	27119198	27119699	ENSG00000134323	1.08457	3.56002	1.97275	1.8046	0.0711374	NA	4613	MYCN	chr1	7505421	7505560	chr1	27658820	27659321	ENSG00000197734	32.9845	7.22025	0.660818	10.9262	8.63589e-28	1.45385e-26	283579	C14orf178
chr1	8232441	8232580	chr1	30675631	30676132	ENSG00000188523	3.12935	3.38434	1.04713	3.232	0.00122926	0.00324458	389799	CFAP77	chr1	3323561	3323700	chr1	27153345	27153846	ENSG00000163377	1.34601	3.55199	2.51633	1.41158	0.158074	NA	151647	TAFA4	chr1	7505921	7506060	chr1	27706399	27706900	ENSG00000235897	129.382	7.21709	0.354163	20.3778	2.63014e-92	3.03358e-90	100874214	TM4SF19-AS1
chr1	8238121	8238340	chr1	30677368	30677869	ENSG00000068985	1.382	3.37368	1.59595	2.1139	0.0345238	0.0618765	8712	PAGE1	chr1	3328841	3329060	chr1	27179939	27180440	ENSG00000196352	17931.7	3.5498	0.122959	28.8698	2.86148e-183	1.33245e-180	1604	CD55	chr1	7519541	7519740	chr1	27713303	27713804	ENSG00000130377	8.89677	7.20529	0.972776	7.40693	1.29256e-13	9.65536e-13	81616	ACSBG2
chr1	8239741	8240000	chr1	30682672	30683173	ENSG00000283439	0.896964	3.37123	1.94665	1.73181	0.0833069	0.130858	107983988	SPEM3	chr1	3335641	3335780	chr1	27287715	27288216	ENSG00000250305	25.1744	3.54726	1.45351	2.44047	0.0146681	0.0318388	57604	TRMT9B	chr1	7527301	7527440	chr1	27760360	27760861	ENSG00000103067	304.015	7.20232	0.452706	15.9095	5.44653e-57	2.75555e-55	80004	ESRP2
chr1	8258961	8259440	chr1	30798588	30799089	ENSG00000242265	4081.18	3.3699	0.54937	6.13412	8.56324e-10	5.70029e-09	23089	PEG10	chr1	3339221	3339360	chr1	27339026	27339527	ENSG00000114541	369.305	3.54251	0.579695	6.11099	9.90179e-10	7.0501e-09	23150	FRMD4B	chr1	7527461	7527660	chr1	27844514	27845015	ENSG00000197647	8.84932	7.19821	0.881979	8.16142	3.31102e-16	2.92556e-15	163059	ZNF433
chr1	8259481	8259640	chr1	30845810	30846311	ENSG00000265763	720.273	3.36866	1.24966	2.69567	0.0070248	0.0153517	118738	ZNF488	chr1	3346361	3346520	chr1	27347139	27347640	ENSG00000266970	60.8396	3.541	0.660603	5.36026	8.31036e-08	4.72926e-07	101928674	SOCS3-DT	chr1	7533161	7533360	chr1	27904459	27904960	ENSG00000225526	8.83227	7.19571	0.906765	7.93558	2.09512e-15	1.76432e-14	100129480	MKRN2OS
chr1	8262881	8263040	chr1	30879116	30879617	ENSG00000144119	3.89316	3.36499	1.19001	2.82771	0.00468825	0.0107373	165257	C1QL2	chr1	3347721	3347860	chr1	27428223	27428724	ENSG00000279192	330.685	3.53909	0.34932	10.1314	4.00972e-24	7.68364e-23	8123	PWAR5	chr1	7534701	7534840	chr1	27970373	27970874	ENSG00000270392	8.82881	7.19516	0.920226	7.81891	5.32837e-15	4.35094e-14	767846	PFN1P2
chr1	8307741	8307940	chr1	30892597	30893098	ENSG00000149968	3.08566	3.36453	1.07141	3.14029	0.00168783	0.00432529	4314	MMP3	chr1	3349321	3349500	chr1	27428988	27429489	ENSG00000232190	1.07722	3.53866	2.62365	1.34875	0.177416	NA	440390	LINC02181	chr1	7535221	7535400	chr1	28006530	28007031	ENSG00000284337	11.7882	7.19161	0.846599	8.4947	1.98447e-17	1.89892e-16	100271835	LIMS3-LOC440895
chr1	8314841	8314980	chr1	30902247	30902748	ENSG00000276430	3.96764	3.36312	0.895822	3.75422	0.00017388	0.000545727	644054	FAM25C	chr1	3349541	3349700	chr1	27467118	27467619	ENSG00000227733	2.26802	3.5312	1.40654	2.51056	0.0120539	0.0268078	101927468	LOC101927468	chr1	7540801	7540940	chr1	28036374	28036875	ENSG00000185862	182.48	7.18904	0.324175	22.1764	5.80476e-109	9.61357e-107	2124	EVI2B
chr1	8319701	8319860	chr1	30905707	30906208	ENSG00000005421	9.00471	3.35393	0.602762	5.56426	2.6326e-08	1.48417e-07	5444	PON1	chr1	3350441	3350660	chr1	27504388	27504889	ENSG00000070214	14559.1	3.52946	0.161419	21.8652	5.56714e-106	9.69098e-104	23446	SLC44A1	chr1	7541661	7542000	chr1	28065842	28066343	ENSG00000160229	38.2523	7.18627	0.973848	7.37926	1.59177e-13	1.18402e-12	7617	ZNF66
chr1	8325961	8326180	chr1	30933818	30934319	ENSG00000163545	1851.22	3.35271	0.415549	8.06814	7.13778e-16	7.78963e-15	81788	NUAK2	chr1	3352901	3353100	chr1	27505110	27505611	ENSG00000123700	135.845	3.52415	0.962205	3.66258	0.000249686	0.000838862	3759	KCNJ2	chr1	7553341	7553580	chr1	28066643	28067144	ENSG00000239127	8.72478	7.17716	0.932178	7.69935	1.36763e-14	1.09056e-13	100113380	SNORD125
chr1	8332781	8332980	chr1	30955601	30956102	ENSG00000198794	537.051	3.34967	0.398371	8.40842	4.15577e-17	4.92664e-16	192683	SCAMP5	chr1	3354501	3354660	chr1	27525422	27525923	ENSG00000171496	0.792738	3.51821	3.73881	0.940996	0.346707	NA	138881	OR1L8	chr1	7579061	7579260	chr1	28078648	28079149	ENSG00000188626	20.556	7.17378	0.778239	9.21797	3.02777e-20	3.45926e-19	653720	GOLGA8M
chr1	8344081	8344280	chr1	30976068	30976569	ENSG00000154016	6.77906	3.34964	0.724822	4.62133	3.81296e-06	1.59217e-05	10750	GRAP	chr1	3355281	3355480	chr1	27547184	27547685	ENSG00000176659	0.78432	3.51821	3.73881	0.940996	0.346707	NA	284756	LINC02910	chr1	7585781	7585920	chr1	28079188	28079689	ENSG00000134256	744.435	7.17282	0.29171	24.5889	1.66152e-133	4.35071e-131	9398	CD101
chr1	8358981	8359160	chr1	31013336	31013837	ENSG00000178934	0.884683	3.34964	3.0685	1.09162	0.275	0.352503	653499	LGALS7B	chr1	3356641	3356860	chr1	27686568	27687069	ENSG00000234215	0.828276	3.51821	3.73881	0.940996	0.346707	NA	100507468	CT66	chr1	7587161	7587360	chr1	28118614	28119115	ENSG00000197415	149.678	7.17125	0.343492	20.8775	8.57638e-97	1.07216e-94	79674	VEPH1
chr1	8376281	8376440	chr1	31028072	31028573	ENSG00000178934	0.884683	3.34964	3.0685	1.09162	0.275	0.352503	3963	LGALS7	chr1	3357701	3357920	chr1	27763328	27763829	ENSG00000261652	153.056	3.51774	0.4045	8.69651	3.42247e-18	4.71851e-17	145788	PIERCE2	chr1	7588501	7588640	chr1	28122105	28122606	ENSG00000284074	8.67676	7.16986	0.998395	7.18139	6.90062e-13	4.89076e-12	100616340	MIR4758
chr1	8384301	8384480	chr1	31094810	31095311	ENSG00000227507	5.03293	3.34609	0.804782	4.15777	3.21374e-05	0.000115498	4050	LTB	chr1	3359001	3359200	chr1	27816461	27816962	ENSG00000185015	262.603	3.51527	0.51782	6.78859	1.13232e-11	9.77318e-11	377677	CA13	chr1	7589841	7590000	chr1	28160847	28161348	ENSG00000220749	79.9208	7.16913	0.448471	15.9857	1.60747e-57	8.26206e-56	100131205	RPL21P28
chr1	8480901	8481160	chr1	31099586	31100087	ENSG00000182378	1732.95	3.34168	0.491185	6.8033	1.02247e-11	8.12732e-11	55344	PLCXD1	chr1	3360721	3360940	chr1	27851666	27852167	ENSG00000165186	282.623	3.5123	2.31452	1.51751	0.129139	0.200629	139411	PTCHD1	chr1	7590381	7590600	chr1	28172947	28173448	ENSG00000273024	20.7836	7.16826	0.791249	9.05942	1.31143e-19	1.44961e-18	644619	INTS4P2
chr1	8482381	8482520	chr1	31377302	31377803	ENSG00000148704	61.8255	3.34	1.36614	2.44484	0.0144916	0.0290536	11023	VAX1	chr1	3382941	3383240	chr1	27971671	27972172	ENSG00000236204	53.8923	3.50946	0.726753	4.82895	1.37254e-06	6.67879e-06	400945	LINC01376	chr1	7608321	7608460	chr1	28183421	28183922	ENSG00000254300	11.5728	7.16442	0.858835	8.34203	7.30279e-17	6.73518e-16	101926978	LINC01111
chr1	8512561	8512700	chr1	31381463	31381964	ENSG00000249599	4.14473	3.33608	1.05784	3.15369	0.00161222	0.0041436	100507012	BMPR1B-DT	chr1	3394361	3394500	chr1	28059518	28060019	ENSG00000005961	180.722	3.50869	0.808307	4.34079	1.41973e-05	5.94912e-05	3674	ITGA2B	chr1	7608501	7608680	chr1	28222791	28223292	ENSG00000238942	8.63397	7.1623	0.974651	7.34858	2.00326e-13	1.47706e-12	619567	SNORD2
chr1	8519821	8520020	chr1	31444698	31445199	ENSG00000129991	65.2699	3.33194	0.903261	3.68878	0.000225328	0.000693159	7137	TNNI3	chr1	3395121	3395320	chr1	28072347	28072848	ENSG00000176697	2247.11	3.50671	0.836991	4.18966	2.79368e-05	0.000111591	627	BDNF	chr1	7612361	7612500	chr1	28273366	28273867	ENSG00000283971	8.62632	7.16111	0.968623	7.39308	1.43461e-13	1.07e-12	100616477	MIR4442
chr1	8535741	8535920	chr1	31467267	31467768	ENSG00000196660	0.867934	3.32967	2.81137	1.18436	0.236271	0.311121	55532	SLC30A10	chr1	3397961	3398100	chr1	28096613	28097114	ENSG00000233922	67.9656	3.50606	1.24835	2.80855	0.00497651	0.0123871	105372840	LINC01694	chr1	7629101	7629280	chr1	28285900	28286401	ENSG00000261130	89.6741	7.15961	1.49877	4.777	1.77931e-06	7.05353e-06	255027	MPV17L
chr1	8551101	8551320	chr1	31509172	31509673	ENSG00000135625	7.94096	3.32959	0.728459	4.57073	4.86024e-06	1.99702e-05	1961	EGR4	chr1	3404001	3404160	chr1	28173741	28174242	ENSG00000186310	109.165	3.49679	0.411092	8.50611	1.79865e-17	2.38956e-16	4675	NAP1L3	chr1	7632001	7632200	chr1	28288130	28288631	ENSG00000231609	61.9963	7.15895	0.500535	14.3026	2.10825e-46	7.88642e-45	100132215	EHBP1-AS1
chr1	8561141	8561300	chr1	31511121	31511622	ENSG00000164251	13536.1	3.31638	0.776598	4.27039	1.95131e-05	7.269e-05	2150	F2RL1	chr1	3404461	3404660	chr1	28176506	28177007	ENSG00000153982	191.589	3.48242	0.601738	5.78727	7.15404e-09	4.65913e-08	284161	GDPD1	chr1	7633281	7633420	chr1	28341550	28342051	ENSG00000267057	8.60647	7.15814	0.887381	8.0666	7.22856e-16	6.24745e-15	102724698	LINC01905
chr1	8563401	8563560	chr1	31511785	31512286	ENSG00000159217	5308.42	3.31166	0.933246	3.54854	0.000387374	0.00113608	10642	IGF2BP1	chr1	3406101	3406240	chr1	28301388	28301889	ENSG00000258819	8.18897	3.46663	2.47112	1.40285	0.16066	0.238614	102724190	LINC02289	chr1	7637221	7637380	chr1	28343352	28343853	ENSG00000284184	8.60336	7.15759	0.946553	7.56174	3.97718e-14	3.07035e-13	102465252	MIR6506
chr1	8571801	8571980	chr1	31520689	31521190	ENSG00000139352	0.846232	3.30893	1.79503	1.84339	0.0652723	0.106394	429	ASCL1	chr1	3411461	3411640	chr1	28306414	28306915	ENSG00000251600	5.71061	3.46576	1.06955	3.2404	0.00119363	0.00345548	101927636	LOC101927636	chr1	7639761	7639920	chr1	28444046	28444547	ENSG00000256659	8.52874	7.145	0.894037	7.99183	1.32947e-15	1.13136e-14	101927694	LINC02368
chr1	8583681	8583860	chr1	31562901	31563402	ENSG00000188676	0.846232	3.30893	1.79503	1.84339	0.0652723	0.106394	169355	IDO2	chr1	3413701	3413860	chr1	28428832	28429333	ENSG00000182050	7.51963	3.46448	0.814541	4.25329	2.10651e-05	8.60769e-05	25834	MGAT4C	chr1	7640201	7640340	chr1	28508868	28509369	ENSG00000246859	117.089	7.14174	0.490748	14.5528	5.6094e-48	2.1914e-46	100505678	STARD4-AS1
chr1	8598101	8598320	chr1	31591729	31592230	ENSG00000167641	1184.8	3.30509	1.32115	2.50168	0.0123607	0.0252892	94274	PPP1R14A	chr1	3414641	3414780	chr1	28436135	28436636	ENSG00000114200	654.793	3.46269	1.06041	3.26542	0.00109303	0.00319856	590	BCHE	chr1	7649361	7649540	chr1	28513448	28513949	ENSG00000233532	318.255	7.13696	0.626219	11.3969	4.33202e-30	8.15759e-29	728192	LINC00460
chr1	8607341	8607560	chr1	31675716	31676217	ENSG00000105246	52.6297	3.30466	0.426433	7.74955	9.2219e-15	9.28469e-14	10148	EBI3	chr1	3418801	3419160	chr1	28450515	28451016	ENSG00000128165	289.624	3.4548	0.45997	7.51093	5.87103e-14	6.08874e-13	79924	ADM2	chr1	7651821	7652020	chr1	28640702	28641203	ENSG00000284425	8.44781	7.13127	0.893854	7.97812	1.48579e-15	1.26051e-14	102466877	MIR8072
chr1	8673801	8673960	chr1	31688445	31688946	ENSG00000136883	45.8993	3.3016	0.849831	3.88501	0.000102324	0.000334535	113220	KIF12	chr1	3424421	3424560	chr1	28514169	28514670	ENSG00000163661	270.67	3.4522	0.817385	4.22347	2.40574e-05	9.70529e-05	5806	PTX3	chr1	7652301	7652440	chr1	28690743	28691244	ENSG00000120215	11.3061	7.13109	0.848182	8.4075	4.18844e-17	3.92833e-16	2315	MLANA
chr1	8700741	8700940	chr1	31769271	31769772	ENSG00000070526	2.84023	3.29661	1.02681	3.21053	0.00132491	0.00347009	55808	ST6GALNAC1	chr1	3425081	3425240	chr1	28525924	28526425	ENSG00000196954	1188.63	3.4522	0.756439	4.56374	5.02496e-06	2.24448e-05	837	CASP4	chr1	7668681	7668900	chr1	28796331	28796832	ENSG00000235958	11.3651	7.13107	0.851876	8.37102	5.71227e-17	5.30871e-16	100134015	UBOX5-AS1
chr1	8702181	8702360	chr1	31769806	31770307	ENSG00000185527	22.614	3.28681	0.713733	4.6051	4.12276e-06	1.71084e-05	5148	PDE6G	chr1	3431161	3431300	chr1	28542292	28542793	ENSG00000189056	22.0936	3.45012	0.956291	3.60781	0.00030879	0.00101923	5649	RELN	chr1	7670621	7670760	chr1	28815463	28815964	ENSG00000170271	158.158	7.12808	0.337318	21.1317	4.06892e-99	5.29151e-97	10826	FAXDC2
chr1	8712361	8712760	chr1	31775528	31776029	ENSG00000237452	2.05672	3.28622	1.22466	2.68336	0.00728864	0.0158656	388553	MEIOSIN	chr1	3432761	3432900	chr1	28543309	28543810	ENSG00000140015	227.994	3.43883	1.7031	2.01916	0.0434706	0.0815145	27133	KCNH5	chr1	7671441	7671640	chr1	28840956	28841457	ENSG00000200534	8.38749	7.12052	0.904294	7.87411	3.4317e-15	2.83928e-14	594839	SNORA33
chr1	8728721	8728880	chr1	31875836	31876337	ENSG00000137033	46.1106	3.27416	0.890464	3.67691	0.000236078	0.000723702	90865	IL33	chr1	3440221	3440440	chr1	28544694	28545195	ENSG00000145476	727.435	3.42568	0.136276	25.1378	1.92189e-139	5.9662e-137	285440	CYP4V2	chr1	7679981	7680120	chr1	28854167	28854668	ENSG00000284079	8.28947	7.10396	0.890001	7.98197	1.44015e-15	1.22233e-14	100616361	MIR4775
chr1	8730661	8730800	chr1	31881551	31882052	ENSG00000259803	29.3496	3.2653	0.486531	6.7114	1.92768e-11	1.49664e-10	146429	SLC22A31	chr1	3442141	3442320	chr1	28577284	28577785	ENSG00000110324	12.262	3.42555	0.912006	3.75606	0.000172607	0.000598469	3587	IL10RA	chr1	7685301	7685480	chr1	29195930	29196431	ENSG00000102076	8.27928	7.10238	0.904817	7.84952	4.1764e-15	3.43635e-14	5956	OPN1LW
chr1	8751921	8752080	chr1	31920934	31921435	ENSG00000157483	9200.08	3.25816	0.149107	21.8511	7.58229e-106	1.56252e-103	4643	MYO1E	chr1	3443541	3443760	chr1	28576783	28577284	ENSG00000261115	834.271	3.4231	1.24517	2.74909	0.00597612	0.0145107	100507421	TMEM178B	chr1	7686421	7686560	chr1	29213070	29213571	ENSG00000277370	8.27924	7.10237	0.904801	7.84966	4.17175e-15	3.43399e-14	26800	SNORD49A
chr1	8816861	8817060	chr1	31934614	31935115	ENSG00000132744	22.6097	3.25766	0.597715	5.45019	5.03147e-08	2.75013e-07	91703	ACY3	chr1	3452161	3452300	chr1	28625258	28625759	ENSG00000116141	125.598	3.42004	1.125	3.04005	0.00236539	0.00640002	4139	MARK1	chr1	7696021	7696180	chr1	29270810	29271311	ENSG00000164037	131.885	7.09837	0.37649	18.854	2.72229e-79	2.34443e-77	150159	SLC9B1
chr1	8817361	8817520	chr1	32127866	32128367	ENSG00000182545	4.56772	3.25659	0.826108	3.94209	8.07757e-05	0.000269498	338879	RNASE10	chr1	3454921	3455160	chr1	28625994	28626495	ENSG00000153246	1127.46	3.41821	0.17485	19.5494	4.17355e-85	4.92004e-83	22925	PLA2R1	chr1	7696421	7696560	chr1	29325592	29326093	ENSG00000201675	8.22883	7.09292	0.894385	7.9305	2.18273e-15	1.83412e-14	26819	SNORD32A
chr1	8825061	8825220	chr1	32246746	32247247	ENSG00000113319	194.435	3.24658	0.461104	7.04088	1.91025e-12	1.6133e-11	5924	RASGRF2	chr1	3455921	3456100	chr1	28675553	28676054	ENSG00000185477	4381.69	3.41666	1.25121	2.7307	0.00632003	0.0152601	285513	GPRIN3	chr1	7701881	7702060	chr1	29369512	29370013	ENSG00000152977	89.2584	7.09002	0.416123	17.0383	4.27128e-65	2.71359e-63	7545	ZIC1
chr1	8844981	8845120	chr1	32357228	32357729	ENSG00000216588	5.57944	3.24349	0.895493	3.62201	0.000292319	0.000877227	147710	IGSF23	chr1	3457441	3457640	chr1	28748255	28748756	ENSG00000146006	1.49024	3.41405	2.79438	1.22176	0.2218	NA	26045	LRRTM2	chr1	7705441	7705600	chr1	29383917	29384418	ENSG00000250786	47.1192	7.08846	0.576047	12.3054	8.47572e-35	1.97872e-33	100505806	SNHG18
chr1	8856201	8856340	chr1	32406729	32407230	ENSG00000120937	1.32791	3.24248	1.39386	2.32626	0.0200047	0.0385646	4879	NPPB	chr1	3460741	3460920	chr1	28775061	28775562	ENSG00000185565	625.735	3.40982	1.55675	2.19034	0.0284993	0.0568217	4045	LSAMP	chr1	7705621	7705800	chr1	29498670	29499171	ENSG00000186340	58.2795	7.08488	0.514524	13.7698	3.87445e-43	1.28115e-41	7058	THBS2
chr1	8867541	8867700	chr1	32428091	32428592	ENSG00000275379	0.821114	3.2378	3.07184	1.05403	0.291871	0.369676	8354	H3C11	chr1	3461861	3462160	chr1	28791287	28791788	ENSG00000197646	143.045	3.39768	0.709564	4.78841	1.6811e-06	8.08266e-06	80380	PDCD1LG2	chr1	7720601	7720740	chr1	29554302	29554803	ENSG00000253304	281.274	7.07502	0.247602	28.5742	1.40683e-179	6.98976e-177	399474	TMEM200B
chr1	8871141	8871300	chr1	32474848	32475349	ENSG00000163508	91.3198	3.23325	0.368317	8.77844	1.65751e-18	2.13908e-17	8320	EOMES	chr1	3463761	3463900	chr1	28819427	28819928	ENSG00000120658	141.605	3.39727	0.318052	10.6815	1.24257e-26	2.69744e-25	55068	ENOX1	chr1	7761261	7761420	chr1	29556699	29557200	ENSG00000205923	51.988	7.0718	0.540733	13.0782	4.38931e-39	1.24892e-37	752014	CEMP1
chr1	8875341	8875500	chr1	32684098	32684599	ENSG00000132915	11.0795	3.22937	0.51606	6.25775	3.90568e-10	2.69146e-09	5145	PDE6A	chr1	3464581	3464840	chr1	28855227	28855728	ENSG00000139329	188.26	3.39521	1.30436	2.60298	0.0092417	0.021313	4060	LUM	chr1	7785141	7785340	chr1	29563009	29563510	ENSG00000188467	19.0728	7.07098	0.78051	9.05944	1.3112e-19	1.44961e-18	283652	SLC24A5
chr1	8877581	8877720	chr1	32737237	32737738	ENSG00000177108	16.3458	3.22913	0.577499	5.59158	2.25009e-08	1.28422e-07	283576	ZDHHC22	chr1	3464901	3465100	chr1	28928544	28929045	ENSG00000164284	2574.24	3.39161	0.134766	25.1666	9.29868e-140	2.93555e-137	134266	GRPEL2	chr1	7855941	7856140	chr1	29579792	29580293	ENSG00000226706	121.141	7.06548	0.370541	19.068	4.6573e-81	4.19742e-79	101928525	LOC101928525
chr1	8889181	8889400	chr1	32743667	32744168	ENSG00000172201	63.3319	3.22794	0.589426	5.47642	4.34014e-08	2.39115e-07	3400	ID4	chr1	3465141	3465280	chr1	28949933	28950434	ENSG00000185278	1781.93	3.3894	0.290755	11.6572	2.10816e-31	5.75756e-30	84614	ZBTB37	chr1	7859861	7860040	chr1	29590820	29591321	ENSG00000284172	8.06354	7.06377	0.890424	7.93304	2.13844e-15	1.79846e-14	100422961	MIR4315-2
chr1	8892081	8892280	chr1	32767555	32768056	ENSG00000167619	65.1999	3.2259	0.271784	11.8694	1.70763e-32	4.50048e-31	284339	TMEM145	chr1	3466661	3466860	chr1	28973288	28973789	ENSG00000165995	52.4977	3.38782	1.98286	1.70856	0.0875329	0.146131	783	CACNB2	chr1	7892941	7893120	chr1	29591365	29591866	ENSG00000243150	24.3575	7.06321	0.732113	9.64771	5.0265e-22	6.32047e-21	100996447	MLF1-DT
chr1	8908281	8908720	chr1	32769381	32769882	ENSG00000197614	3.00296	3.22398	1.16275	2.77272	0.00555905	0.012504	8076	MFAP5	chr1	3467861	3468000	chr1	29192279	29192780	ENSG00000203739	29.4135	3.3872	0.358829	9.43961	3.74155e-21	6.05474e-20	101928673	PRDX6-AS1	chr1	7893881	7894220	chr1	29639119	29639620	ENSG00000256229	19.0603	7.06194	0.829385	8.51466	1.67073e-17	1.60505e-16	90649	ZNF486
chr1	8908941	8909180	chr1	32780606	32781107	ENSG00000197406	0.8045	3.22248	2.79751	1.15191	0.249358	0.32477	1735	DIO3	chr1	3468361	3468520	chr1	29289759	29290260	ENSG00000204387	5503.52	3.38649	0.230277	14.7061	5.88663e-49	2.92385e-47	50854	SNHG32	chr1	7894461	7894600	chr1	29682865	29683366	ENSG00000234222	235.385	7.05087	0.281081	25.0848	7.27811e-139	2.1049e-136	105371260	LIX1L-AS1
chr1	8925801	8925980	chr1	32904365	32904866	ENSG00000006042	975.627	3.20574	0.246884	12.9848	1.4929e-38	4.90985e-37	26022	TMEM98	chr1	3470661	3470860	chr1	29341891	29342392	ENSG00000127954	6.16124	3.38476	0.737254	4.59103	4.41059e-06	1.99059e-05	79689	STEAP4	chr1	7923021	7923160	chr1	29688468	29688969	ENSG00000285253	406.64	7.0501	0.540929	13.0333	7.90935e-39	2.23737e-37	54816	ZNF280D
chr1	8926641	8926800	chr1	32907392	32907893	ENSG00000157168	6315.43	3.20226	0.124934	25.6317	6.7719e-145	2.85171e-142	3084	NRG1	chr1	3474441	3474580	chr1	29349958	29350459	ENSG00000237296	821.437	3.38186	0.296953	11.3885	4.76869e-30	1.23707e-28	641298	SMG1P1	chr1	7940781	7941000	chr1	29689299	29689800	ENSG00000284482	7.97601	7.04821	0.912538	7.72374	1.12962e-14	9.0599e-14	100616113	MIR4680
chr1	8940441	8940620	chr1	32912709	32913210	ENSG00000182985	890.377	3.20067	0.497188	6.43755	1.21418e-10	8.80564e-10	23705	CADM1	chr1	3476321	3476540	chr1	29393393	29393894	ENSG00000140105	16141	3.38185	0.165673	20.4129	1.28532e-92	1.74747e-90	7453	WARS1	chr1	7942321	7942600	chr1	29711879	29712380	ENSG00000284029	7.97288	7.04723	1.29912	5.42463	5.80743e-08	2.74064e-07	102465483	MIR6805
chr1	8955881	8956080	chr1	32941520	32942021	ENSG00000275342	3130.54	3.1971	0.710742	4.49826	6.85111e-06	2.75052e-05	157285	PRAG1	chr1	3483561	3483740	chr1	30109857	30110358	ENSG00000234741	10306.6	3.38063	0.529505	6.3845	1.71954e-10	1.32571e-09	60674	GAS5	chr1	8056181	8056340	chr1	29719056	29719557	ENSG00000259399	453.302	7.0447	0.728826	9.66582	4.21234e-22	5.31397e-21	100527943	TGIF2-RAB5IF
chr1	8958041	8958180	chr1	32948827	32949328	ENSG00000156427	12.777	3.1902	0.638427	4.99696	5.824e-07	2.74828e-06	8817	FGF18	chr1	3485361	3485520	chr1	30521582	30522083	ENSG00000100626	620.217	3.37843	1.11389	3.03301	0.00242128	0.00653605	57452	GALNT16	chr1	8057781	8057940	chr1	29835746	29836247	ENSG00000162654	126.721	7.04279	0.514722	13.6827	1.28807e-42	4.1529e-41	115361	GBP4
chr1	8967961	8968120	chr1	33008546	33009047	ENSG00000109832	1.37709	3.18253	1.42806	2.22856	0.025843	0.0481628	29118	DDX25	chr1	3485561	3485740	chr1	30527663	30528164	ENSG00000146070	120.491	3.37806	1.85247	1.82354	0.0682209	0.118989	7941	PLA2G7	chr1	8071281	8071480	chr1	29934340	29934841	ENSG00000153093	14.2959	7.03991	0.836461	8.41631	3.88542e-17	3.65475e-16	55289	ACOXL
chr1	8989221	8989380	chr1	33220956	33221457	ENSG00000165061	49.7054	3.18178	0.702805	4.52726	5.97542e-06	2.42866e-05	79698	ZMAT4	chr1	3494041	3494280	chr1	30527023	30527524	ENSG00000253882	159.585	3.37779	0.199994	16.8894	5.38304e-64	4.09243e-62	154761	LOC154761	chr1	8090241	8090480	chr1	29939007	29939508	ENSG00000258136	34.4669	7.03933	0.628912	11.1929	4.4185e-29	7.98668e-28	101929162	PRDM4-AS1
chr1	8989501	8989640	chr1	33359826	33360327	ENSG00000253696	5.13781	3.1773	0.851553	3.73119	0.000190581	0.000594484	104266957	KBTBD11-OT1	chr1	3498041	3498240	chr1	30600719	30601220	ENSG00000189223	283.254	3.37702	0.274562	12.2996	9.09833e-35	2.86259e-33	654433	PAX8-AS1	chr1	8097501	8097740	chr1	29984376	29984877	ENSG00000188931	40.191	7.03905	0.599725	11.7371	8.22256e-32	1.6545e-30	257177	CFAP126
chr1	9017941	9018100	chr1	33441005	33441506	ENSG00000221866	90.3067	3.17521	0.61759	5.14129	2.72856e-07	1.34697e-06	91584	PLXNA4	chr1	3498701	3498880	chr1	30601447	30601948	ENSG00000181885	96.8359	3.37659	0.558857	6.04196	1.52252e-09	1.06852e-08	1366	CLDN7	chr1	8133721	8133980	chr1	30014297	30014798	ENSG00000128617	7.89491	7.03351	0.893129	7.87513	3.40381e-15	2.81741e-14	611	OPN1SW
chr1	9037661	9037820	chr1	33660193	33660694	ENSG00000223573	87.5504	3.17228	0.838342	3.78399	0.000154334	0.000489378	257000	TINCR	chr1	3499121	3499340	chr1	30758761	30759262	ENSG00000188162	1.28229	3.37384	2.0525	1.64377	0.100224	NA	340990	OTOG	chr1	8134041	8134380	chr1	30019947	30020448	ENSG00000260969	7.8849	7.03185	0.928708	7.57165	3.68513e-14	2.85285e-13	102724047	WWOX-AS1
chr1	9037821	9037980	chr1	33814968	33815469	ENSG00000157884	1.28312	3.16846	1.36241	2.32564	0.020038	0.0386224	130106	CIB4	chr1	3502121	3502380	chr1	30807331	30807832	ENSG00000159173	2.81153	3.37226	2.51252	1.34218	0.179537	0.260867	7135	TNNI1	chr1	8161641	8161840	chr1	30033148	30033649	ENSG00000234945	101.463	7.03057	1.04397	6.73446	1.64538e-11	1.0505e-10	100505624	GTF3C2-AS1
chr1	9070041	9070240	chr1	33903155	33903656	ENSG00000173227	628.658	3.16841	0.617261	5.13302	2.85133e-07	1.40507e-06	91683	SYT12	chr1	3503241	3503380	chr1	30807924	30808425	ENSG00000164330	239.066	3.36988	1.07546	3.13342	0.0017278	0.00482562	1879	EBF1	chr1	8190001	8190160	chr1	30068550	30069051	ENSG00000169314	7.82772	7.0209	0.929411	7.55414	4.21635e-14	3.24722e-13	150248	C22orf15
chr1	9070721	9070880	chr1	33918375	33918876	ENSG00000169548	100.775	3.16478	0.82556	3.8335	0.000126334	0.00040692	129025	ZNF280A	chr1	3504681	3504820	chr1	30812019	30812520	ENSG00000166510	1395.05	3.36976	0.447765	7.52573	5.24253e-14	5.46432e-13	80323	CCDC68	chr1	8211541	8211680	chr1	30522970	30523471	ENSG00000214347	7.82715	7.02084	0.95595	7.34435	2.06758e-13	1.52101e-12	390877	LOC390877
chr1	9073781	9073960	chr1	33966714	33967215	ENSG00000172247	1.23093	3.16403	2.18918	1.4453	0.148374	0.212067	114900	C1QTNF4	chr1	3514761	3515080	chr1	30834208	30834709	ENSG00000143226	6.4516	3.36919	1.45138	2.32136	0.0202672	0.0422445	2212	FCGR2A	chr1	8219821	8219980	chr1	30645758	30646259	ENSG00000137558	25.6097	7.02002	1.07937	6.50379	7.83204e-11	4.76488e-10	51050	PI15
chr1	9074941	9075320	chr1	33985611	33986112	ENSG00000246130	7.11002	3.16215	0.738989	4.27902	1.87717e-05	7.02388e-05	286059	LOC286059	chr1	3517681	3517820	chr1	30872653	30873154	ENSG00000183023	293.328	3.36586	0.429806	7.83113	4.83521e-15	5.43844e-14	6546	SLC8A1	chr1	8242661	8242820	chr1	30665188	30665689	ENSG00000248492	7.81058	7.01812	0.898271	7.81293	5.58754e-15	4.56065e-14	594840	ZFAT-AS1
chr1	9103141	9103320	chr1	33986365	33986866	ENSG00000265190	878.503	3.16129	1.29211	2.44661	0.0144206	0.0289293	653145	ANXA8	chr1	3519361	3519540	chr1	30876735	30877236	ENSG00000175426	85.7768	3.36423	0.689461	4.87951	1.06348e-06	5.23892e-06	5122	PCSK1	chr1	8276621	8276800	chr1	30737951	30738452	ENSG00000266235	7.80669	7.01734	1.03512	6.77923	1.20816e-11	7.79569e-11	100423037	MIR3176
chr1	9106841	9107040	chr1	34186680	34187181	ENSG00000172005	1.23445	3.16003	2.10575	1.50067	0.133441	0.194119	4118	MAL	chr1	3526521	3526660	chr1	30894605	30895106	ENSG00000140285	6.96436	3.35937	1.22075	2.7519	0.00592513	0.0144037	2252	FGF7	chr1	8304861	8305000	chr1	30741137	30741638	ENSG00000211768	7.80372	7.017	0.909004	7.71943	1.16847e-14	9.33671e-14	28625	TRBJ2-4
chr1	9114921	9115080	chr1	34187946	34188447	ENSG00000137491	155.524	3.15558	0.821437	3.84154	0.000122264	0.000394863	11309	SLCO2B1	chr1	3529061	3529220	chr1	30903267	30903768	ENSG00000065621	905.499	3.3555	1.11151	3.01887	0.0025372	0.00681145	119391	GSTO2	chr1	8390041	8390180	chr1	30746155	30746656	ENSG00000227091	18.0642	7.01205	0.820383	8.54729	1.26011e-17	1.21964e-16	105378897	SLC6A17-AS1
chr1	9150301	9150480	chr1	34199880	34200381	ENSG00000159648	1.32769	3.1475	1.37193	2.29421	0.0217784	0.0415471	374739	SPMIP8	chr1	3529441	3529640	chr1	30909413	30909914	ENSG00000250608	26.799	3.35406	2.31657	1.44786	0.147657	0.223217	339874	NUDT16-DT	chr1	8391221	8391440	chr1	30762412	30762913	ENSG00000259485	10.4012	7.0067	0.871275	8.0419	8.84575e-16	7.60444e-15	107984764	LINC02253
chr1	9151441	9151660	chr1	34406324	34406825	ENSG00000198353	91.3251	3.13684	0.562756	5.57407	2.48851e-08	1.40902e-07	3221	HOXC4	chr1	3530181	3530400	chr1	30909969	30910470	ENSG00000127364	21.8526	3.34954	1.00589	3.32992	0.000868712	0.00260041	50832	TAS2R4	chr1	8397001	8397420	chr1	30769019	30769520	ENSG00000183260	44.3739	7.00569	0.568263	12.3282	6.38187e-35	1.50257e-33	140701	ABHD16B
chr1	9162941	9163100	chr1	34407090	34407591	ENSG00000148702	2.59238	3.13676	1.07951	2.90572	0.00366407	0.0086221	3026	HABP2	chr1	3531121	3531300	chr1	31031651	31032152	ENSG00000196083	1328.08	3.32857	0.0990594	33.6017	1.58316e-247	2.10628e-244	3556	IL1RAP	chr1	8398121	8398300	chr1	30823154	30823655	ENSG00000266017	7.72594	7.00243	0.950909	7.36394	1.78566e-13	1.32064e-12	100616194	MIR4477B
chr1	9168161	9168300	chr1	34408002	34408503	ENSG00000253978	7.44014	3.12929	1.08315	2.88905	0.00386403	0.00903441	101927862	TENM2-AS1	chr1	3533941	3534160	chr1	31039001	31039502	ENSG00000224034	62.8144	3.32473	0.271713	12.2362	1.99127e-34	6.21262e-33	110806285	LINC02561	chr1	8463721	8463960	chr1	30861528	30862029	ENSG00000143257	23.4598	7.00207	0.746611	9.37847	6.69368e-21	7.92809e-20	9970	NR1I3
chr1	9181601	9181800	chr1	34417792	34418293	ENSG00000138100	13.7575	3.12892	0.639279	4.89446	9.85775e-07	4.50577e-06	57159	TRIM54	chr1	3539361	3539500	chr1	31136508	31137009	ENSG00000165300	853.193	3.32394	0.254709	13.05	6.35849e-39	2.27319e-37	26050	SLITRK5	chr1	8495481	8495680	chr1	30869992	30870493	ENSG00000276404	7.64856	6.98793	0.908308	7.69336	1.43323e-14	1.14005e-13	102465502	MIR6835
chr1	9200301	9200500	chr1	34546990	34547491	ENSG00000078401	1392.16	3.12533	0.815521	3.83231	0.000126945	0.000408769	1906	EDN1	chr1	3540601	3540800	chr1	31229413	31229914	ENSG00000200792	1.41363	3.32145	3.70853	0.895624	0.370454	NA	677846	SNORA80A	chr1	8525261	8525420	chr1	30880967	30881468	ENSG00000225792	32.9448	6.98617	0.627724	11.1294	9.02732e-29	1.59892e-27	105375304	SNX10-AS1
chr1	9201441	9201580	chr1	34592169	34592670	ENSG00000102195	4.20437	3.11817	0.986659	3.16033	0.0015759	0.00405833	9248	GPR50	chr1	3542521	3542700	chr1	31228895	31229396	ENSG00000021645	223.649	3.3209	1.27353	2.60764	0.00911679	0.0210786	9369	NRXN3	chr1	8585021	8585240	chr1	30887508	30888009	ENSG00000186714	167.895	6.98009	0.489086	14.2717	3.28413e-46	1.21909e-44	493860	CCDC73
chr1	9201741	9201960	chr1	34626281	34626782	ENSG00000156222	1.27745	3.11708	1.44849	2.15195	0.031401	0.0570534	9154	SLC28A1	chr1	3546241	3546380	chr1	31287704	31288205	ENSG00000201558	3.52404	3.31967	1.39823	2.37419	0.0175874	0.0373442	101954276	RNVU1-6	chr1	8626441	8626820	chr1	30919351	30919852	ENSG00000226317	7.59147	6.97657	0.908731	7.67727	1.62512e-14	1.28531e-13	100874137	LINC00351
chr1	9242701	9242880	chr1	34690213	34690714	ENSG00000178538	652.292	3.11707	0.41083	7.58724	3.26787e-14	3.15248e-13	767	CA8	chr1	3547241	3547620	chr1	31373102	31373603	ENSG00000226237	1.53103	3.31802	1.96747	1.68644	0.0917111	0.151774	100506834	GAS1RR	chr1	8641281	8641420	chr1	30923586	30924087	ENSG00000221420	7.58819	6.97604	0.916013	7.61566	2.62352e-14	2.04736e-13	677847	SNORA81
chr1	9265461	9265600	chr1	34755206	34755707	ENSG00000214513	1.17569	3.11679	1.5234	2.04594	0.0407619	0.0713343	344022	NOTO	chr1	3549301	3549460	chr1	31388366	31388867	ENSG00000196418	572.093	3.31547	0.159789	20.7491	1.24903e-95	1.81754e-93	7678	ZNF124	chr1	8641541	8641680	chr1	30942507	30943008	ENSG00000178440	78.6671	6.97457	0.702341	9.93046	3.06838e-23	4.12316e-22	113218477	TIMM23B-AGAP6
chr1	9272681	9272860	chr1	34759632	34760133	ENSG00000105737	25.5332	3.11525	0.360908	8.63169	6.0451e-18	7.59893e-17	2901	GRIK5	chr1	3553401	3553580	chr1	31447148	31447649	ENSG00000228824	24.0351	3.31364	1.79794	1.84302	0.065326	0.114897	642345	MIR4500HG	chr1	8661461	8661640	chr1	31047604	31048105	ENSG00000284176	7.554	6.97018	0.959315	7.26579	3.70876e-13	2.68452e-12	100847073	MIR5090
chr1	9278761	9278960	chr1	35057974	35058475	ENSG00000282164	30.8974	3.11019	0.348589	8.92224	4.56949e-19	6.13839e-18	359809	PEG13	chr1	3553641	3553780	chr1	31694155	31694656	ENSG00000134363	1272.6	3.31235	0.962691	3.44072	0.000580177	0.00180196	10468	FST	chr1	8662701	8662860	chr1	31054317	31054818	ENSG00000139194	22.3473	6.96311	0.774045	8.99574	2.34636e-19	2.5415e-18	83758	RBP5
chr1	9281941	9282080	chr1	35058923	35059424	ENSG00000226674	64.2948	3.10238	1.40617	2.20627	0.0273654	0.0506155	401014	TEX41	chr1	3557581	3557740	chr1	31704550	31705051	ENSG00000101187	1670.43	3.31034	0.348723	9.49275	2.2501e-21	3.70234e-20	28231	SLCO4A1	chr1	8740301	8740460	chr1	31083830	31084331	ENSG00000198963	32.4365	6.96273	0.642371	10.8391	2.24656e-27	3.69224e-26	6096	RORB
chr1	9282501	9282700	chr1	35179121	35179622	ENSG00000110047	7551.32	3.10226	0.169525	18.2997	8.31353e-75	7.85568e-73	10938	EHD1	chr1	3560241	3560400	chr1	31739213	31739714	ENSG00000198535	17.7084	3.31025	0.8492	3.89809	9.69562e-05	0.000352235	145741	C2CD4A	chr1	8767461	8767600	chr1	31095482	31095983	ENSG00000255082	10.0845	6.9617	0.884609	7.8698	3.55201e-15	2.93507e-14	100873989	GRM5-AS1
chr1	9289801	9289940	chr1	35197143	35197644	ENSG00000151632	52828.7	3.09765	0.572949	5.4065	6.42673e-08	3.46871e-07	1646	AKR1C2	chr1	3560701	3560900	chr1	31757191	31757692	ENSG00000187323	2.17951	3.30319	1.52779	2.16207	0.0306129	0.0603805	1630	DCC	chr1	8777481	8777680	chr1	31203148	31203649	ENSG00000273874	7.49686	6.95885	0.901336	7.7206	1.15786e-14	9.25572e-14	102465909	MIR6859-2
chr1	9292121	9292300	chr1	35243657	35244158	ENSG00000151136	1989.54	3.08912	1.03147	2.99488	0.00274552	0.00667295	121551	ABTB3	chr1	3561321	3561500	chr1	31827006	31827507	ENSG00000136059	21.716	3.30179	0.705774	4.67825	2.89339e-06	1.34094e-05	50853	VILL	chr1	8818561	8818760	chr1	31223797	31224298	ENSG00000275449	7.49686	6.95885	0.901336	7.7206	1.15786e-14	9.25572e-14	102465909	MIR6859-2
chr1	9302761	9302980	chr1	35264851	35265352	ENSG00000164488	20.2016	3.08865	0.666655	4.63307	3.60291e-06	1.51196e-05	168002	DACT2	chr1	3561661	3561880	chr1	31889148	31889649	ENSG00000231419	8.23666	3.29928	0.936476	3.52308	0.000426566	0.00136282	154822	LINC00689	chr1	8824101	8824240	chr1	31435479	31435980	ENSG00000275449	7.49686	6.95885	0.901336	7.7206	1.15786e-14	9.25572e-14	102465910	MIR6859-3
chr1	9325481	9325640	chr1	35475304	35475805	ENSG00000181143	10.4228	3.0885	0.977049	3.16105	0.00157201	0.00404885	94025	MUC16	chr1	3566961	3567100	chr1	31897583	31898084	ENSG00000060982	3731.95	3.29103	0.294825	11.1626	6.21214e-29	1.50661e-27	586	BCAT1	chr1	8829781	8829920	chr1	31476861	31477362	ENSG00000278267	7.49686	6.95885	0.901336	7.7206	1.15786e-14	9.25572e-14	102466751	MIR6859-1
chr1	9332001	9332200	chr1	36064423	36064924	ENSG00000197540	3.38937	3.08532	0.929404	3.31967	0.000901236	0.00245091	3004	GZMM	chr1	3571521	3571700	chr1	31925754	31926255	ENSG00000109819	73.5656	3.28986	1.12046	2.93617	0.0033229	0.00867326	10891	PPARGC1A	chr1	8834821	8835000	chr1	31505903	31506404	ENSG00000278267	7.49686	6.95885	0.901336	7.7206	1.15786e-14	9.25572e-14	102465909	MIR6859-2
chr1	9334941	9335100	chr1	36123912	36124413	ENSG00000229656	279.863	3.083	0.440915	6.99229	2.70439e-12	2.25029e-11	101929475	ITGB1-DT	chr1	3576061	3576380	chr1	31997553	31998054	ENSG00000187957	2648.4	3.2837	0.568639	5.77466	7.71098e-09	4.99217e-08	92737	DNER	chr1	8843181	8843380	chr1	31517248	31517749	ENSG00000278739	7.49686	6.95885	0.901336	7.7206	1.15786e-14	9.25572e-14	102465909	MIR6859-2
chr1	9344961	9345180	chr1	36169430	36169931	ENSG00000124467	4.93574	3.08268	1.05051	2.93446	0.00334132	0.00795634	440533	PSG8	chr1	3576561	3576760	chr1	32034667	32035168	ENSG00000127928	1.92433	3.28342	1.51122	2.1727	0.0298027	0.0589784	2792	GNGT1	chr1	8886341	8886520	chr1	31576198	31576699	ENSG00000278739	7.49686	6.95885	0.901336	7.7206	1.15786e-14	9.25572e-14	103504738	MIR6859-4
chr1	9361401	9361560	chr1	36204161	36204662	ENSG00000270806	3.34033	3.07736	0.896401	3.43301	0.000596912	0.00168406	146853	C17orf50	chr1	3578381	3578600	chr1	32191104	32191605	ENSG00000115380	12050	3.2776	0.634509	5.16557	2.39712e-07	1.28375e-06	2202	EFEMP1	chr1	8899921	8900080	chr1	31625540	31626041	ENSG00000284008	7.48313	6.95643	0.960128	7.24531	4.31436e-13	3.10894e-12	102465429	MIR6511B1
chr1	9361801	9361980	chr1	36212716	36213217	ENSG00000168329	1.21082	3.07612	1.67496	1.83653	0.0662786	0.107708	1524	CX3CR1	chr1	3578921	3579060	chr1	32231916	32232417	ENSG00000153930	9.99684	3.27454	1.23082	2.66046	0.00780348	0.0184054	162282	ANKFN1	chr1	8928981	8929140	chr1	31707634	31708135	ENSG00000173401	13.3622	6.9545	0.837129	8.30756	9.76897e-17	8.94581e-16	256710	GLIPR1L1
chr1	9368041	9368240	chr1	36432558	36433059	ENSG00000187288	36.3633	3.0731	0.780418	3.93776	8.22443e-05	0.000273832	63924	CIDEC	chr1	3600161	3600340	chr1	32300578	32301079	ENSG00000279249	1.03833	3.2745	1.98253	1.65168	0.0986004	NA	102724859	LOC102724859	chr1	8945781	8945960	chr1	31717243	31717744	ENSG00000144868	9.98785	6.94907	0.89186	7.79167	6.61308e-15	5.37282e-14	66000	TMEM108
chr1	9371741	9371880	chr1	36497028	36497529	ENSG00000213886	11.5543	3.06897	0.659954	4.65028	3.31487e-06	1.39957e-05	10537	UBD	chr1	3601481	3601700	chr1	32309686	32310187	ENSG00000197405	129.499	3.2681	1.08846	3.0025	0.00267769	0.00714844	728	C5AR1	chr1	8973961	8974260	chr1	31733751	31734252	ENSG00000178803	9.9591	6.94433	0.875328	7.9334	2.13221e-15	1.794e-14	646023	ADORA2A-AS1
chr1	9372701	9372840	chr1	36511739	36512240	ENSG00000125730	2031.24	3.06871	0.245059	12.5223	5.63564e-36	1.69779e-34	718	C3	chr1	3603261	3603440	chr1	32366049	32366550	ENSG00000152270	1064.37	3.26782	0.198815	16.4365	1.04774e-60	7.28177e-59	5140	PDE3B	chr1	8978541	8978680	chr1	31765068	31765569	ENSG00000185008	30.0847	6.9433	1.44903	4.7917	1.65376e-06	6.58006e-06	6092	ROBO2
chr1	9379341	9379520	chr1	36512778	36513279	ENSG00000235643	1.74615	3.06058	1.39966	2.18666	0.0287674	0.0529104	101929181	LINC01647	chr1	3606341	3606480	chr1	32472973	32473474	ENSG00000125845	189.423	3.26583	0.221211	14.7634	2.52199e-49	1.26616e-47	650	BMP2	chr1	8994381	8994540	chr1	31771199	31771700	ENSG00000284191	63.291	6.93936	0.484452	14.3241	1.54627e-46	5.81789e-45	768213	MIR671
chr1	9388441	9388640	chr1	36572006	36572507	ENSG00000153902	3.21787	3.0555	1.54816	1.97363	0.0484238	0.082463	163175	LGI4	chr1	3608941	3609140	chr1	32666926	32667427	ENSG00000274026	139.737	3.26521	0.42196	7.7382	1.00834e-14	1.11132e-13	100131997	FAM27E3	chr1	8999501	8999680	chr1	31822634	31823135	ENSG00000203876	26.5281	6.93437	0.750697	9.23724	2.52931e-20	2.90863e-19	100505933	ADD3-AS1
chr1	9392961	9393100	chr1	36623175	36623676	ENSG00000148926	1633.6	3.05398	0.162114	18.8385	3.65224e-79	3.88722e-77	133	ADM	chr1	3614201	3614360	chr1	32683483	32683984	ENSG00000198380	10942.8	3.25918	0.626135	5.20524	1.93745e-07	1.05149e-06	2673	GFPT1	chr1	9038821	9038960	chr1	31830024	31830525	ENSG00000226747	7.34542	6.92922	0.93416	7.41759	1.19267e-13	8.91951e-13	101927196	FSIP2-AS2
chr1	9399841	9400020	chr1	36638233	36638734	ENSG00000154319	363.456	3.05215	0.214282	14.2436	4.91379e-46	2.11053e-44	83648	FAM167A	chr1	3614881	3615040	chr1	32731270	32731771	ENSG00000168672	925.991	3.25876	0.176081	18.5071	1.80878e-76	1.84101e-74	157638	LRATD2	chr1	9062861	9063020	chr1	31861333	31861834	ENSG00000283824	7.3386	6.92803	0.922457	7.51041	5.89429e-14	4.48953e-13	407004	MIR22
chr1	9401841	9402080	chr1	36691323	36691824	ENSG00000122870	2384.28	3.0511	0.655306	4.656	3.22414e-06	1.36664e-05	80114	BICC1	chr1	3619701	3619840	chr1	32753638	32754139	ENSG00000156011	12006.8	3.25739	0.444512	7.32802	2.33581e-13	2.30194e-12	23362	PSD3	chr1	9073961	9074100	chr1	31880881	31881382	ENSG00000267244	31.5459	6.92774	0.638921	10.8429	2.15579e-27	3.54608e-26	100288123	LOC100288123
chr1	9402101	9402300	chr1	36751522	36752023	ENSG00000105738	4227.32	3.05095	0.242571	12.5775	2.80662e-36	8.5888e-35	23094	SIPA1L3	chr1	3631821	3631960	chr1	32900371	32900872	ENSG00000176771	442.756	3.25726	0.446552	7.29424	3.00355e-13	2.9367e-12	344148	NCKAP5	chr1	9090601	9090760	chr1	31937626	31938127	ENSG00000265660	7.33471	6.92732	0.978829	7.07715	1.47152e-12	1.02126e-11	100616318	MIR4664
chr1	9434561	9434700	chr1	36975554	36976055	ENSG00000170421	94908.4	3.05066	0.0633049	48.1899	0	0	3856	KRT8	chr1	3631981	3632140	chr1	32924714	32925215	ENSG00000121361	50.7959	3.25511	0.702622	4.63281	3.60731e-06	1.64439e-05	3764	KCNJ8	chr1	9142321	9142580	chr1	31976400	31976901	ENSG00000248167	149.613	6.92456	1.0029	6.90452	5.03751e-12	3.36013e-11	202658	TRIM39-RPP21
chr1	9438781	9438940	chr1	37110911	37111412	ENSG00000255587	1.69208	3.04543	1.33406	2.28282	0.0224408	0.0426344	401258	RAB44	chr1	3637621	3637780	chr1	33017491	33017992	ENSG00000157927	307.875	3.24877	0.788688	4.1192	3.80183e-05	0.000148486	55698	RADIL	chr1	9145161	9145300	chr1	31986648	31987149	ENSG00000076770	280.699	6.9203	1.36416	5.07295	3.91699e-07	1.68329e-06	55796	MBNL3
chr1	9459421	9459580	chr1	37296716	37297217	ENSG00000122733	9.70157	3.04537	0.676741	4.50005	6.79377e-06	2.7309e-05	23349	PHF24	chr1	3640881	3641020	chr1	33092974	33093475	ENSG00000110680	2.76222	3.24521	1.36546	2.37664	0.0174712	0.0371356	796	CALCA	chr1	9185261	9185400	chr1	31987225	31987726	ENSG00000119714	130.906	6.91945	0.350666	19.7323	1.13883e-86	1.14933e-84	8111	GPR68
chr1	9499481	9499640	chr1	37318012	37318513	ENSG00000171847	3.39609	3.04365	1.05901	2.87404	0.00405253	0.00941944	55138	FAM90A1	chr1	3642521	3642740	chr1	33280370	33280871	ENSG00000166750	3596.01	3.24281	0.792626	4.09123	4.291e-05	0.000165715	162394	SLFN5	chr1	9195241	9195420	chr1	32115430	32115931	ENSG00000053702	17.0483	6.91579	0.783616	8.82547	1.08997e-18	1.12642e-17	83714	NRIP2
chr1	9519701	9519880	chr1	37424263	37424764	ENSG00000228223	300.3	3.03936	0.257234	11.8155	3.24465e-32	8.41393e-31	107986583	LOC107986583	chr1	3645041	3645180	chr1	33287200	33287701	ENSG00000198682	6412.58	3.23653	0.396995	8.15259	3.56225e-16	4.3423e-15	9060	PAPSS2	chr1	9199641	9199800	chr1	32121290	32121791	ENSG00000284360	7.26398	6.91318	0.957901	7.21701	5.31433e-13	3.80406e-12	102465133	MIR6125
chr1	9527621	9527780	chr1	37452003	37452504	ENSG00000228223	300.3	3.03936	0.257234	11.8155	3.24465e-32	8.41393e-31	493812	HCG11	chr1	3666661	3666800	chr1	34163762	34164263	ENSG00000116747	6024.76	3.23143	0.141785	22.7911	5.62492e-115	1.1388e-112	6738	RO60	chr1	9203781	9204000	chr1	32132063	32132564	ENSG00000264049	7.24032	6.9089	0.972287	7.10582	1.19608e-12	8.34286e-12	100616210	MIR4737
chr1	9548961	9549100	chr1	37461556	37462057	ENSG00000144550	3.22026	3.03896	1.01259	3.00116	0.0026895	0.00655654	151835	CPNE9	chr1	3667661	3667800	chr1	34907471	34907972	ENSG00000139174	971.669	3.22796	1.02395	3.15246	0.00161903	0.00455047	144165	PRICKLE1	chr1	9227941	9228080	chr1	32144026	32144527	ENSG00000013297	487.492	6.90598	0.65544	10.5364	5.86993e-26	8.97724e-25	5010	CLDN11
chr1	9551821	9551980	chr1	37484672	37485173	ENSG00000155816	554.868	3.03811	0.21707	13.996	1.64914e-44	6.71124e-43	56776	FMN2	chr1	3674661	3674820	chr1	35183037	35183538	ENSG00000247416	5.16796	3.22359	2.3102	1.39537	0.162904	0.241427	101928847	LOC101928847	chr1	9244101	9244300	chr1	32172546	32173047	ENSG00000222046	9.70259	6.89988	0.858079	8.04108	8.90534e-16	7.64888e-15	149069	DCDC2B
chr1	9558221	9558360	chr1	37485969	37486470	ENSG00000134824	10783	3.03517	0.261734	11.5964	4.2966e-31	1.0616e-29	9415	FADS2	chr1	3677181	3677340	chr1	35246750	35247251	ENSG00000133937	38.4307	3.21926	0.335428	9.59748	8.19241e-22	1.38973e-20	145258	GSC	chr1	9260841	9261000	chr1	32200968	32201469	ENSG00000196542	16.8653	6.89973	0.811842	8.49886	1.91467e-17	1.83303e-16	165679	SPTSSB
chr1	9561601	9561800	chr1	37605098	37605599	ENSG00000260979	1.19269	3.03398	1.66821	1.8187	0.0689566	0.111397	105371074	USP7-AS1	chr1	3677661	3677800	chr1	35370216	35370717	ENSG00000232729	544.107	3.21446	1.64416	1.95508	0.0505738	0.0925884	101926943	GTF2I-AS1	chr1	9270621	9270800	chr1	32263533	32264034	ENSG00000258588	177.484	6.89892	1.88228	3.6652	0.000247149	0.000726709	445372	TRIM6-TRIM34
chr1	9592341	9592500	chr1	37777925	37778426	ENSG00000024422	7222.36	3.03151	0.823343	3.68195	0.000231456	0.000710095	30846	EHD2	chr1	3678561	3678740	chr1	35424567	35425068	ENSG00000267254	84.821	3.20922	1.03603	3.09762	0.00195085	0.00538557	284408	ZNF790-AS1	chr1	9292501	9292640	chr1	32337252	32337753	ENSG00000106772	280.118	6.89824	0.979628	7.04169	1.89922e-12	1.30686e-11	158471	PRUNE2
chr1	9594561	9594740	chr1	37779844	37780345	ENSG00000064205	606.272	3.02347	0.553493	5.46253	4.69397e-08	2.57364e-07	8839	CCN5	chr1	3686561	3686780	chr1	35443980	35444481	ENSG00000143847	99.2867	3.20603	0.262246	12.2252	2.27903e-34	7.06311e-33	8497	PPFIA4	chr1	9293521	9293740	chr1	32338236	32338737	ENSG00000249500	7.17286	6.89518	0.970095	7.10774	1.17962e-12	8.23099e-12	101928151	LINC01179
chr1	9601981	9602140	chr1	38065496	38065997	ENSG00000139572	1.12497	3.01663	1.76292	1.71116	0.087052	0.135815	53831	GPR84	chr1	3690161	3690380	chr1	35580971	35581472	ENSG00000106948	1514.77	3.20476	0.198337	16.1582	9.94527e-59	6.61574e-57	80709	AKNA	chr1	9294581	9294800	chr1	32362076	32362577	ENSG00000236869	7.16941	6.89451	1.00879	6.83443	8.23297e-12	5.40231e-11	112840933	ZKSCAN7-AS1
chr1	9637301	9637460	chr1	38120212	38120713	ENSG00000214402	1.8629	3.00952	1.43073	2.10348	0.0354239	0.0633139	401562	LCNL1	chr1	3696341	3696480	chr1	35596351	35596852	ENSG00000232677	116.779	3.20453	0.185149	17.3078	4.10692e-67	3.28307e-65	100506930	LINC00665	chr1	9315441	9315620	chr1	32372164	32372665	ENSG00000187942	189.56	6.88325	1.33407	5.15958	2.47509e-07	1.08629e-06	401944	LDLRAD2
chr1	9638861	9639000	chr1	38140017	38140518	ENSG00000179148	304.891	3.00865	0.892895	3.36954	0.000752925	0.00207992	59344	ALOXE3	chr1	3700941	3701080	chr1	35673525	35674026	ENSG00000188153	5015.98	3.20211	0.142071	22.5389	1.72548e-112	3.30788e-110	1287	COL4A5	chr1	9316301	9316460	chr1	32426891	32427392	ENSG00000206760	7.11582	6.88317	0.934168	7.36824	1.72902e-13	1.28119e-12	574040	SNORA6
chr1	9713561	9713720	chr1	38220979	38221480	ENSG00000204362	4.87135	3.00556	0.783498	3.83608	0.000125015	0.00040294	400743	LINC02783	chr1	3702081	3702300	chr1	35674034	35674535	ENSG00000064042	11089.1	3.20151	0.690132	4.63898	3.50136e-06	1.6004e-05	22998	LIMCH1	chr1	9317921	9318300	chr1	32470956	32471457	ENSG00000164707	16.7289	6.88122	0.790144	8.70882	3.07049e-18	3.08594e-17	26266	SLC13A4
chr1	9716581	9716740	chr1	38235660	38236161	ENSG00000213199	181.791	2.99992	0.278162	10.7848	4.06196e-27	8.44252e-26	9311	ASIC3	chr1	3702681	3702840	chr1	35699810	35700311	ENSG00000065413	860.979	3.20092	0.711747	4.49727	6.88303e-06	3.01513e-05	91526	ANKRD44	chr1	9338321	9338480	chr1	32492322	32492823	ENSG00000184856	7.07502	6.87562	1.01003	6.80732	9.9436e-12	6.46351e-11	54143	LINC00308
chr1	9717901	9718060	chr1	38243075	38243576	ENSG00000023445	2421.49	2.99642	0.382389	7.83605	4.64955e-15	4.79331e-14	330	BIRC3	chr1	3704821	3704960	chr1	35811138	35811639	ENSG00000109738	272.507	3.19679	0.750006	4.26235	2.0229e-05	8.29192e-05	2743	GLRB	chr1	9342401	9342580	chr1	32508693	32509194	ENSG00000253554	7.02812	6.86544	0.917527	7.48254	7.28972e-14	5.51123e-13	102724623	LINC01414
chr1	9723941	9724100	chr1	38246795	38247296	ENSG00000162878	569.221	2.99391	0.358563	8.34974	6.84117e-17	8.00018e-16	91461	PKDCC	chr1	3705841	3705980	chr1	35855237	35855738	ENSG00000119919	3.98262	3.18491	0.888862	3.58313	0.000339501	0.00110862	159296	NKX2-3	chr1	9384881	9385020	chr1	32524986	32525487	ENSG00000268095	7.01137	6.86243	0.925509	7.41476	1.21841e-13	9.10847e-13	101928571	ZNF649-AS1
chr1	9732841	9733000	chr1	38556164	38556665	ENSG00000168484	1.78655	2.98727	1.29927	2.2992	0.0214935	0.0410606	6440	SFTPC	chr1	3707461	3707620	chr1	36123403	36123904	ENSG00000196511	403.801	3.18209	1.01585	3.13245	0.00173353	0.0048409	27010	TPK1	chr1	9388881	9389100	chr1	32729831	32730332	ENSG00000119608	9.32362	6.84906	0.86848	7.88626	3.11377e-15	2.58396e-14	283571	PROX2
chr1	9759761	9759900	chr1	38588976	38589477	ENSG00000182809	2120.98	2.98631	0.14186	21.0511	2.23428e-98	3.66781e-96	1397	CRIP2	chr1	3711101	3711320	chr1	36126086	36126587	ENSG00000101890	1.41126	3.17998	2.982	1.06639	0.286248	NA	2986	GUCY2F	chr1	9390361	9390520	chr1	32798145	32798646	ENSG00000213512	6.94392	6.84816	0.911391	7.51396	5.73633e-14	4.3761e-13	388646	GBP7
chr1	9825041	9825220	chr1	38611040	38611541	ENSG00000144847	217.219	2.98342	1.12414	2.65395	0.00795553	0.0171344	152404	IGSF11	chr1	3713781	3713920	chr1	36166127	36166628	ENSG00000139144	2.39286	3.17489	1.65758	1.91538	0.0554442	0.100097	5288	PIK3C2G	chr1	9391441	9391640	chr1	32801051	32801552	ENSG00000201487	6.93027	6.84569	0.921365	7.42994	1.08645e-13	8.1534e-13	26804	SNORD45B
chr1	9831221	9831440	chr1	38730968	38731469	ENSG00000170962	562.584	2.97889	0.976135	3.05172	0.00227535	0.0056493	80310	PDGFD	chr1	3717901	3718060	chr1	36178822	36179323	ENSG00000179111	71.1124	3.17001	0.464541	6.82395	8.85689e-12	7.73048e-11	84667	HES7	chr1	9400121	9400260	chr1	32814214	32814715	ENSG00000178882	16.2799	6.84071	0.823881	8.30303	1.01486e-16	9.27591e-16	144347	RFLNA
chr1	9859721	9859860	chr1	38777283	38777784	ENSG00000167281	91.3941	2.97597	0.410672	7.24658	4.27422e-13	3.76516e-12	146713	RBFOX3	chr1	3718341	3718540	chr1	36223257	36223758	ENSG00000230590	1180.4	3.16369	0.330727	9.56587	1.11261e-21	1.86531e-20	100302692	FTX	chr1	9416921	9417100	chr1	32861742	32862243	ENSG00000178882	16.2799	6.84071	0.823881	8.30303	1.01486e-16	9.27591e-16	100533183	ZNF664-RFLNA
chr1	9865801	9865980	chr1	38985310	38985811	ENSG00000132622	19.4991	2.97417	0.693881	4.28629	1.81681e-05	6.81648e-05	116835	HSPA12B	chr1	3719201	3719360	chr1	36243367	36243868	ENSG00000185070	2051.56	3.16065	0.428084	7.38325	1.5447e-13	1.55019e-12	23768	FLRT2	chr1	9418741	9418880	chr1	32917393	32917894	ENSG00000124839	140.165	6.83923	0.34727	19.6943	2.41378e-86	2.42341e-84	64284	RAB17
chr1	9869301	9869460	chr1	39065502	39066003	ENSG00000128011	573.956	2.96643	0.333504	8.89471	5.85702e-19	7.80842e-18	57622	LRFN1	chr1	3723081	3723260	chr1	36282408	36282909	ENSG00000109861	10887.7	3.16037	0.26922	11.739	8.04416e-32	2.23628e-30	1075	CTSC	chr1	9421841	9422020	chr1	32925350	32925851	ENSG00000106278	9.246	6.83727	0.867364	7.88281	3.20088e-15	2.65398e-14	5803	PTPRZ1
chr1	9884881	9885020	chr1	39110502	39111003	ENSG00000087085	66.1117	2.96506	0.347314	8.53713	1.37602e-17	1.68808e-16	43	ACHE	chr1	3723561	3723720	chr1	36339024	36339525	ENSG00000100604	152.881	3.15983	0.884016	3.5744	0.00035103	0.00114266	1113	CHGA	chr1	9447981	9448260	chr1	32963058	32963559	ENSG00000200259	6.8664	6.83191	0.919135	7.43297	1.06183e-13	7.97481e-13	26816	SNORD35A
chr1	9889641	9889800	chr1	39115797	39116298	ENSG00000167755	6.95985	2.96362	0.823997	3.59664	0.000322349	0.000959469	5653	KLK6	chr1	3728801	3729040	chr1	36355733	36356234	ENSG00000232164	2.54046	3.15463	1.49871	2.1049	0.0353	0.068198	729348	LINC01873	chr1	9448301	9448440	chr1	33011160	33011661	ENSG00000270106	215.639	6.82517	0.270693	25.2137	2.83642e-140	8.58771e-138	100303453	TSNAX-DISC1
chr1	9906561	9906720	chr1	39174384	39174885	ENSG00000082684	13.1926	2.9623	0.651093	4.54973	5.37136e-06	2.1979e-05	54437	SEMA5B	chr1	3730901	3731080	chr1	36400887	36401388	ENSG00000269113	73.8026	3.15234	1.25826	2.50531	0.0122343	0.0271603	388630	TRABD2B	chr1	9452521	9452700	chr1	33024831	33025332	ENSG00000126010	53.636	6.82517	0.505502	13.5018	1.52702e-41	4.80341e-40	2925	GRPR
chr1	9991101	9991260	chr1	39213426	39213927	ENSG00000187094	19.2017	2.95962	0.742898	3.98389	6.77968e-05	0.000229396	885	CCK	chr1	3731261	3731440	chr1	36529295	36529796	ENSG00000203797	14.9672	3.15226	0.569507	5.53506	3.11119e-08	1.87327e-07	8528	DDO	chr1	9457961	9458100	chr1	33067978	33068479	ENSG00000136250	95.6205	6.81319	0.443114	15.3757	2.3823e-53	1.09648e-51	313	AOAH
chr1	10015561	10015700	chr1	39214103	39214604	ENSG00000189433	3.82016	2.95789	1.02972	2.87254	0.00407192	0.00945657	127534	GJB4	chr1	3732741	3732880	chr1	36569976	36570477	ENSG00000153922	7661.09	3.14849	0.36296	8.67449	4.15395e-18	5.71428e-17	1105	CHD1	chr1	9464801	9465040	chr1	33072658	33073159	ENSG00000283900	361.259	6.81091	0.492034	13.8424	1.41498e-43	4.77684e-42	102800317	TPTEP2-CSNK1E
chr1	10028441	10028600	chr1	39214925	39215426	ENSG00000171873	92.4514	2.95261	0.827798	3.56683	0.000361325	0.00106533	146	ADRA1D	chr1	3743621	3743760	chr1	36603390	36603891	ENSG00000200320	32.8226	3.1465	1.60685	1.95818	0.0502094	0.0920655	6043	SNORA63	chr1	9479041	9479180	chr1	33120409	33120910	ENSG00000233985	6.70084	6.79686	0.947499	7.17347	7.31191e-13	5.16902e-12	105371609	LINC01681
chr1	10075141	10075300	chr1	39360702	39361203	ENSG00000105290	1888.85	2.95166	0.156415	18.8707	1.98788e-79	2.13929e-77	333	APLP1	chr1	3746021	3746160	chr1	36831165	36831666	ENSG00000116584	6253.44	3.14417	0.240848	13.0546	5.98344e-39	2.1515e-37	9181	ARHGEF2	chr1	9486941	9487120	chr1	33140671	33141172	ENSG00000240280	66.5676	6.79189	0.449691	15.1035	1.53653e-51	6.61632e-50	146771	TCAM1P
chr1	10119421	10119640	chr1	39401581	39402082	ENSG00000141750	7.47825	2.95059	0.754367	3.91135	9.17834e-05	0.00030304	342667	STAC2	chr1	3747041	3747200	chr1	36865248	36865749	ENSG00000118785	16734.5	3.13754	0.201498	15.571	1.14526e-54	6.81521e-53	6696	SPP1	chr1	9487501	9487660	chr1	33188492	33188993	ENSG00000230561	12.1074	6.79105	0.853834	7.9536	1.81172e-15	1.533e-14	728586	CCDC192
chr1	10155061	10155260	chr1	39407712	39408213	ENSG00000237330	10.8072	2.94285	0.826324	3.56137	0.000368922	0.00108591	401934	RNF223	chr1	3751881	3752060	chr1	36982214	36982715	ENSG00000081041	747.931	3.13722	0.669618	4.68508	2.79846e-06	1.29856e-05	2920	CXCL2	chr1	9487781	9487960	chr1	33195490	33195991	ENSG00000227825	67.9492	6.7815	0.426919	15.8848	8.08194e-57	4.05709e-55	121456	SLC9A7P1
chr1	10156441	10156600	chr1	39434973	39435474	ENSG00000137819	5454.77	2.94067	0.227966	12.8996	4.52589e-38	1.46362e-36	54852	PAQR5	chr1	3755521	3755660	chr1	37085338	37085839	ENSG00000134765	4.13626	3.13353	2.24292	1.39708	0.16239	0.240818	1823	DSC1	chr1	9505521	9505660	chr1	33288682	33289183	ENSG00000236276	6.62355	6.78005	0.920681	7.36417	1.78258e-13	1.31886e-12	100873919	NDP-AS1
chr1	10166341	10166540	chr1	39451132	39451633	ENSG00000162040	56.4577	2.93923	1.25117	2.34919	0.0188145	0.0365296	64711	HS3ST6	chr1	3756261	3756420	chr1	37113219	37113720	ENSG00000130649	13.8462	3.12911	1.17967	2.65253	0.00798905	0.0187676	1571	CYP2E1	chr1	9506681	9506820	chr1	33289194	33289695	ENSG00000187037	9.00266	6.77723	0.908076	7.46328	8.43946e-14	6.35814e-13	353345	GPR141
chr1	10195761	10195940	chr1	39505097	39505598	ENSG00000139725	8039.18	2.93824	0.43508	6.75333	1.44495e-11	1.1332e-10	54509	RHOF	chr1	3758761	3758900	chr1	37275204	37275705	ENSG00000283239	51.8065	3.12664	1.71458	1.82356	0.068219	0.118989	104266957	KBTBD11-OT1	chr1	9510841	9511000	chr1	33316072	33316573	ENSG00000077984	8.85839	6.77467	0.866129	7.82178	5.20797e-15	4.25801e-14	8530	CST7
chr1	10378941	10379120	chr1	39544276	39544777	ENSG00000154764	13.5814	2.93743	0.556972	5.27392	1.33537e-07	6.92938e-07	7476	WNT7A	chr1	3762341	3762500	chr1	37308514	37309015	ENSG00000153157	226.871	3.12624	1.10059	2.84052	0.00450399	0.0113459	221711	SYCP2L	chr1	9526101	9526240	chr1	33380696	33381197	ENSG00000188710	6.59263	6.77368	1.12441	6.02422	1.69932e-09	9.21312e-09	347148	QRFP
chr1	10388161	10388320	chr1	39676888	39677389	ENSG00000109099	8579.86	2.93693	0.149374	19.6616	4.60062e-86	5.78693e-84	5376	PMP22	chr1	3763881	3764060	chr1	37410095	37410596	ENSG00000113448	12642.4	3.12535	0.633059	4.93691	7.93707e-07	3.97729e-06	5144	PDE4D	chr1	9529441	9529620	chr1	33416344	33416845	ENSG00000280634	213.703	6.7673	0.696015	9.72294	2.40738e-22	3.0811e-21	102659353	THRIL
chr1	10400481	10400720	chr1	39722451	39722952	ENSG00000236824	405.529	2.9335	1.09809	2.67144	0.00755255	0.016372	618	BCYRN1	chr1	3765721	3765900	chr1	37473529	37474030	ENSG00000134489	4.71325	3.12449	1.10822	2.81938	0.00481171	0.0120267	59340	HRH4	chr1	9535221	9535360	chr1	33494843	33495344	ENSG00000258984	326.662	6.76581	0.847012	7.98785	1.3731e-15	1.16695e-14	100533179	UBE2F-SCLY
chr1	10402701	10402860	chr1	39814607	39815108	ENSG00000229719	21.0304	2.93149	1.03045	2.84486	0.00444314	0.010234	105369343	MIR194-2HG	chr1	3768921	3769120	chr1	37495731	37496232	ENSG00000124098	2123.72	3.12337	0.289155	10.8017	3.37813e-27	7.50849e-26	116151	FAM210B	chr1	9568601	9568740	chr1	33500496	33500997	ENSG00000215910	54.2482	6.76524	0.52984	12.7685	2.45965e-37	6.45807e-36	284498	C1orf167
chr1	10406721	10406860	chr1	39927437	39927938	ENSG00000177238	3.07458	2.92957	0.967656	3.0275	0.00246588	0.00605944	493829	TRIM72	chr1	3770241	3770400	chr1	37497076	37497577	ENSG00000102786	2700.89	3.12218	0.103911	30.0466	2.41761e-198	1.50102e-195	26512	INTS6	chr1	9573821	9574040	chr1	33512617	33513118	ENSG00000226673	11.737	6.76462	0.854966	7.91215	2.52991e-15	2.11312e-14	102216342	LINC01108
chr1	10407701	10407900	chr1	39943473	39943974	ENSG00000204482	1.07401	2.92886	1.39349	2.10182	0.0355692	0.0635326	7940	LST1	chr1	3771161	3771300	chr1	37622035	37622536	ENSG00000163993	1169.05	3.12147	0.931313	3.35168	0.000803219	0.00242436	6286	S100P	chr1	9600561	9600720	chr1	33516914	33517415	ENSG00000221803	6.51543	6.75689	0.988353	6.83651	8.11431e-12	5.32806e-11	692091	SNORD23
chr1	10408701	10408840	chr1	40076823	40077324	ENSG00000198723	8.30086	2.91431	0.557821	5.22446	1.74669e-07	8.90397e-07	374877	SAXO5	chr1	3772161	3772320	chr1	37656108	37656609	ENSG00000171345	16384.8	3.11865	0.964307	3.23409	0.00122033	0.00352509	3880	KRT19	chr1	9612741	9612920	chr1	33517784	33518285	ENSG00000166676	95.87	6.75263	0.753496	8.96174	3.19607e-19	3.43104e-18	780776	TVP23A
chr1	10410121	10410260	chr1	40247601	40248102	ENSG00000180336	165.755	2.90894	0.20694	14.057	6.9818e-45	2.86535e-43	284071	MEIOC	chr1	3773521	3773700	chr1	37714633	37715134	ENSG00000157064	178.895	3.11689	0.541967	5.75107	8.86825e-09	5.68606e-08	23057	NMNAT2	chr1	9613341	9613520	chr1	33538957	33539458	ENSG00000108622	61.6374	6.74874	0.460566	14.6531	1.28637e-48	5.10779e-47	3384	ICAM2
chr1	10430901	10431120	chr1	40392093	40392594	ENSG00000088827	1.76516	2.90627	1.23864	2.34634	0.018959	0.0367844	6614	SIGLEC1	chr1	3773961	3774120	chr1	37851814	37852315	ENSG00000124491	1.88129	3.11605	1.56749	1.98792	0.04682	0.0868855	2162	F13A1	chr1	9628581	9628720	chr1	33576148	33576649	ENSG00000196126	243.347	6.7443	2.07403	3.25179	0.00114681	0.00299163	3123	HLA-DRB1
chr1	10433861	10434020	chr1	40646342	40646843	ENSG00000069399	2351.39	2.90616	0.215738	13.4708	2.32391e-41	8.49368e-40	602	BCL3	chr1	3774741	3774880	chr1	38004567	38005068	ENSG00000142700	265.186	3.10318	1.29502	2.39624	0.0165643	0.0354103	63950	DMRTA2	chr1	9631661	9631880	chr1	34732747	34733248	ENSG00000225546	15.2328	6.73461	0.813342	8.28017	1.22997e-16	1.11683e-15	105375475	LINC02476
chr1	10459241	10459420	chr1	40715626	40716127	ENSG00000159713	181.573	2.89919	0.54202	5.34886	8.85095e-08	4.69602e-07	51673	TPPP3	chr1	3776301	3776500	chr1	38055744	38056245	ENSG00000197565	7281.5	3.0982	0.107853	28.726	1.80525e-181	8.00585e-179	1288	COL4A6	chr1	9639581	9639780	chr1	34740442	34740943	ENSG00000197496	303.862	6.73395	1.64801	4.0861	4.38678e-05	0.000144981	81031	SLC2A10
chr1	10460221	10460440	chr1	40739964	40740465	ENSG00000105193	46462.3	2.89895	0.245327	11.8167	3.20044e-32	8.31042e-31	6217	RPS16	chr1	3777041	3777180	chr1	38208484	38208985	ENSG00000122884	4549.95	3.09737	0.10717	28.9016	1.13892e-183	5.73341e-181	5033	P4HA1	chr1	9653141	9653300	chr1	34782009	34782510	ENSG00000133710	28.8458	6.73142	0.697576	9.64973	4.92862e-22	6.20949e-21	11005	SPINK5
chr1	10511961	10512100	chr1	40755038	40755539	ENSG00000103222	12614.5	2.89728	0.284572	10.1812	2.40613e-24	4.36008e-23	4363	ABCC1	chr1	3784981	3785160	chr1	38291920	38292421	ENSG00000198108	288.064	3.09401	1.57822	1.96045	0.0499433	0.0917129	337876	CHSY3	chr1	9667301	9667460	chr1	34783527	34784028	ENSG00000163032	8.5867	6.72871	0.91809	7.32902	2.31838e-13	1.70099e-12	7447	VSNL1
chr1	10521601	10521780	chr1	40773498	40773999	ENSG00000115363	229.725	2.89451	1.14234	2.53384	0.0112822	0.0233315	84141	EVA1A	chr1	3785461	3785740	chr1	38418426	38418927	ENSG00000099810	2011.55	3.09331	1.39648	2.21508	0.0267544	0.0538268	4507	MTAP	chr1	9683721	9683900	chr1	34788031	34788532	ENSG00000104818	85.0183	6.72841	0.53997	12.4607	1.22263e-35	2.99506e-34	114336	CGB2
chr1	10530601	10530760	chr1	40784639	40785140	ENSG00000004468	427.263	2.89337	0.884353	3.27173	0.0010689	0.00286425	952	CD38	chr1	3791201	3791400	chr1	38612861	38613362	ENSG00000186088	615.782	3.08819	0.303374	10.1795	2.44839e-24	4.75039e-23	54103	GSAP	chr1	9684581	9684740	chr1	34800133	34800634	ENSG00000239388	37.7025	6.72819	0.76685	8.7738	1.72733e-18	1.7616e-17	142686	ASB14
chr1	10554281	10554460	chr1	40889759	40890260	ENSG00000170099	19.8303	2.89102	0.53884	5.36527	8.08276e-08	4.31325e-07	866	SERPINA6	chr1	3804401	3804560	chr1	38970925	38971426	ENSG00000111405	2.9697	3.08799	0.90077	3.42816	0.000607681	0.00187932	8909	ENDOU	chr1	9687921	9688140	chr1	34814717	34815218	ENSG00000208797	6.38721	6.72757	0.967999	6.94998	3.65347e-12	2.45639e-11	8944	SNORD73A
chr1	10598541	10598700	chr1	40906807	40907308	ENSG00000204577	2.23148	2.89035	1.18682	2.43538	0.0148762	0.0297385	11025	LILRB3	chr1	3806481	3806740	chr1	38977896	38978397	ENSG00000171408	929.096	3.08777	0.437393	7.05949	1.67115e-12	1.55479e-11	27115	PDE7B	chr1	9688381	9688600	chr1	34896563	34897064	ENSG00000142606	73.3719	6.72553	0.411584	16.3406	5.07595e-60	2.84268e-58	79258	MMEL1
chr1	10599621	10599860	chr1	40944901	40945402	ENSG00000145832	1.73793	2.89021	1.4287	2.02297	0.0430765	0.07471	153328	SLC25A48	chr1	3812781	3812920	chr1	39103183	39103684	ENSG00000111912	6969.82	3.08689	0.319107	9.67352	3.90701e-22	6.71328e-21	135112	NCOA7	chr1	9690781	9690920	chr1	34919210	34919711	ENSG00000196460	50.0202	6.72445	0.743332	9.04637	1.47801e-19	1.62631e-18	731220	RFX8
chr1	10629141	10629300	chr1	40955239	40955740	ENSG00000146678	723.849	2.88275	0.339365	8.49452	1.98746e-17	2.41374e-16	3484	IGFBP1	chr1	3815221	3815380	chr1	39268128	39268629	ENSG00000200354	2.31788	3.08581	1.57053	1.96482	0.0494351	0.0909411	677840	SNORA71D	chr1	9700321	9700720	chr1	34929372	34929873	ENSG00000237471	14.8647	6.71757	0.831034	8.08339	6.29893e-16	5.47574e-15	102723446	LOC102723446
chr1	10631981	10632140	chr1	40988113	40988614	ENSG00000173114	2.25897	2.88224	1.11058	2.59527	0.0094518	0.0199329	54674	LRRN3	chr1	3815721	3815880	chr1	39510720	39511221	ENSG00000079215	97.3561	3.08382	1.86623	1.65243	0.0984475	0.160906	6507	SLC1A3	chr1	9753421	9753560	chr1	34972319	34972820	ENSG00000240770	6.31678	6.71134	0.961936	6.9769	3.01758e-12	2.04447e-11	246312	C21orf91-OT1
chr1	10637881	10638040	chr1	41024953	41025454	ENSG00000157570	137.028	2.88166	1.06776	2.69879	0.00695921	0.0152204	90139	TSPAN18	chr1	3819861	3820060	chr1	39614973	39615474	ENSG00000121552	33.7717	3.07707	0.510474	6.02787	1.66132e-09	1.16199e-08	1475	CSTA	chr1	9778721	9778880	chr1	34977930	34978431	ENSG00000284246	6.30979	6.70988	0.937639	7.15615	8.2977e-13	5.84246e-12	102466719	MIR6716
chr1	10664381	10664580	chr1	41150879	41151380	ENSG00000102854	66.531	2.87731	0.220396	13.0552	5.9384e-39	1.99363e-37	10232	MSLN	chr1	3843261	3843420	chr1	39663457	39663958	ENSG00000258986	36.8819	3.07024	0.602618	5.09484	3.49035e-07	1.83131e-06	388021	TMEM179	chr1	9784621	9784860	chr1	35085381	35085882	ENSG00000284575	6.29964	6.70786	0.930506	7.20882	5.64367e-13	4.02345e-12	100616112	MIR4793
chr1	10667661	10667860	chr1	41158126	41158627	ENSG00000170848	1.03165	2.87433	1.59274	1.80464	0.0711304	0.114498	5675	PSG6	chr1	3856921	3857080	chr1	39761777	39762278	ENSG00000006468	2486.6	3.06782	1.15882	2.64737	0.00811196	0.0190126	2115	ETV1	chr1	9792301	9792440	chr1	35108304	35108805	ENSG00000209480	6.29614	6.70713	0.961541	6.97539	3.0502e-12	2.06368e-11	116938	SNORD83B
chr1	10668881	10669020	chr1	41175499	41176000	ENSG00000157766	16.0555	2.87226	0.556257	5.16355	2.42316e-07	1.20728e-06	176	ACAN	chr1	3859541	3859680	chr1	39960326	39960827	ENSG00000095794	2038.39	3.06739	0.117115	26.1911	3.35304e-151	1.13552e-148	1390	CREM	chr1	9823621	9823820	chr1	35120934	35121435	ENSG00000143882	1401.42	6.70655	0.478259	14.0229	1.12963e-44	4.00163e-43	245973	ATP6V1C2
chr1	10671461	10671740	chr1	41192533	41193034	ENSG00000170684	208.561	2.86546	0.422456	6.78286	1.17819e-11	9.31536e-11	162979	ZNF296	chr1	3867581	3867720	chr1	40018144	40018645	ENSG00000253598	36.376	3.06516	0.339779	9.02105	1.86288e-19	2.75163e-18	347051	SLC10A5	chr1	9835901	9836080	chr1	35156727	35157228	ENSG00000151882	266.757	6.70404	0.298252	22.4778	6.84826e-112	1.24018e-109	56477	CCL28
chr1	10673961	10674100	chr1	41226765	41227266	ENSG00000066248	717.206	2.8634	0.160327	17.8597	2.42815e-71	2.10923e-69	25791	NGEF	chr1	3869881	3870200	chr1	40243130	40243631	ENSG00000151150	1375.98	3.06431	1.58127	1.93788	0.052638	0.0957924	288	ANK3	chr1	9836221	9836380	chr1	35247323	35247824	ENSG00000249981	6.27262	6.70212	1.02081	6.56549	5.18615e-11	3.19936e-10	105374682	LOC105374682
chr1	10700141	10700320	chr1	41232294	41232795	ENSG00000121690	217.788	2.86061	0.25781	11.0958	1.31496e-28	2.94135e-27	91614	DEPDC7	chr1	3871301	3871480	chr1	40246484	40246985	ENSG00000154153	489.255	3.06157	0.584976	5.23368	1.6617e-07	9.09785e-07	54463	RETREG1	chr1	9881741	9882180	chr1	35377513	35378014	ENSG00000214353	70.696	6.6992	0.840224	7.97311	1.54724e-15	1.31093e-14	100130894	VAC14-AS1
chr1	10720281	10720480	chr1	41238380	41238881	ENSG00000138615	6.4974	2.86053	0.765871	3.735	0.000187718	0.000586118	8483	CILP	chr1	3871761	3871920	chr1	40274260	40274761	ENSG00000183878	699.628	3.06026	2.05835	1.48676	0.137079	0.210333	7404	UTY	chr1	9884701	9884880	chr1	35425364	35425865	ENSG00000196754	9450.67	6.69152	0.53895	12.4158	2.14419e-35	5.18702e-34	6273	S100A2
chr1	10721661	10721920	chr1	41255944	41256445	ENSG00000125869	1.10769	2.85635	1.43703	1.98768	0.0468468	0.0801488	24141	LAMP5	chr1	3875921	3876100	chr1	40276097	40276598	ENSG00000185532	27.0108	3.05841	1.94648	1.57125	0.116124	0.184172	5592	PRKG1	chr1	9890401	9890720	chr1	35442780	35443281	ENSG00000186960	6.2255	6.6906	0.929844	7.1954	6.22757e-13	4.42669e-12	387978	LINC01551
chr1	10723041	10723220	chr1	41287325	41287826	ENSG00000186174	10752.3	2.85542	0.162663	17.5542	5.5257e-69	4.57429e-67	283149	BCL9L	chr1	3881161	3881340	chr1	40281807	40282308	ENSG00000147003	83.269	3.05764	0.718794	4.25384	2.10133e-05	8.59073e-05	57393	CLTRN	chr1	9894201	9894400	chr1	35449283	35449784	ENSG00000232878	8.49344	6.69022	0.888041	7.53368	4.93285e-14	3.784e-13	100873932	DPYD-AS1
chr1	10731061	10731240	chr1	41317332	41317833	ENSG00000124216	439.773	2.85175	0.118976	23.9692	5.83085e-127	1.79285e-124	6615	SNAI1	chr1	3883361	3883500	chr1	40315954	40316455	ENSG00000206075	1375.13	3.05039	1.89362	1.61088	0.107205	0.172421	5268	SERPINB5	chr1	9909301	9909440	chr1	35467511	35468012	ENSG00000145794	31.2404	6.68978	0.622093	10.7537	5.69443e-27	9.16454e-26	84466	MEGF10
chr1	10737201	10737340	chr1	41474477	41474978	ENSG00000185686	3463.14	2.84884	0.210015	13.5649	6.46345e-42	2.41706e-40	23532	PRAME	chr1	3885001	3885140	chr1	40411210	40411711	ENSG00000118503	3100.12	3.04968	0.204663	14.9009	3.24988e-50	1.68145e-48	7128	TNFAIP3	chr1	9910821	9911060	chr1	35468113	35468614	ENSG00000207721	6.21531	6.68854	0.939131	7.12206	1.06327e-12	7.44598e-12	406962	MIR186
chr1	10753401	10753580	chr1	41476628	41477129	ENSG00000114455	3.02409	2.84564	1.18868	2.39396	0.0166677	0.0328755	11148	HHLA2	chr1	3890721	3890880	chr1	40653823	40654324	ENSG00000169570	654.799	3.03633	0.513944	5.9079	3.465e-09	2.34261e-08	285605	DTWD2	chr1	9911081	9911240	chr1	35538380	35538881	ENSG00000110079	8.35089	6.68795	0.958924	6.97444	3.07096e-12	2.077e-11	51338	MS4A4A
chr1	10756041	10756240	chr1	41486226	41486727	ENSG00000116983	25.9928	2.84252	0.357773	7.94502	1.94154e-15	2.0563e-14	51440	HPCAL4	chr1	3923701	3923860	chr1	40761014	40761515	ENSG00000235590	15.773	3.03357	1.70095	1.78346	0.0745112	0.128089	149775	GNAS-AS1	chr1	9913061	9913200	chr1	35594367	35594868	ENSG00000186710	213.672	6.67986	0.28066	23.8005	3.29775e-125	7.26142e-123	387885	CFAP73
chr1	10759621	10759780	chr1	41537727	41538228	ENSG00000010310	104.148	2.84214	0.274228	10.3642	3.60947e-25	6.77511e-24	2696	GIPR	chr1	3926181	3926360	chr1	40762081	40762582	ENSG00000224209	3.79059	3.02939	1.26195	2.40057	0.0163695	0.0350297	199899	LINC00466	chr1	9914261	9914440	chr1	35751980	35752481	ENSG00000005379	19.6552	6.67879	0.838121	7.96877	1.60259e-15	1.35723e-14	9256	TSPOAP1
chr1	10761781	10762020	chr1	41613495	41613996	ENSG00000015592	1.64303	2.83949	1.19043	2.38525	0.0170673	0.0335169	81551	STMN4	chr1	3930761	3930940	chr1	40818626	40819127	ENSG00000187398	5.90137	3.02492	2.41329	1.25344	0.210045	0.296043	338645	LUZP2	chr1	9914461	9914680	chr1	35770663	35771164	ENSG00000117281	8.27944	6.66748	0.886942	7.51737	5.58876e-14	4.27193e-13	11126	CD160
chr1	10763381	10763580	chr1	41626102	41626603	ENSG00000284837	1.6216	2.83303	1.25423	2.25878	0.0238973	0.0450613	339166	LOC339166	chr1	3945161	3945420	chr1	40863515	40864016	ENSG00000260916	7672.27	3.01887	0.254248	11.8737	1.62107e-32	4.65239e-31	9236	CCPG1	chr1	9952341	9952480	chr1	35972538	35973039	ENSG00000225556	11.1373	6.66715	0.855169	7.79629	6.37531e-15	5.18834e-14	100191040	C2CD4D
chr1	10792141	10792300	chr1	41758808	41759309	ENSG00000262884	21.6519	2.82737	0.688562	4.1062	4.0222e-05	0.000142101	101927911	LOC101927911	chr1	3963681	3963840	chr1	40876279	40876780	ENSG00000138413	15062.3	3.00965	0.197546	15.2352	2.06562e-52	1.15192e-50	3417	IDH1	chr1	9975181	9975360	chr1	36084081	36084582	ENSG00000176920	6.12087	6.66674	0.98713	6.75366	1.4416e-11	9.23432e-11	2524	FUT2
chr1	10794501	10794700	chr1	41773063	41773564	ENSG00000088826	10289.8	2.82473	0.599555	4.71138	2.46046e-06	1.0615e-05	54498	SMOX	chr1	3981101	3981280	chr1	40912200	40912701	ENSG00000228787	2.90358	3.00462	1.96804	1.5267	0.126834	0.197841	100874056	NLGN4Y-AS1	chr1	9988901	9989120	chr1	36108974	36109475	ENSG00000111341	43.9049	6.66416	0.562071	11.8564	1.9928e-32	4.1123e-31	4256	MGP
chr1	10794801	10794940	chr1	41846476	41846977	ENSG00000037965	153.993	2.82279	0.538204	5.24483	1.56429e-07	8.0291e-07	3224	HOXC8	chr1	3987321	3987460	chr1	40992047	40992548	ENSG00000139865	66.0374	3.00421	0.445105	6.74945	1.4841e-11	1.26685e-10	319089	TTC6	chr1	9997081	9997320	chr1	36128539	36129040	ENSG00000265806	6.0703	6.65407	0.954995	6.96764	3.22291e-12	2.17521e-11	100422860	MIR4292
chr1	10812801	10812980	chr1	41855627	41856128	ENSG00000105409	287.684	2.82199	0.708341	3.98394	6.77809e-05	0.000229396	478	ATP1A3	chr1	3996021	3996240	chr1	40993187	40993688	ENSG00000250802	88.0194	3.00132	0.654621	4.58482	4.54385e-06	2.04528e-05	728723	ZBED3-AS1	chr1	10011401	10011540	chr1	36136488	36136989	ENSG00000203805	40.1413	6.65312	0.54074	12.3037	8.64984e-35	2.01694e-33	196051	PLPP4
chr1	10822001	10822160	chr1	42003408	42003909	ENSG00000258791	15.5796	2.82133	0.440997	6.39762	1.57821e-10	1.13102e-09	645687	LINC00520	chr1	4004301	4004440	chr1	41010780	41011281	ENSG00000173221	2714.43	3.00018	0.342244	8.7662	1.84796e-18	2.59188e-17	2745	GLRX	chr1	10051081	10051240	chr1	36140608	36141109	ENSG00000214650	6.06356	6.65266	0.940127	7.07634	1.48017e-12	1.02653e-11	105370047	LOC105370047
chr1	10825001	10825180	chr1	42047082	42047583	ENSG00000205277	161.837	2.81744	0.865631	3.25478	0.00113481	0.00301998	10071	MUC12	chr1	4005221	4005360	chr1	41015909	41016410	ENSG00000127311	689.128	2.99059	0.358189	8.34921	6.87225e-17	8.83995e-16	92797	HELB	chr1	10051801	10052000	chr1	36162098	36162599	ENSG00000112761	6.06063	6.652	1.08248	6.14514	7.98909e-10	4.45353e-09	8838	CCN6
chr1	10829201	10829360	chr1	42085542	42086043	ENSG00000149926	11.8891	2.81691	0.527618	5.33891	9.35057e-08	4.94485e-07	83723	TLCD3B	chr1	4006501	4006640	chr1	41020584	41021085	ENSG00000116761	824.999	2.98043	1.06166	2.80732	0.00499554	0.0124261	1491	CTH	chr1	10055741	10056000	chr1	36183445	36183946	ENSG00000140274	6.05657	6.65112	1.04301	6.37687	1.80748e-10	1.06682e-09	405753	DUOXA2
chr1	10838241	10838380	chr1	42135345	42135846	ENSG00000285373	1.04422	2.8143	1.41911	1.98314	0.0473517	0.0808934	100505984	LINC02478	chr1	4008001	4008220	chr1	41246497	41246998	ENSG00000112893	6030.1	2.97862	0.184768	16.1209	1.82056e-58	1.20247e-56	4124	MAN2A1	chr1	10056041	10056180	chr1	36240167	36240668	ENSG00000259774	11.156	6.64959	0.976425	6.81014	9.75048e-12	6.34436e-11	103171574	LOC103171574
chr1	10844641	10844900	chr1	42153116	42153617	ENSG00000163736	1.15348	2.8119	1.66286	1.691	0.090837	0.140844	5473	PPBP	chr1	4019641	4019820	chr1	41256851	41257352	ENSG00000152256	2099.13	2.97839	0.756071	3.93929	8.17218e-05	0.000301356	5163	PDK1	chr1	10057381	10057600	chr1	36257317	36257818	ENSG00000185105	6.033	6.64587	1.06807	6.22233	4.8981e-10	2.78493e-09	255275	MYADML2
chr1	10850081	10850300	chr1	42282008	42282509	ENSG00000170959	35.5543	2.81152	0.628192	4.47558	7.62047e-06	3.0355e-05	341019	DCDC1	chr1	4020641	4020860	chr1	41366413	41366914	ENSG00000149300	0.797367	2.97671	2.80744	1.06029	0.289012	NA	91894	C11orf52	chr1	10149981	10150120	chr1	36258901	36259402	ENSG00000168621	39.4213	6.64259	0.531989	12.4863	8.86608e-36	2.18295e-34	2668	GDNF
chr1	10851121	10851320	chr1	42282822	42283323	ENSG00000269190	2769.71	2.81098	0.225117	12.4867	8.81919e-36	2.64453e-34	115290	FBXO17	chr1	4033261	4033420	chr1	41508234	41508735	ENSG00000185433	0.797367	2.97671	2.80744	1.06029	0.289012	NA	54072	LINC00158	chr1	10153061	10153240	chr1	36279322	36279823	ENSG00000224271	8.08124	6.63924	0.909108	7.30303	2.81359e-13	2.05731e-12	284930	EPIC1
chr1	10851941	10852080	chr1	42290102	42290603	ENSG00000160185	6.95705	2.80999	0.946294	2.96947	0.00298316	0.00719098	53347	UBASH3A	chr1	4048821	4048980	chr1	41514995	41515496	ENSG00000282591	0.797367	2.97671	2.80744	1.06029	0.289012	NA	641702	FAM138F	chr1	10209861	10210020	chr1	36337393	36337894	ENSG00000210825	17.8977	6.63846	0.756582	8.77428	1.72005e-18	1.75511e-17	677822	SNORA40
chr1	10857741	10858020	chr1	42312486	42312987	ENSG00000276850	707.54	2.80962	1.2921	2.17446	0.029671	0.0542844	653145	ANXA8	chr1	4073761	4073940	chr1	41525738	41526239	ENSG00000158079	1106.51	2.9748	0.0573187	51.8993	0	0	138639	PTPDC1	chr1	10211441	10211740	chr1	36352880	36353381	ENSG00000228033	5.99961	6.63694	0.970448	6.83905	7.97193e-12	5.24523e-11	105369165	LOC105369165
chr1	10875041	10875200	chr1	42350008	42350509	ENSG00000215018	31.0899	2.80214	0.507569	5.52071	3.37625e-08	1.87827e-07	340267	COL28A1	chr1	4082341	4082540	chr1	41554891	41555392	ENSG00000177688	4.08657	2.97317	1.03982	2.85931	0.0042456	0.0107678	387082	SUMO4	chr1	10219621	10219780	chr1	36360376	36360877	ENSG00000275072	5.99318	6.63563	1.03678	6.40023	1.55145e-10	9.21877e-10	692088	SNORD50B
chr1	10879521	10879720	chr1	42353661	42354162	ENSG00000161249	251.668	2.79662	0.857049	3.26308	0.00110208	0.00294453	93099	DMKN	chr1	4091561	4091700	chr1	41716152	41716653	ENSG00000070669	5532.14	2.97018	0.630474	4.71102	2.46481e-06	1.15438e-05	440	ASNS	chr1	10221821	10222040	chr1	36387341	36387842	ENSG00000253309	24.1275	6.63173	0.893096	7.42555	1.1231e-13	8.42196e-13	647174	SERPINE3
chr1	10889741	10889920	chr1	42356493	42356994	ENSG00000158815	2.78871	2.79309	1.03738	2.69246	0.00709279	0.0154898	8822	FGF17	chr1	4095561	4095740	chr1	41726685	41727186	ENSG00000237499	25.9064	2.96912	0.381977	7.77304	7.66245e-15	8.53083e-14	100130476	WAKMAR2	chr1	10235841	10236020	chr1	36408452	36408953	ENSG00000155428	277.096	6.63094	0.593243	11.1774	5.25833e-29	9.48702e-28	378108	TRIM74
chr1	10901101	10901300	chr1	42368358	42368859	ENSG00000166866	4.80834	2.79214	0.73087	3.82029	0.000133292	0.00042791	4640	MYO1A	chr1	4127981	4128120	chr1	41728699	41729200	ENSG00000197085	1.29874	2.96854	3.04279	0.975599	0.329263	NA	404744	NPSR1-AS1	chr1	10252641	10252780	chr1	36436735	36437236	ENSG00000210741	5.9357	6.62139	1.08334	6.11202	9.83789e-10	5.44498e-09	406972	MIR196A1
chr1	10902081	10902220	chr1	42431377	42431878	ENSG00000168348	1.4702	2.79152	1.40305	1.98961	0.0466334	0.0798705	84684	INSM2	chr1	4156641	4156800	chr1	41800104	41800605	ENSG00000092964	9074.98	2.96835	0.199852	14.8527	6.67927e-50	3.4178e-48	1808	DPYSL2	chr1	10322901	10323060	chr1	36458844	36459345	ENSG00000202252	5.91527	6.61661	0.95692	6.91448	4.69585e-12	3.13764e-11	85389	SNORD14C
chr1	10904201	10904380	chr1	42643299	42643800	ENSG00000250742	33.1791	2.78626	0.926075	3.00867	0.00262392	0.00641282	400043	LINC02381	chr1	4173381	4173540	chr1	41861425	41861926	ENSG00000214029	409.363	2.96772	0.282984	10.4872	9.88845e-26	2.0602e-24	101060200	ZNF891	chr1	10339901	10340140	chr1	36471761	36472262	ENSG00000186281	8.02142	6.60542	0.880324	7.5034	6.21844e-14	4.72899e-13	150763	GPAT2
chr1	10957101	10957260	chr1	42720835	42721336	ENSG00000237265	0.984115	2.78392	2.25493	1.23459	0.216983	0.290314	100129291	LOC100129291	chr1	4225001	4225200	chr1	41874503	41875004	ENSG00000265817	148.948	2.96678	0.262526	11.3009	1.2988e-29	3.29135e-28	100861412	FSBP	chr1	10376261	10376420	chr1	36477587	36478088	ENSG00000134398	21.8978	6.60511	0.688677	9.59101	8.7223e-22	1.0855e-20	10595	ERN2
chr1	10958641	10958800	chr1	42856313	42856814	ENSG00000133424	282.477	2.78262	0.628374	4.42829	9.4985e-06	3.73065e-05	9215	LARGE1	chr1	4232801	4232960	chr1	41875004	41875505	ENSG00000164690	277.695	2.96377	0.606228	4.88887	1.01419e-06	5.0088e-06	6469	SHH	chr1	10377241	10377440	chr1	36534877	36535378	ENSG00000236366	25.4021	6.60118	0.637554	10.3539	4.0171e-25	5.888e-24	153910	LOC153910
chr1	10973501	10973720	chr1	42859370	42859871	ENSG00000146216	5.49556	2.78168	0.968009	2.87361	0.00405815	0.00943137	84630	TTBK1	chr1	4268021	4268160	chr1	41878494	41878995	ENSG00000225535	7.48468	2.96325	0.67592	4.38403	1.16504e-05	4.9363e-05	102724386	LINC01393	chr1	10400961	10401180	chr1	36569020	36569521	ENSG00000189238	5.83772	6.59752	0.968217	6.81409	9.48637e-12	6.18289e-11	100507206	LINC00943
chr1	10988101	10988340	chr1	42949168	42949669	ENSG00000068615	33.9702	2.77954	0.441557	6.29486	3.07681e-10	2.13776e-09	65055	REEP1	chr1	4271281	4271460	chr1	41898098	41898599	ENSG00000008513	4686.19	2.96266	0.838361	3.53387	0.000409517	0.00131443	6482	ST3GAL1	chr1	10423301	10423500	chr1	36593954	36594455	ENSG00000104827	120.591	6.59676	0.851625	7.74608	9.47715e-15	7.6357e-14	1082	CGB3
chr1	11034681	11034840	chr1	43101436	43101937	ENSG00000103257	70995.3	2.7778	0.297185	9.34704	9.0133e-21	1.34408e-19	8140	SLC7A5	chr1	4317501	4317700	chr1	42138530	42139031	ENSG00000239653	48.2072	2.96179	0.803359	3.68675	0.000227134	0.000770048	100507062	PSMD6-AS2	chr1	10475321	10475540	chr1	36596386	36596887	ENSG00000185176	5.82753	6.59527	0.946299	6.96954	3.17975e-12	2.14758e-11	653437	AQP12B
chr1	11056461	11056640	chr1	43134052	43134553	ENSG00000251533	9.71662	2.77316	0.648823	4.27414	1.91874e-05	7.15868e-05	100131366	LINC00605	chr1	4328421	4328600	chr1	42209932	42210433	ENSG00000049192	509.96	2.96098	1.6941	1.74782	0.0804948	0.136349	11174	ADAMTS6	chr1	10528241	10528640	chr1	36773788	36774289	ENSG00000256394	5.82084	6.59383	0.942222	6.99817	2.59333e-12	1.76691e-11	51802	ASIC5
chr1	11130501	11130680	chr1	43144181	43144682	ENSG00000233098	3.21984	2.77286	0.995834	2.78446	0.00536172	0.0121179	339260	LOC339260	chr1	4350981	4351180	chr1	42210592	42211093	ENSG00000147162	13314.3	2.95255	0.262146	11.263	1.99822e-29	5.01602e-28	8473	OGT	chr1	10575841	10575980	chr1	36804594	36805095	ENSG00000251154	7.82328	6.59371	0.906731	7.27195	3.54328e-13	2.56666e-12	102723899	PTTG1IP2
chr1	11133121	11133280	chr1	43246800	43247301	ENSG00000233098	3.21984	2.77286	0.995834	2.78446	0.00536172	0.0121179	440416	CCDC144NL-AS1	chr1	4366021	4366180	chr1	42258091	42258592	ENSG00000165972	19.0525	2.95048	0.669828	4.40484	1.05864e-05	4.51632e-05	120935	CCDC38	chr1	10616521	10616740	chr1	36857325	36857826	ENSG00000171860	7.81602	6.59253	0.896306	7.35522	1.90617e-13	1.40923e-12	719	C3AR1
chr1	11168681	11168860	chr1	43256630	43257131	ENSG00000109072	643.237	2.76573	1.3446	2.05692	0.0396942	0.0697176	7448	VTN	chr1	4371561	4371720	chr1	42340808	42341309	ENSG00000143653	6606.68	2.94687	0.2872	10.2607	1.05935e-24	2.08357e-23	51097	SCCPDH	chr1	10628701	10628940	chr1	36871423	36871924	ENSG00000230991	5.81454	6.59225	1.25621	5.24772	1.53991e-07	6.92317e-07	105373696	LOC105373696
chr1	11208401	11208560	chr1	43302667	43303168	ENSG00000106804	1196.67	2.76551	0.534149	5.17742	2.24981e-07	1.12613e-06	727	C5	chr1	4404741	4404880	chr1	42482844	42483345	ENSG00000077264	2100.53	2.94643	2.34952	1.25406	0.209821	0.295846	5063	PAK3	chr1	10643981	10644260	chr1	37002837	37003338	ENSG00000145147	98.9638	6.58629	0.578133	11.3923	4.56562e-30	8.58079e-29	9353	SLIT2
chr1	11270481	11270640	chr1	43303747	43304248	ENSG00000143768	1.42485	2.76095	1.33484	2.06837	0.0386048	0.0680759	7044	LEFTY2	chr1	4425841	4426060	chr1	42533397	42533898	ENSG00000107821	342.305	2.94338	0.651143	4.52032	6.17465e-06	2.72404e-05	81621	KAZALD1	chr1	10648241	10648440	chr1	37035936	37036437	ENSG00000260850	10.3732	6.57998	0.845153	7.78554	6.94144e-15	5.63251e-14	102723323	LOC102723323
chr1	11275541	11275760	chr1	43306083	43306584	ENSG00000101098	124.273	2.75851	0.223466	12.3442	5.23351e-35	1.52678e-33	140730	RIMS4	chr1	4444921	4445080	chr1	42684060	42684561	ENSG00000175084	3.55242	2.94316	1.49174	1.97297	0.0484988	0.0894926	1674	DES	chr1	10648661	10648820	chr1	37250299	37250800	ENSG00000274544	5.76362	6.57899	0.998817	6.58679	4.49445e-11	2.78239e-10	9300	SNORD28
chr1	11276101	11276260	chr1	43448339	43448840	ENSG00000116852	496.73	2.75702	0.478755	5.75872	8.47525e-09	5.07023e-08	23046	KIF21B	chr1	4446181	4446320	chr1	42702854	42703355	ENSG00000145416	334.881	2.94316	2.86714	1.02651	0.304649	0.396506	55016	MARCHF1	chr1	10649641	10649780	chr1	37267064	37267565	ENSG00000165025	75.0235	6.57649	0.378148	17.3913	9.6031e-68	6.43873e-66	6850	SYK
chr1	11284421	11284580	chr1	43494046	43494547	ENSG00000145248	189.689	2.75371	0.705482	3.90331	9.48867e-05	0.000312561	201780	SLC10A4	chr1	4468801	4468960	chr1	42718000	42718501	ENSG00000248323	970.242	2.93974	0.576366	5.10047	3.38816e-07	1.7802e-06	100505994	LUCAT1	chr1	10654841	10654980	chr1	37362463	37362964	ENSG00000169291	171.806	6.57405	0.292308	22.4902	5.18125e-112	9.47142e-110	126669	SHE
chr1	11306161	11306300	chr1	43509071	43509572	ENSG00000105852	548.489	2.75034	0.66376	4.14358	3.41925e-05	0.000122316	5446	PON3	chr1	4483621	4483780	chr1	42723352	42723853	ENSG00000104044	15.7778	2.93495	1.0722	2.73731	0.00619448	0.0149861	4948	OCA2	chr1	10657241	10657420	chr1	37391145	37391646	ENSG00000162188	16.9249	6.57162	1.14448	5.742	9.35642e-09	4.76477e-08	2785	GNG3
chr1	11321001	11321160	chr1	43548271	43548772	ENSG00000170214	324.81	2.74792	0.794992	3.45654	0.000547162	0.00155526	147	ADRA1B	chr1	4490801	4491000	chr1	42759044	42759545	ENSG00000168958	8217.09	2.93223	0.0758845	38.6407	0	0	56947	MFF	chr1	10658661	10658820	chr1	37423697	37424198	ENSG00000222033	46.3131	6.57028	0.496193	13.2414	5.06181e-40	1.49745e-38	440925	LINC01124
chr1	11333741	11333920	chr1	43552738	43553239	ENSG00000177992	0.975921	2.74777	1.76251	1.55901	0.118994	0.176564	286234	SPATA31E1	chr1	4525281	4525480	chr1	42823992	42824493	ENSG00000189221	582.891	2.92365	1.42994	2.0446	0.0408946	0.0774009	4128	MAOA	chr1	10659221	10659420	chr1	37440618	37441119	ENSG00000064763	29.1487	6.57013	0.593253	11.0748	1.66326e-28	2.90614e-27	55711	FAR2
chr1	11339761	11339900	chr1	43557652	43558153	ENSG00000230373	234.12	2.74473	0.30964	8.86426	7.70165e-19	1.01835e-17	100133220	GOLGA6L3P	chr1	4541001	4541140	chr1	42961694	42962195	ENSG00000278811	1.68088	2.92191	2.12681	1.37384	0.169491	0.249248	100289211	LINC00624	chr1	10662781	10662960	chr1	37448064	37448565	ENSG00000264346	5.72269	6.56955	1.08842	6.03588	1.58103e-09	8.59342e-09	109617010	SNORA77B
chr1	11377121	11377260	chr1	43587508	43588009	ENSG00000230373	234.12	2.74473	0.30964	8.86426	7.70165e-19	1.01835e-17	642402	GOLGA6L17P	chr1	4555661	4555840	chr1	43031555	43032056	ENSG00000185900	393.174	2.91862	0.225764	12.9278	3.13709e-38	1.10248e-36	84197	POMK	chr1	10666001	10666200	chr1	37458500	37459001	ENSG00000159496	37.8858	6.561	1.16819	5.61639	1.94987e-08	9.62122e-08	266747	RGL4
chr1	11390341	11390540	chr1	43635936	43636437	ENSG00000071282	1524.57	2.744	0.512919	5.34976	8.80694e-08	4.67395e-07	29995	LMCD1	chr1	4577761	4577960	chr1	43049286	43049787	ENSG00000081803	586.655	2.91757	1.76288	1.655	0.0979247	0.160248	93664	CADPS2	chr1	10676721	10676880	chr1	37465844	37466345	ENSG00000257446	5.67924	6.55778	0.979042	6.69816	2.11057e-11	1.33605e-10	729747	ZNF878
chr1	11418761	11418920	chr1	43757665	43758166	ENSG00000111249	5.53643	2.73622	0.713317	3.83591	0.000125103	0.000403155	23316	CUX2	chr1	4585301	4585460	chr1	43106878	43107379	ENSG00000180438	3.08748	2.91662	1.34591	2.16702	0.0302333	0.0597418	348825	TPRXL	chr1	10678401	10678560	chr1	37520276	37520777	ENSG00000207118	5.66905	6.55545	0.950823	6.8945	5.40538e-12	3.59685e-11	85390	SNORD14D
chr1	11435241	11435380	chr1	43772225	43772726	ENSG00000126803	1972.72	2.73578	0.247871	11.0371	2.53032e-28	5.5953e-27	3306	HSPA2	chr1	4598801	4599020	chr1	43197305	43197806	ENSG00000056277	1256.59	2.91484	0.263725	11.0526	2.12999e-28	5.04108e-27	55609	ZNF280C	chr1	10682881	10683020	chr1	37543712	37544213	ENSG00000284830	41.3674	6.54961	0.505721	12.951	2.31848e-38	6.45476e-37	101928718	LOC101928718
chr1	11443581	11443780	chr1	43803610	43804111	ENSG00000115525	1257.09	2.73294	0.0765182	35.7163	2.20932e-279	3.29205e-276	8869	ST3GAL5	chr1	4603901	4604100	chr1	43235705	43236206	ENSG00000135119	374.934	2.91268	0.214371	13.5871	4.77606e-42	1.9049e-40	84900	RNFT2	chr1	10684321	10684500	chr1	37544649	37545150	ENSG00000177599	7.57649	6.54897	0.90964	7.19951	6.04272e-13	4.29845e-12	126069	ZNF491
chr1	11453401	11453580	chr1	43830760	43831261	ENSG00000081248	0.976738	2.7325	1.38207	1.97711	0.0480295	0.0818851	779	CACNA1S	chr1	4614981	4615140	chr1	43281431	43281932	ENSG00000170476	3.33545	2.91124	1.52037	1.91483	0.0555148	0.100186	51237	MZB1	chr1	10696481	10696680	chr1	37556644	37557145	ENSG00000113396	32.4447	6.54691	0.584821	11.1947	4.32676e-29	7.82817e-28	28965	SLC27A6
chr1	11455841	11456020	chr1	43861261	43861762	ENSG00000174567	58.6924	2.73152	0.95539	2.85906	0.00424893	0.00981785	127845	GOLT1A	chr1	4618741	4618880	chr1	43316820	43317321	ENSG00000100652	1.48881	2.90677	1.96372	1.48024	0.138809	NA	6554	SLC10A1	chr1	10700481	10700660	chr1	37576505	37577006	ENSG00000166265	19.7291	6.54182	1.37062	4.77287	1.81619e-06	7.18942e-06	116159	CYYR1
chr1	11456061	11456200	chr1	43872244	43872745	ENSG00000108515	852.035	2.72968	0.29274	9.32458	1.11428e-20	1.64518e-19	2027	ENO3	chr1	4624861	4625060	chr1	43499824	43500325	ENSG00000168939	369.129	2.9057	1.15125	2.52395	0.0116043	0.0259225	10251	SPRY3	chr1	10703081	10703220	chr1	37630565	37631066	ENSG00000189052	538.308	6.53989	1.00951	6.47829	9.27678e-11	5.61914e-10	93659	CGB5
chr1	11456441	11456640	chr1	43914999	43915500	ENSG00000034152	5410.3	2.72488	0.234708	11.6097	3.68028e-31	9.13984e-30	5606	MAP2K3	chr1	4633661	4633840	chr1	43597082	43597583	ENSG00000224294	4.58752	2.90037	1.6457	1.76239	0.0780026	0.132986	101927501	PINCR	chr1	10704341	10704540	chr1	37660884	37661385	ENSG00000270751	5.59159	6.53553	0.957823	6.82332	8.89605e-12	5.81379e-11	102191832	FBXW7-AS1
chr1	11457221	11457400	chr1	43921728	43922229	ENSG00000173334	2021.64	2.72284	0.290749	9.36491	7.61129e-21	1.14028e-19	10221	TRIB1	chr1	4654921	4655180	chr1	43821474	43821975	ENSG00000168811	47.6074	2.89994	0.788977	3.67558	0.000237314	0.000800182	3592	IL12A	chr1	10708821	10709020	chr1	37689553	37690054	ENSG00000202337	5.58844	6.53486	1.04923	6.22823	4.71725e-10	2.68605e-09	101954278	RNU6-8
chr1	11462121	11462260	chr1	43929472	43929973	ENSG00000213977	6551.65	2.71943	0.124302	21.8777	4.24114e-106	8.83389e-104	30851	TAX1BP3	chr1	4664581	4664780	chr1	43865572	43866073	ENSG00000174564	119.743	2.89944	0.273875	10.5867	3.43361e-26	7.34265e-25	53833	IL20RB	chr1	10709041	10709260	chr1	37701004	37701505	ENSG00000089225	5.58835	6.53482	0.998047	6.54761	5.84652e-11	3.5862e-10	6910	TBX5
chr1	11483961	11484180	chr1	43937079	43937580	ENSG00000165272	405.438	2.71356	0.391638	6.92873	4.24623e-12	3.4809e-11	360	AQP3	chr1	4684521	4684740	chr1	43902924	43903425	ENSG00000182885	187.406	2.89733	0.778151	3.72335	0.000196597	0.000674491	222487	ADGRG3	chr1	10709761	10709960	chr1	37723384	37723885	ENSG00000246876	5.58809	6.53474	0.955583	6.83848	8.0037e-12	5.26435e-11	101927282	LINC02466
chr1	11484281	11484480	chr1	44060709	44061210	ENSG00000168243	564.15	2.71167	0.730118	3.71402	0.000203995	0.000632052	2786	GNG4	chr1	4691221	4691360	chr1	43904514	43905015	ENSG00000119866	30.3947	2.89442	1.04572	2.76787	0.0056424	0.0137914	53335	BCL11A	chr1	10712541	10712700	chr1	37733765	37734266	ENSG00000265558	5.58148	6.53324	0.966516	6.75958	1.38394e-11	8.88558e-11	100500851	MIR3918
chr1	11507401	11507540	chr1	44067792	44068293	ENSG00000115112	133.63	2.71155	0.389884	6.95476	3.53157e-12	2.91479e-11	29842	TFCP2L1	chr1	4691961	4692160	chr1	43968277	43968778	ENSG00000214279	31.2498	2.89265	0.583491	4.95749	7.14104e-07	3.60263e-06	619207	SCART1	chr1	10716321	10716480	chr1	37776415	37776916	ENSG00000185904	184.592	6.53145	0.705077	9.26346	1.97919e-20	2.28551e-19	84856	LINC00839
chr1	11529621	11529840	chr1	44076013	44076514	ENSG00000079385	72.2454	2.71119	0.40468	6.69959	2.09004e-11	1.61686e-10	634	CEACAM1	chr1	4698641	4698820	chr1	43986589	43987090	ENSG00000134007	5.86574	2.89112	0.803361	3.59878	0.000319708	0.00105154	8748	ADAM20	chr1	10717101	10717260	chr1	37776969	37777470	ENSG00000221598	5.57099	6.53072	1.04649	6.24059	4.35928e-10	2.48854e-09	100302149	MIR1249
chr1	11530721	11530920	chr1	44089641	44090142	ENSG00000178209	74864.9	2.71004	0.131538	20.6027	2.59385e-94	3.95634e-92	5339	PLEC	chr1	4720661	4720800	chr1	44249453	44249954	ENSG00000236499	22.6661	2.88938	0.573611	5.03719	4.72424e-07	2.44291e-06	150197	LINC00896	chr1	10732941	10733140	chr1	37785420	37785921	ENSG00000231304	67.5069	6.52552	0.607878	10.7349	6.97748e-27	1.11553e-25	100874028	SGO1-AS1
chr1	11536181	11536340	chr1	44101273	44101774	ENSG00000261040	45.705	2.70136	0.898905	3.00516	0.00265439	0.00648238	645638	WFDC21P	chr1	4728201	4728360	chr1	44276024	44276525	ENSG00000042317	619.286	2.88276	0.35579	8.1024	5.38853e-16	6.49203e-15	55812	SPATA7	chr1	10735361	10735540	chr1	37788034	37788535	ENSG00000231304	67.5069	6.52552	0.607878	10.7349	6.97748e-27	1.11553e-25	101927829	LOC101927829
chr1	11537721	11537940	chr1	44111837	44112338	ENSG00000113645	5002.78	2.70097	0.298126	9.05983	1.30653e-19	1.81165e-18	23286	WWC1	chr1	4734921	4735080	chr1	44421509	44422010	ENSG00000196268	72.2451	2.8824	1.21618	2.37004	0.0177861	0.0377058	284443	ZNF493	chr1	10743721	10743880	chr1	37794751	37795252	ENSG00000207650	5.50047	6.5122	0.957981	6.79784	1.06202e-11	6.89407e-11	693155	MIR570
chr1	11542781	11542960	chr1	44112443	44112944	ENSG00000013725	5.31546	2.70018	0.825382	3.27143	0.00107004	0.00286651	923	CD6	chr1	4771901	4772100	chr1	44433155	44433656	ENSG00000120051	29.5802	2.88087	0.49262	5.84805	4.97361e-09	3.29909e-08	159686	CFAP58	chr1	10746601	10746780	chr1	37797865	37798366	ENSG00000235335	5.49676	6.51123	1.07782	6.04112	1.53047e-09	8.32562e-09	105616981	B3GALT1-AS1
chr1	11543581	11543720	chr1	44174196	44174697	ENSG00000169194	0.918197	2.69783	1.62569	1.6595	0.0970143	0.148971	3596	IL13	chr1	4787741	4787880	chr1	44484038	44484539	ENSG00000204179	325.558	2.87892	1.4523	1.98232	0.0474435	0.0878237	26095	PTPN20	chr1	10755821	10755980	chr1	37851180	37851681	ENSG00000158714	12.8883	6.51054	0.800371	8.1344	4.13974e-16	3.63625e-15	56833	SLAMF8
chr1	11545101	11545300	chr1	44222954	44223455	ENSG00000182612	158.068	2.68115	0.380975	7.0376	1.95575e-12	1.6486e-11	83882	TSPAN10	chr1	4796761	4796980	chr1	44501915	44502416	ENSG00000169031	207.209	2.87273	0.623378	4.60832	4.05937e-06	1.83831e-05	1285	COL4A3	chr1	10756581	10756800	chr1	37911419	37911920	ENSG00000214262	55.5076	6.50863	0.447901	14.5314	7.66419e-48	2.98211e-46	84832	ANKRD36BP1
chr1	11557161	11557380	chr1	44676401	44676902	ENSG00000118194	1.36744	2.67638	1.74001	1.53814	0.124015	0.182809	7139	TNNT2	chr1	4808421	4808580	chr1	44525438	44525939	ENSG00000158516	5.54616	2.87166	1.28041	2.24276	0.0249126	0.0506408	1358	CPA2	chr1	10765641	10765820	chr1	37932694	37933195	ENSG00000135929	172.099	6.50795	0.699113	9.30887	1.29202e-20	1.50816e-19	1593	CYP27A1
chr1	11557621	11557820	chr1	44855671	44856172	ENSG00000015413	16.2451	2.67632	0.396721	6.74612	1.51854e-11	1.18947e-10	1800	DPEP1	chr1	4828641	4828820	chr1	44526660	44527161	ENSG00000100814	2776.72	2.86801	0.501491	5.71896	1.07177e-08	6.80394e-08	57820	CCNB1IP1	chr1	10767441	10767620	chr1	37958588	37959089	ENSG00000251350	40.0976	6.50506	0.523585	12.4241	1.93483e-35	4.69226e-34	100506827	LINC02475
chr1	11564281	11564460	chr1	44957446	44957947	ENSG00000167858	0.929373	2.6759	1.42346	1.87985	0.060128	0.0991558	83659	TEKT1	chr1	4897661	4897800	chr1	44603665	44604166	ENSG00000146243	366.828	2.86445	0.582573	4.9169	8.79249e-07	4.37885e-06	134728	IRAK1BP1	chr1	10776401	10776540	chr1	38009273	38009774	ENSG00000206754	5.44981	6.49823	1.08934	5.96527	2.44223e-09	1.30367e-08	594837	SNORD101
chr1	11570841	11571000	chr1	45079428	45079929	ENSG00000155265	488.705	2.67586	0.936265	2.85802	0.00426297	0.0098483	401647	GOLGA7B	chr1	4921681	4921860	chr1	44619711	44620212	ENSG00000177410	8059.78	2.86227	0.747282	3.83024	0.000128017	0.000455656	441951	ZFAS1	chr1	10794181	10794380	chr1	38037584	38038085	ENSG00000128250	7.32724	6.4981	0.917533	7.08214	1.41941e-12	9.86156e-12	5988	RFPL1
chr1	11573281	11573480	chr1	45103500	45104001	ENSG00000175567	1368.05	2.67293	0.966611	2.76526	0.00568766	0.0127594	7351	UCP2	chr1	4938761	4938940	chr1	44642753	44643254	ENSG00000153291	135.84	2.85712	1.1277	2.53359	0.0112902	0.0253333	9481	SLC25A27	chr1	10794981	10795180	chr1	38084616	38085117	ENSG00000224899	5.44006	6.49579	1.05541	6.15476	7.51924e-10	4.20128e-09	105375486	LINC02830
chr1	11576721	11576900	chr1	45106740	45107241	ENSG00000172828	99.7383	2.67227	0.281033	9.50876	1.92953e-21	2.98776e-20	23491	CES3	chr1	4950441	4950580	chr1	44684651	44685152	ENSG00000135312	39.4292	2.8542	1.47103	1.94028	0.0523457	0.0953443	3351	HTR1B	chr1	10796201	10796500	chr1	38096980	38097481	ENSG00000183960	19.7871	6.49504	0.700123	9.27699	1.74329e-20	2.02032e-19	131096	KCNH8
chr1	11582441	11582580	chr1	45116775	45117276	ENSG00000247774	3.17493	2.67227	1.0086	2.6495	0.00806117	0.0173445	100233209	PCED1B-AS1	chr1	4971801	4971960	chr1	44774272	44774773	ENSG00000235899	14.5653	2.8503	0.465141	6.12782	8.90927e-10	6.37266e-09	101927171	LINC01564	chr1	10799581	10799740	chr1	38111952	38112453	ENSG00000166428	140.375	6.49392	0.617874	10.5101	7.76105e-26	1.17857e-24	122618	PLD4
chr1	11585981	11586180	chr1	45134298	45134799	ENSG00000214900	154.773	2.67171	0.254213	10.5097	7.79117e-26	1.52601e-24	196913	LINC01599	chr1	4972021	4972200	chr1	44780727	44781228	ENSG00000104047	1251.27	2.84382	0.142629	19.9386	1.88239e-88	2.35312e-86	56986	DTWD1	chr1	10804441	10804620	chr1	38114259	38114760	ENSG00000227082	23.0171	6.49239	0.696431	9.32237	1.13765e-20	1.33278e-19	107985194	LINC02798
chr1	11594641	11594800	chr1	45162479	45162980	ENSG00000214900	154.773	2.67171	0.254213	10.5097	7.79117e-26	1.52601e-24	283551	LINC01588	chr1	4999341	4999500	chr1	44848213	44848714	ENSG00000170396	169.694	2.84193	2.76586	1.0275	0.304184	0.395955	91752	ZNF804A	chr1	10818201	10818380	chr1	38121258	38121759	ENSG00000201754	5.42318	6.49167	1.08668	5.97387	2.31694e-09	1.24089e-08	26797	SNORD52
chr1	11627741	11627940	chr1	45177414	45177915	ENSG00000176046	259.022	2.66998	0.197675	13.5069	1.4232e-41	5.2512e-40	26471	NUPR1	chr1	5077261	5077460	chr1	44962665	44963166	ENSG00000106025	191.54	2.83893	0.93778	3.02728	0.00246761	0.00664379	23554	TSPAN12	chr1	10837081	10837280	chr1	38129445	38129946	ENSG00000254453	64.1063	6.4904	0.593168	10.9419	7.26493e-28	1.23364e-26	100874014	NAV2-AS2
chr1	11646461	11646680	chr1	45249615	45250116	ENSG00000214447	207.916	2.66959	0.796773	3.35051	0.000806636	0.00221353	100528020	FAM187A	chr1	5119581	5119760	chr1	45204935	45205436	ENSG00000075673	1.78459	2.83781	1.99323	1.42372	0.154527	0.231461	479	ATP12A	chr1	10838621	10838780	chr1	38152713	38153214	ENSG00000136918	69.6862	6.48932	0.424522	15.2862	9.45259e-53	4.2596e-51	401551	WDR38
chr1	11649281	11649440	chr1	45356140	45356641	ENSG00000257660	4.67823	2.66873	0.825761	3.23185	0.00122993	0.0032459	100506125	ADCY6-DT	chr1	5128661	5128820	chr1	45258007	45258508	ENSG00000074935	882.653	2.83709	0.433124	6.5503	5.74215e-11	4.66231e-10	51175	TUBE1	chr1	10838901	10839060	chr1	38177001	38177502	ENSG00000284415	5.40932	6.48839	0.994734	6.52273	6.90373e-11	4.21069e-10	100302133	MIR1287
chr1	11654381	11654620	chr1	45513517	45514018	ENSG00000119283	34.0397	2.66788	1.11243	2.39824	0.0164739	0.0325463	440730	TRIM67	chr1	5135501	5135680	chr1	45315767	45316268	ENSG00000118946	13.4425	2.83699	0.859213	3.30185	0.000960508	0.00284607	27253	PCDH17	chr1	10849861	10850040	chr1	38207445	38207946	ENSG00000188375	62.7768	6.48411	0.398333	16.2781	1.41139e-59	7.74747e-58	440093	H3-5
chr1	11661321	11661500	chr1	45542513	45543014	ENSG00000196154	11974.2	2.66661	0.192609	13.8447	1.36965e-43	5.37075e-42	6275	S100A4	chr1	5180781	5180940	chr1	45328615	45329116	ENSG00000171659	3.71922	2.8332	1.17713	2.40688	0.0160897	0.0345062	2857	GPR34	chr1	10861921	10862080	chr1	38451487	38451988	ENSG00000130943	7.30124	6.48367	0.899195	7.21052	5.57377e-13	3.97801e-12	10343	PKDREJ
chr1	11695801	11695980	chr1	45545180	45545681	ENSG00000203499	70.6945	2.65785	0.907581	2.9285	0.00340603	0.00809053	642574	IQANK1	chr1	5222281	5222420	chr1	45393822	45394323	ENSG00000198796	2304.25	2.83304	1.42979	1.98144	0.0475424	0.0879692	115701	ALPK2	chr1	10868721	10868900	chr1	38475741	38476242	ENSG00000162391	12.9224	6.48122	0.81808	7.92248	2.32817e-15	1.94788e-14	338094	FAM151A
chr1	11707461	11707640	chr1	45623782	45624283	ENSG00000159166	21.847	2.65755	0.816307	3.25557	0.00113164	0.00301279	3898	LAD1	chr1	5226041	5226240	chr1	45454413	45454914	ENSG00000269893	2087.17	2.83295	0.235188	12.0455	2.049e-33	6.10636e-32	100093630	SNHG8	chr1	10898701	10898900	chr1	38539832	38540333	ENSG00000278571	5.34187	6.46995	0.967006	6.69071	2.22093e-11	1.40327e-10	102465694	MIR7161
chr1	11711701	11711840	chr1	45640272	45640773	ENSG00000223764	166.076	2.65598	0.332311	7.99244	1.32291e-15	1.4213e-14	100130417	LINC02593	chr1	5275261	5275440	chr1	45509294	45509795	ENSG00000164292	6300.01	2.83246	0.934247	3.0318	0.00243096	0.00655554	22836	RHOBTB3	chr1	10902481	10902660	chr1	38559383	38559884	ENSG00000162493	5.31834	6.46398	1.1021	5.86516	4.48706e-09	2.34798e-08	10630	PDPN
chr1	11715821	11716040	chr1	45870460	45870961	ENSG00000153815	6447.74	2.65565	0.462688	5.73962	9.4887e-09	5.65034e-08	80790	CMIP	chr1	5288241	5288380	chr1	45525606	45526107	ENSG00000274917	66.7205	2.83187	0.96238	2.94257	0.00325504	0.0085188	100008587	RNA5-8SN5	chr1	10903761	10903960	chr1	38728220	38728721	ENSG00000214140	19.4072	6.45135	0.681346	9.46853	2.83796e-21	3.44341e-20	768206	PRCD
chr1	11718801	11718940	chr1	45872105	45872606	ENSG00000104967	15.0073	2.65408	0.510706	5.19689	2.02652e-07	1.02229e-06	4858	NOVA2	chr1	5324241	5324440	chr1	45589649	45590150	ENSG00000135540	1072.03	2.82843	0.169846	16.653	2.87982e-62	2.10351e-60	57224	NHSL1	chr1	10905921	10906060	chr1	38741373	38741874	ENSG00000175206	5.27472	6.45134	1.01588	6.35051	2.14609e-10	1.25501e-09	4878	NPPA
chr1	11731921	11732120	chr1	45924757	45925258	ENSG00000125798	677.577	2.6516	1.29908	2.04113	0.0412377	0.0720432	3170	FOXA2	chr1	5329741	5329880	chr1	45590204	45590705	ENSG00000151414	6350.78	2.8282	0.35273	8.01803	1.07459e-15	1.26759e-14	140609	NEK7	chr1	10907301	10907500	chr1	38773470	38773971	ENSG00000170890	5.27459	6.45126	0.978305	6.59433	4.27194e-11	2.65142e-10	5319	PLA2G1B
chr1	11733001	11733140	chr1	45957624	45958125	ENSG00000167549	201.881	2.65047	0.151368	17.5101	1.19969e-68	9.84712e-67	84940	CORO6	chr1	5343381	5343560	chr1	45697142	45697643	ENSG00000236714	1.91731	2.82673	1.05439	2.68092	0.0073419	0.0174182	101926975	LINC01844	chr1	10912801	10912940	chr1	38786516	38787017	ENSG00000151778	80.7417	6.45037	1.72202	3.74582	0.000179805	0.000540251	387923	SERP2
chr1	11737461	11737640	chr1	45960896	45961397	ENSG00000084710	2135.25	2.64987	0.773964	3.42377	0.000617592	0.0017381	22979	EFR3B	chr1	5351381	5351600	chr1	45717338	45717839	ENSG00000147124	992.664	2.82623	0.0877967	32.1906	2.38976e-227	2.02326e-224	7592	ZNF41	chr1	10926481	10926620	chr1	38804940	38805441	ENSG00000160401	72.8346	6.44761	0.40973	15.7362	8.53905e-56	4.16779e-54	286207	CFAP157
chr1	11744721	11744920	chr1	45972551	45973052	ENSG00000204531	58.6706	2.64938	0.979737	2.70417	0.00684747	0.0150065	5460	POU5F1	chr1	5365921	5366060	chr1	45864073	45864574	ENSG00000148943	2634.98	2.82117	0.15583	18.1042	2.95514e-73	2.80829e-71	55327	LIN7C	chr1	10938061	10938220	chr1	38898771	38899272	ENSG00000237605	12.3441	6.43966	0.798244	8.06728	7.18791e-16	6.21509e-15	105372876	DYRK3-AS1
chr1	11750521	11750700	chr1	45999366	45999867	ENSG00000136881	29.5985	2.64735	0.314706	8.41213	4.02616e-17	4.78178e-16	570	BAAT	chr1	5374021	5374160	chr1	45913221	45913722	ENSG00000226953	39.7475	2.81768	1.14389	2.46324	0.0137686	0.0301676	101928161	NCKAP5-AS2	chr1	10941221	10941380	chr1	38929472	38929973	ENSG00000187554	198.342	6.43963	0.50155	12.8395	9.855e-38	2.65223e-36	7100	TLR5
chr1	11750761	11750920	chr1	46021375	46021876	ENSG00000136689	8.62473	2.6421	0.728817	3.62519	0.000288749	0.000867455	3557	IL1RN	chr1	5393321	5393500	chr1	46175215	46175716	ENSG00000262188	10.8248	2.81696	0.828214	3.40125	0.000670794	0.00205531	101928738	LINC01978	chr1	10947121	10947260	chr1	39008786	39009287	ENSG00000261924	15.5469	6.43551	0.735962	8.74435	2.24303e-18	2.27318e-17	400627	LOC400627
chr1	11773501	11773640	chr1	46053689	46054190	ENSG00000180263	2559.28	2.64174	0.289479	9.12584	7.11846e-20	1.00724e-18	55785	FGD6	chr1	5393601	5393740	chr1	46188271	46188772	ENSG00000106541	5396.61	2.81163	0.751724	3.74025	0.000183838	0.000634103	10551	AGR2	chr1	10962781	10962920	chr1	39038315	39038816	ENSG00000280780	6.99834	6.43036	0.939542	6.84414	7.6935e-12	5.07065e-11	153469	JAKMIP2-AS1
chr1	11777501	11777660	chr1	46062892	46063393	ENSG00000064655	109.581	2.6402	0.382644	6.89989	5.2044e-12	4.23768e-11	2139	EYA2	chr1	5408501	5408660	chr1	46212117	46212618	ENSG00000021762	1441.67	2.81144	0.47528	5.91534	3.31194e-09	2.24729e-08	114879	OSBPL5	chr1	10963521	10963720	chr1	39063203	39063704	ENSG00000283697	5.19349	6.42896	0.992666	6.47646	9.38998e-11	5.67998e-10	101928917	HSFX3
chr1	11789361	11789500	chr1	46134823	46135324	ENSG00000167600	1111.91	2.6395	1.09948	2.40068	0.0163647	0.0323635	29785	CYP2S1	chr1	5423301	5423480	chr1	46285911	46286412	ENSG00000187672	8.49751	2.81125	0.884285	3.17912	0.00147724	0.00419296	26059	ERC2	chr1	10980201	10980520	chr1	39107782	39108283	ENSG00000211771	5.19034	6.42818	0.993697	6.46895	9.86845e-11	5.94592e-10	28622	TRBJ2-7
chr1	11789801	11789980	chr1	46272415	46272916	ENSG00000160472	15.1702	2.6379	0.727379	3.62658	0.000287201	0.00086334	147744	TMEM190	chr1	5425341	5425540	chr1	46314448	46314949	ENSG00000170542	2591.69	2.81045	0.665971	4.22008	2.44211e-05	9.84349e-05	5272	SERPINB9	chr1	11027921	11028100	chr1	39115121	39115622	ENSG00000199477	5.17342	6.42393	1.03512	6.20599	5.43533e-10	3.07415e-09	677814	SNORA31
chr1	11790001	11790200	chr1	46319312	46319813	ENSG00000167034	703.698	2.63671	0.157859	16.7029	1.24817e-62	8.85651e-61	4824	NKX3-1	chr1	5432341	5432480	chr1	47028908	47029409	ENSG00000197381	1114.62	2.80818	0.248449	11.3028	1.27084e-29	3.22489e-28	104	ADARB1	chr1	11055921	11056100	chr1	39136609	39137110	ENSG00000157734	2169.33	6.42079	0.607416	10.5707	4.07585e-26	6.27804e-25	79856	SNX22
chr1	11793941	11794140	chr1	46320234	46320735	ENSG00000139200	37.1164	2.63458	0.907874	2.90192	0.00370881	0.00870934	196500	PIANP	chr1	5432521	5432740	chr1	47184734	47185235	ENSG00000125813	6.67911	2.8043	1.38953	2.01817	0.0435737	0.081675	5075	PAX1	chr1	11061681	11061860	chr1	39196799	39197300	ENSG00000279636	6.91945	6.41524	0.994562	6.45032	1.11616e-10	6.69591e-10	55451	LINC00216
chr1	11871901	11872080	chr1	46325618	46326119	ENSG00000236039	7.35439	2.63427	0.72261	3.64549	0.000266879	0.000807643	101927630	LINC02889	chr1	5435561	5435700	chr1	47241043	47241544	ENSG00000214188	9.98761	2.80224	0.614018	4.56377	5.02428e-06	2.24448e-05	338069	ST7-OT4	chr1	11099541	11099740	chr1	39238410	39238911	ENSG00000204618	33.1809	6.40809	0.555099	11.544	7.91147e-31	1.52995e-29	80352	RNF39
chr1	11898121	11898260	chr1	46355890	46356391	ENSG00000203721	26.4908	2.63425	0.755033	3.48892	0.00048497	0.00139246	554279	LINC00862	chr1	5479901	5480120	chr1	47344955	47345456	ENSG00000149972	8.30948	2.80202	1.80223	1.55475	0.120005	0.18912	53942	CNTN5	chr1	11109081	11109240	chr1	39243410	39243911	ENSG00000133561	5.10929	6.4055	0.971703	6.59203	4.33846e-11	2.69184e-10	474344	GIMAP6
chr1	11898301	11898440	chr1	46450072	46450573	ENSG00000164266	5.65744	2.62669	0.846915	3.10148	0.00192553	0.00486491	6690	SPINK1	chr1	5481581	5481720	chr1	47371141	47371642	ENSG00000203799	97.3837	2.79904	0.848525	3.29871	0.000971288	0.00287573	221262	CCDC162P	chr1	11110941	11111080	chr1	39354508	39355009	ENSG00000271913	7.0027	6.40321	0.95359	6.71485	1.88263e-11	1.19763e-10	105378083	TAGAP-AS1
chr1	11898761	11898920	chr1	46480977	46481478	ENSG00000168481	96.6227	2.62556	1.04892	2.50311	0.0123106	0.0252082	203190	LGI3	chr1	5502501	5502660	chr1	47378990	47379491	ENSG00000158055	72.1045	2.7981	0.377775	7.40679	1.29393e-13	1.30698e-12	57822	GRHL3	chr1	11138441	11138620	chr1	39409378	39409879	ENSG00000164188	32.5276	6.40122	1.25203	5.11269	3.17611e-07	1.37944e-06	202151	RANBP3L
chr1	11898981	11899140	chr1	46506298	46506799	ENSG00000238120	32.2486	2.62554	0.856969	3.06375	0.00218583	0.00545078	100506737	LINC01589	chr1	5502921	5503060	chr1	47387944	47388445	ENSG00000137393	309.735	2.7932	1.1045	2.52892	0.0114414	0.0256173	255488	RNF144B	chr1	11179721	11180000	chr1	39431693	39432194	ENSG00000284035	5.08882	6.40026	1.04493	6.12509	9.06346e-10	5.02928e-09	100847090	MIR5187
chr1	11902421	11902580	chr1	46517887	46518388	ENSG00000102109	520.684	2.62458	0.341754	7.67974	1.59413e-14	1.57712e-13	27344	PCSK1N	chr1	5511441	5511600	chr1	47409114	47409615	ENSG00000241288	12.931	2.79175	0.91872	3.03874	0.00237568	0.00642414	101927056	LINC02614	chr1	11180481	11180640	chr1	39449494	39449995	ENSG00000172020	184.251	6.39932	1.21077	5.28533	1.25477e-07	5.68743e-07	2596	GAP43
chr1	11909181	11909340	chr1	46719711	46720212	ENSG00000144063	7747.52	2.62402	0.163228	16.0758	3.77268e-58	2.32002e-56	7851	MALL	chr1	5512361	5512520	chr1	47491456	47491957	ENSG00000135362	832.696	2.78835	0.548198	5.08639	3.64943e-07	1.911e-06	79899	PRR5L	chr1	11197361	11197560	chr1	39475340	39475841	ENSG00000231290	121.627	6.39445	0.294222	21.7334	9.90815e-105	1.51173e-102	149773	APCDD1L-DT
chr1	11917861	11918020	chr1	46750009	46750510	ENSG00000157110	1598.61	2.621	0.499023	5.25226	1.50246e-07	7.73019e-07	11030	RBPMS	chr1	5528241	5528400	chr1	47529437	47529938	ENSG00000203872	22.0042	2.78807	1.014	2.74958	0.00596725	0.014491	206412	C6orf163	chr1	11219641	11219780	chr1	39489604	39490105	ENSG00000111885	411.394	6.38572	0.772162	8.26992	1.34048e-16	1.21262e-15	4121	MAN1A1
chr1	11931261	11931400	chr1	46754679	46755180	ENSG00000186081	2.61568	2.61999	0.926907	2.82659	0.00470461	0.0107697	3852	KRT5	chr1	5532841	5533020	chr1	47675026	47675527	ENSG00000125726	887.891	2.78732	0.344979	8.07968	6.49343e-16	7.78793e-15	970	CD70	chr1	11263101	11263300	chr1	39509397	39509898	ENSG00000114656	101.906	6.38059	0.737095	8.65641	4.86875e-18	4.84052e-17	57501	CFAP92
chr1	11935101	11935260	chr1	46767589	46768090	ENSG00000148426	1078.55	2.61764	0.519201	5.04167	4.61482e-07	2.20834e-06	254427	PROSER2	chr1	5535921	5536080	chr1	47679632	47680133	ENSG00000023892	44.394	2.78071	1.34665	2.06491	0.0389315	0.0741071	50619	DEF6	chr1	11304081	11304500	chr1	39590510	39591011	ENSG00000256001	18.5766	6.37652	0.683027	9.33567	1.00352e-20	1.17993e-19	107984450	LOC107984450
chr1	11941341	11941500	chr1	46782862	46783363	ENSG00000133878	6.4967	2.61718	0.627065	4.1737	2.99686e-05	0.000108407	78986	DUSP26	chr1	5587721	5587860	chr1	47751123	47751624	ENSG00000147894	914.736	2.77962	0.251237	11.0637	1.8809e-28	4.45722e-27	203228	C9orf72	chr1	11308421	11308620	chr1	39595132	39595633	ENSG00000266640	5.00165	6.37512	1.42961	4.45935	8.22086e-06	2.98474e-05	100616168	MIR4754
chr1	11941981	11942120	chr1	46788479	46788980	ENSG00000254415	1.31771	2.61439	1.55184	1.6847	0.0920462	0.142437	100049587	SIGLEC14	chr1	5601481	5601640	chr1	47753770	47754271	ENSG00000163110	9886.98	2.77923	0.515605	5.39024	7.03629e-08	4.04126e-07	10611	PDLIM5	chr1	11310421	11310560	chr1	39617168	39617669	ENSG00000176563	190.753	6.37498	0.450159	14.1616	1.58276e-45	5.75407e-44	124817	CNTD1
chr1	11942241	11942400	chr1	46790361	46790862	ENSG00000047936	22.9405	2.6138	0.796774	3.28048	0.0010363	0.00278538	6098	ROS1	chr1	5621141	5621340	chr1	47758237	47758738	ENSG00000139433	2776.13	2.77491	0.112962	24.565	2.98713e-133	8.43003e-131	51228	GLTP	chr1	11311761	11311980	chr1	39625423	39625924	ENSG00000237254	6.71026	6.36975	0.910118	6.99882	2.5813e-12	1.76057e-11	28557	TRBV30
chr1	11943801	11943960	chr1	46798719	46799220	ENSG00000006118	5729.85	2.61378	0.166888	15.6619	2.75604e-55	1.53854e-53	54972	TMEM132A	chr1	5660101	5660240	chr1	47883921	47884422	ENSG00000146192	1.36415	2.77405	2.83099	0.979887	0.327142	NA	221472	FGD2	chr1	11314681	11314920	chr1	39647628	39648129	ENSG00000196172	61.9724	6.36922	0.428849	14.8519	6.76247e-50	2.78801e-48	148213	ZNF681
chr1	11954921	11955100	chr1	46804011	46804512	ENSG00000069188	62.7506	2.6137	0.423458	6.17227	6.73162e-10	4.523e-09	54549	SDK2	chr1	5663381	5663540	chr1	47914271	47914772	ENSG00000023171	8762.13	2.7719	0.469852	5.89952	3.64552e-09	2.45753e-08	57476	GRAMD1B	chr1	11316961	11317180	chr1	39700949	39701450	ENSG00000182327	14.7947	6.36895	0.803217	7.92931	2.20376e-15	1.85098e-14	388323	GLTPD2
chr1	11959781	11959960	chr1	46806586	46807087	ENSG00000106976	4798.95	2.61207	0.859194	3.04013	0.00236472	0.00584125	1759	DNM1	chr1	5667261	5667440	chr1	47978462	47978963	ENSG00000145736	1291.41	2.77129	0.24589	11.2704	1.83644e-29	4.61613e-28	728340	GTF2H2C	chr1	11324761	11324940	chr1	39717751	39718252	ENSG00000123119	62.4903	6.36465	0.746044	8.5312	1.4484e-17	1.3963e-16	64168	NECAB1
chr1	11960861	11961040	chr1	46807254	46807755	ENSG00000183607	37.85	2.60912	1.38978	1.87736	0.0604683	0.0995861	200504	GKN2	chr1	5690981	5691140	chr1	48396209	48396710	ENSG00000145736	1291.41	2.77129	0.24589	11.2704	1.83644e-29	4.61613e-28	2966	GTF2H2	chr1	11341321	11341460	chr1	39727098	39727599	ENSG00000165511	51.5035	6.3642	0.461664	13.7853	3.1227e-43	1.03967e-41	220979	ZNF22-AS1
chr1	11966081	11966240	chr1	46822422	46822923	ENSG00000213023	22.5943	2.6085	0.519369	5.02245	5.10176e-07	2.42162e-06	84258	SYT3	chr1	5692681	5692860	chr1	48939066	48939567	ENSG00000091181	1.57085	2.76234	3.10143	0.890666	0.373108	0.465411	3568	IL5RA	chr1	11368001	11368200	chr1	39760805	39761306	ENSG00000284336	4.95391	6.36088	1.07661	5.90825	3.45751e-09	1.82253e-08	100313887	MIR2277
chr1	12023181	12023340	chr1	46866196	46866697	ENSG00000100427	1.90148	2.60831	1.69729	1.53675	0.124355	0.183199	23209	MLC1	chr1	5705121	5705340	chr1	48948025	48948526	ENSG00000214894	1.53924	2.75609	1.6071	1.71495	0.0863547	0.144514	401247	LINC00243	chr1	11375801	11375960	chr1	39775017	39775518	ENSG00000232113	4.95404	6.36086	1.00742	6.31404	2.7185e-10	1.57714e-09	730159	TEX50
chr1	12024041	12024180	chr1	46898143	46898644	ENSG00000039068	302.061	2.60709	1.20567	2.16236	0.0305906	0.0557189	999	CDH1	chr1	5705401	5705580	chr1	48967364	48967865	ENSG00000076356	560.469	2.75234	0.239099	11.5113	1.15737e-30	3.0621e-29	5362	PLXNA2	chr1	11379721	11379920	chr1	39829691	39830192	ENSG00000229124	4860.87	6.36046	0.751283	8.46614	2.53668e-17	2.40476e-16	100507347	VIM-AS1
chr1	12030881	12031080	chr1	46931422	46931923	ENSG00000131094	469.937	2.60479	0.618571	4.21098	2.54262e-05	9.29303e-05	10882	C1QL1	chr1	5709441	5709620	chr1	48967945	48968446	ENSG00000180535	16.5522	2.74457	0.595776	4.60671	4.09089e-06	1.85169e-05	168620	BHLHA15	chr1	11398561	11398800	chr1	39871744	39872245	ENSG00000275996	4.94416	6.35828	1.03309	6.15464	7.52467e-10	4.20256e-09	9301	SNORD27
chr1	12049641	12049780	chr1	46940604	46941105	ENSG00000149380	1307.12	2.60415	0.120923	21.5355	7.23812e-103	1.33533e-100	283208	P4HA3	chr1	5725601	5725760	chr1	49935081	49935582	ENSG00000151773	91.0507	2.74228	0.870195	3.15134	0.00162521	0.00456578	160857	CCDC122	chr1	11412281	11412460	chr1	39872526	39873027	ENSG00000196811	4.94403	6.35827	0.982124	6.474	9.54448e-11	5.76867e-10	1146	CHRNG
chr1	12055621	12055820	chr1	46942033	46942534	ENSG00000178401	1223.73	2.60166	0.285726	9.10545	8.59092e-20	1.20941e-18	79962	DNAJC22	chr1	5730301	5730500	chr1	49995695	49996196	ENSG00000147202	1528.89	2.74207	0.298116	9.19801	3.64623e-20	5.59429e-19	1730	DIAPH2	chr1	11412561	11412700	chr1	39886695	39887196	ENSG00000277512	4.94403	6.35827	0.982124	6.474	9.54448e-11	5.76867e-10	692106	SNORD65
chr1	12063581	12063760	chr1	46947520	46948021	ENSG00000189120	183.636	2.60088	0.938726	2.77065	0.00559442	0.0125762	80320	SP6	chr1	5730801	5731020	chr1	50105407	50105908	ENSG00000255647	7.95474	2.74161	0.796454	3.44228	0.000576843	0.0017925	731157	LOC731157	chr1	11415301	11415440	chr1	39911912	39912413	ENSG00000131097	4.94386	6.35821	1.00914	6.3006	2.96487e-10	1.71442e-09	51751	HIGD1B
chr1	12073581	12073720	chr1	46996610	46997111	ENSG00000064300	38.4107	2.60042	0.370682	7.01523	2.29567e-12	1.92592e-11	4804	NGFR	chr1	5734061	5734220	chr1	50604514	50605015	ENSG00000233485	4.62029	2.7414	1.92118	1.42693	0.153599	0.23033	101927417	FHAD1-AS1	chr1	11429501	11429680	chr1	39917785	39918286	ENSG00000254245	60.8393	6.35593	0.852787	7.45312	9.11556e-14	6.85684e-13	56112	PCDHGA3
chr1	12076921	12077100	chr1	47069142	47069643	ENSG00000130669	4763.9	2.59739	0.508078	5.11219	3.18437e-07	1.55377e-06	10298	PAK4	chr1	5739501	5739680	chr1	50666843	50667344	ENSG00000151338	517.043	2.73492	0.532773	5.13337	2.84594e-07	1.51107e-06	145282	MIPOL1	chr1	11434461	11434620	chr1	39925577	39926078	ENSG00000259583	4056.27	6.35257	0.776752	8.17837	2.87706e-16	2.54677e-15	101927751	ALDH1A3-AS1
chr1	12081601	12081820	chr1	47100067	47100568	ENSG00000105261	3.02053	2.5913	1.0439	2.48232	0.0130528	0.0265372	728361	OVOL3	chr1	5743841	5744040	chr1	50691306	50691807	ENSG00000123607	1012.25	2.7345	1.02392	2.67062	0.00757121	0.0178961	79809	TTC21B	chr1	11443981	11444140	chr1	39990399	39990900	ENSG00000126947	366.781	6.3522	0.572211	11.1012	1.23817e-28	2.18109e-27	51309	ARMCX1
chr1	12108961	12109100	chr1	47128215	47128716	ENSG00000198879	1756.86	2.58539	0.380242	6.79933	1.05106e-11	8.34087e-11	57713	SFMBT2	chr1	5744581	5744720	chr1	50750508	50751009	ENSG00000171862	7929.12	2.73229	0.0917442	29.7816	6.75946e-195	3.93443e-192	5728	PTEN	chr1	11445761	11445980	chr1	39994718	39995219	ENSG00000078795	38.8789	6.34933	0.499759	12.7048	5.56362e-37	1.44319e-35	27039	PKD2L2
chr1	12110361	12110500	chr1	47128849	47129350	ENSG00000105327	669.648	2.58492	0.436939	5.91597	3.29928e-09	2.0703e-08	27113	BBC3	chr1	5755221	5755380	chr1	50751116	50751617	ENSG00000206737	3.1595	2.73019	1.26415	2.15971	0.0307949	0.060684	26863	RNVU1-18	chr1	11446821	11446960	chr1	39996055	39996556	ENSG00000154080	8.78757	6.33976	0.867967	7.30415	2.7903e-13	2.04183e-12	83539	CHST9
chr1	12113881	12114080	chr1	47129829	47130330	ENSG00000139438	319.719	2.58003	0.442813	5.82646	5.6617e-09	3.4608e-08	84915	FAM222A	chr1	5771141	5771320	chr1	51044770	51045271	ENSG00000171903	2967.56	2.73011	0.755959	3.61145	0.000304494	0.00100701	57834	CYP4F11	chr1	11481101	11481240	chr1	40030714	40031215	ENSG00000174640	48.0433	6.33792	0.556207	11.3949	4.43316e-30	8.33994e-29	6578	SLCO2A1
chr1	12119281	12119460	chr1	47146996	47147497	ENSG00000101665	1066.73	2.57929	0.279413	9.2311	2.67875e-20	3.88399e-19	4092	SMAD7	chr1	5774841	5774980	chr1	51101911	51102412	ENSG00000160179	484.952	2.72929	0.227877	11.9771	4.68696e-33	1.37914e-31	9619	ABCG1	chr1	11497941	11498080	chr1	40066993	40067494	ENSG00000180999	17.9263	6.33779	0.682663	9.28392	1.63355e-20	1.89541e-19	92346	C1orf105
chr1	12119581	12119720	chr1	47191415	47191916	ENSG00000180537	179.046	2.57342	0.833999	3.08563	0.00203119	0.00510326	221687	RNF182	chr1	5793341	5793480	chr1	51183282	51183783	ENSG00000072182	4.73459	2.72776	0.919476	2.96665	0.00301062	0.00795175	55515	ASIC4	chr1	11518401	11518560	chr1	40134885	40135386	ENSG00000211770	4.86298	6.33446	0.992593	6.38173	1.75098e-10	1.03473e-09	28623	TRBJ2-6
chr1	12125961	12126120	chr1	47201111	47201612	ENSG00000159625	2.65245	2.57141	1.0217	2.5168	0.0118427	0.0243607	84229	DRC7	chr1	5797701	5797880	chr1	51193015	51193516	ENSG00000050555	478.624	2.72284	0.427415	6.37049	1.88431e-10	1.4479e-09	10319	LAMC3	chr1	11523681	11523820	chr1	40186411	40186912	ENSG00000174004	34.1905	6.32657	0.842069	7.51312	5.77341e-14	4.40265e-13	375387	NRROS
chr1	12126781	12127020	chr1	47237545	47238046	ENSG00000121578	3531.75	2.57085	0.300805	8.54657	1.26796e-17	1.55946e-16	8702	B4GALT4	chr1	5818881	5819080	chr1	51212025	51212526	ENSG00000135406	27.381	2.72092	0.987454	2.75549	0.00586044	0.0142577	5630	PRPH	chr1	11523841	11524020	chr1	40200706	40201207	ENSG00000255435	17.9825	6.3224	0.705734	8.95862	3.2878e-19	3.5256e-18	101929089	TTC36-AS1
chr1	12130601	12130840	chr1	47257317	47257818	ENSG00000012124	27.1946	2.56966	0.84714	3.03334	0.00241864	0.00595848	933	CD22	chr1	5828121	5828300	chr1	51341804	51342305	ENSG00000139350	3942.09	2.71596	0.168603	16.1086	2.22043e-58	1.4614e-56	121441	NEDD1	chr1	11531981	11532120	chr1	40241721	40242222	ENSG00000224715	44.8398	6.3206	0.484383	13.0487	6.46023e-39	1.83279e-37	339685	LOC339685
chr1	12138961	12139160	chr1	47289233	47289734	ENSG00000119946	2144.95	2.56927	0.282469	9.09579	9.38993e-20	1.31615e-18	26507	CNNM1	chr1	5840321	5840500	chr1	51433537	51434038	ENSG00000104043	86.9814	2.71576	0.979757	2.77187	0.00557357	0.0136471	79895	ATP8B4	chr1	11535881	11536020	chr1	40244988	40245489	ENSG00000152910	97.2797	6.31563	1.83651	3.43894	0.000584004	0.00160916	85445	CNTNAP4
chr1	12139181	12139320	chr1	47423541	47424042	ENSG00000135697	37.2596	2.56871	0.877108	2.92862	0.00340474	0.00808845	53630	BCO1	chr1	5844381	5844600	chr1	51487586	51488087	ENSG00000236778	57.2272	2.71399	0.314113	8.64016	5.61359e-18	7.64318e-17	100507398	INTS6-AS1	chr1	11545821	11545960	chr1	40299562	40300063	ENSG00000284012	4.79561	6.31391	1.00604	6.27601	3.47361e-10	2.00024e-09	102466747	MIR6840
chr1	12140061	12140200	chr1	47469336	47469837	ENSG00000154118	112.308	2.56743	0.68407	3.75318	0.000174607	0.000547478	57338	JPH3	chr1	5847121	5847260	chr1	51491459	51491960	ENSG00000124635	217.399	2.71023	0.530949	5.1045	3.31677e-07	1.74416e-06	8970	H2BC11	chr1	11567821	11568000	chr1	40362618	40363119	ENSG00000283475	4.79198	6.313	1.12662	5.60349	2.10081e-08	1.03423e-07	103504734	MIR1244-4
chr1	12154161	12154360	chr1	47474540	47475041	ENSG00000257599	3.17362	2.56412	0.936981	2.73658	0.00620817	0.0137674	101055625	OVCH1-AS1	chr1	5847381	5847620	chr1	51505676	51506177	ENSG00000175868	2.2616	2.70984	1.52517	1.77675	0.0756097	0.129643	797	CALCB	chr1	11577221	11577440	chr1	40363641	40364142	ENSG00000124251	6.49871	6.31277	0.901578	7.00192	2.52485e-12	1.72571e-11	27296	TP53TG5
chr1	12158841	12158980	chr1	47503784	47504285	ENSG00000261189	35.2862	2.56382	0.893933	2.86803	0.00413041	0.00958091	101928076	DSP-AS1	chr1	5850841	5851000	chr1	51509682	51510183	ENSG00000163352	1.25681	2.70854	2.25999	1.19847	0.230732	NA	55891	LENEP	chr1	11581921	11582060	chr1	40379976	40380477	ENSG00000223534	4.78896	6.31213	1.00058	6.3085	2.8176e-10	1.6317e-09	106480429	HLA-DQB1-AS1
chr1	12174941	12175080	chr1	47521245	47521746	ENSG00000154548	50.3509	2.56341	0.553359	4.63246	3.61352e-06	1.51608e-05	135295	SRSF12	chr1	5859541	5859680	chr1	51575365	51575866	ENSG00000164199	86.2399	2.70697	0.519825	5.20746	1.91439e-07	1.03988e-06	84059	ADGRV1	chr1	11593121	11593280	chr1	40495365	40495866	ENSG00000232186	4.78875	6.31208	1.01779	6.20177	5.58332e-10	3.15601e-09	646127	TERF1P7
chr1	12177161	12177300	chr1	47524256	47524757	ENSG00000099812	4484.39	2.55988	0.36028	7.10525	1.20106e-12	1.02855e-11	126353	MISP	chr1	5864141	5864280	chr1	51607755	51608256	ENSG00000177181	219.581	2.70686	0.422824	6.40187	1.53486e-10	1.18969e-09	284716	RIMKLA	chr1	11594241	11594400	chr1	40497535	40498036	ENSG00000284407	4.7887	6.31207	1.04186	6.05848	1.37416e-09	7.5027e-09	100847037	MIR5001
chr1	12188941	12189140	chr1	47525481	47525982	ENSG00000248596	10.8255	2.55413	0.93799	2.72299	0.00646947	0.0142701	643201	CEP192P1	chr1	5880721	5880880	chr1	51610672	51611173	ENSG00000006652	4871.83	2.70326	0.169891	15.9118	5.25148e-57	3.32701e-55	3475	IFRD1	chr1	11602281	11602540	chr1	40558283	40558784	ENSG00000234377	86.4857	6.3112	0.890824	7.08468	1.39369e-12	9.68637e-12	100874222	OBI1-AS1
chr1	12196841	12196980	chr1	47540234	47540735	ENSG00000129244	10.5408	2.55396	0.643747	3.96734	7.26801e-05	0.000244637	482	ATP1B2	chr1	5881801	5882000	chr1	51624829	51625330	ENSG00000154262	5.45181	2.70061	0.922114	2.92872	0.00340361	0.00886529	23460	ABCA6	chr1	11608161	11608320	chr1	40563255	40563756	ENSG00000151322	53.9346	6.3101	1.63451	3.86054	0.000113137	0.000351592	64067	NPAS3
chr1	12200241	12200460	chr1	47547583	47548084	ENSG00000134070	1481.44	2.55366	0.363464	7.02589	2.12702e-12	1.78752e-11	3656	IRAK2	chr1	5884701	5884840	chr1	51669149	51669650	ENSG00000179008	2.57239	2.69672	2.18989	1.23144	0.218159	0.304833	317761	C14orf39	chr1	11613161	11613360	chr1	40574747	40575248	ENSG00000221116	4.77532	6.30847	1.0153	6.2134	5.18488e-10	2.93936e-09	692213	SNORD110
chr1	12202521	12202680	chr1	47555293	47555794	ENSG00000164619	411.501	2.55235	0.735188	3.47169	0.00051719	0.00147743	168667	BMPER	chr1	5887361	5887560	chr1	51678287	51678788	ENSG00000114841	215.903	2.69173	0.74618	3.60735	0.00030934	0.00102087	25981	DNAH1	chr1	11632041	11632180	chr1	40584045	40584546	ENSG00000211769	4.76513	6.30555	1.0826	5.82447	5.72957e-09	2.96454e-08	28624	TRBJ2-5
chr1	12204021	12204220	chr1	47560226	47560727	ENSG00000162949	3.18879	2.55201	0.866271	2.94597	0.00321942	0.00769253	92291	CAPN13	chr1	5895601	5895760	chr1	51699354	51699855	ENSG00000138379	2.96944	2.69115	1.33175	2.02076	0.0433045	0.0812276	2660	MSTN	chr1	11633061	11633240	chr1	40589599	40590100	ENSG00000250012	8.50534	6.29824	0.877941	7.17388	7.29028e-13	5.15561e-12	105374085	LOC105374085
chr1	12206741	12206940	chr1	47561535	47562036	ENSG00000165124	343.899	2.5507	0.715571	3.56456	0.00036446	0.00107376	79987	SVEP1	chr1	5940241	5940420	chr1	51841040	51841541	ENSG00000116117	253.805	2.69089	0.195134	13.79	2.92759e-43	1.21717e-41	117583	PARD3B	chr1	11640861	11641100	chr1	40593526	40594027	ENSG00000133169	8.51601	6.2956	0.854675	7.36608	1.7572e-13	1.30108e-12	55859	BEX1
chr1	12208721	12208880	chr1	47576398	47576899	ENSG00000138696	532.308	2.54971	0.561408	4.54164	5.58193e-06	2.27925e-05	658	BMPR1B	chr1	5952921	5953100	chr1	51844484	51844985	ENSG00000101695	112.469	2.68732	0.232702	11.5483	7.52843e-31	2.01183e-29	54941	RNF125	chr1	11644061	11644220	chr1	40595609	40596110	ENSG00000158270	138.214	6.29224	0.355693	17.6901	5.00078e-70	3.56251e-68	81035	COLEC12
chr1	12215461	12215600	chr1	47637274	47637775	ENSG00000188263	1.8452	2.54908	1.2898	1.97634	0.0481163	0.0820187	400935	IL17REL	chr1	5956821	5956960	chr1	51868598	51869099	ENSG00000113263	3.53723	2.68596	1.05912	2.53602	0.0112121	0.0251944	3702	ITK	chr1	11647141	11647300	chr1	40600915	40601416	ENSG00000269656	4.71141	6.2885	1.00874	6.23403	4.54576e-10	2.59221e-09	106144593	NOP53-AS1
chr1	12218481	12218620	chr1	47717819	47718320	ENSG00000177614	57.8209	2.54876	0.683279	3.73019	0.000191334	0.000596544	79605	PGBD5	chr1	5978781	5978920	chr1	51929083	51929584	ENSG00000203668	4312.42	2.68543	0.125275	21.4362	6.14342e-102	9.9502e-100	23596	OPN3	chr1	11647901	11648080	chr1	40601910	40602411	ENSG00000264425	4.71119	6.28845	1.02571	6.13085	8.74098e-10	4.8573e-09	100616117	MIR4653
chr1	12218721	12218880	chr1	47722838	47723339	ENSG00000114854	14.1724	2.54868	0.434971	5.85943	4.64467e-09	2.86535e-08	7134	TNNC1	chr1	5980461	5980820	chr1	51938542	51939043	ENSG00000203668	4312.42	2.68543	0.125275	21.4362	6.14342e-102	9.9502e-100	1122	CHML	chr1	11679961	11680120	chr1	40662752	40663253	ENSG00000179583	167.77	6.28756	0.824977	7.6215	2.50739e-14	1.95752e-13	4261	CIITA
chr1	12231301	12231460	chr1	47728307	47728808	ENSG00000219607	116.847	2.54641	0.200663	12.69	6.71976e-37	2.08603e-35	648791	PPP1R3G	chr1	5982881	5983040	chr1	51953006	51953507	ENSG00000149557	64.0474	2.68038	0.618036	4.33694	1.44482e-05	6.0461e-05	9638	FEZ1	chr1	11680521	11680860	chr1	40702753	40703254	ENSG00000207547	4.70778	6.28752	1.03532	6.07303	1.25515e-09	6.88203e-09	407014	MIR25
chr1	12259861	12260000	chr1	47732421	47732922	ENSG00000174226	1.29212	2.53507	1.32151	1.91832	0.0550709	0.0921304	169166	SNX31	chr1	5989681	5989940	chr1	51957518	51958019	ENSG00000149557	64.0474	2.68038	0.618036	4.33694	1.44482e-05	6.0461e-05	105369550	STT3A-AS1	chr1	11693461	11693660	chr1	40727565	40728066	ENSG00000250295	4.69794	6.28476	1.07717	5.83454	5.39407e-09	2.79992e-08	101926926	RDH10-AS1
chr1	12293521	12293660	chr1	47842319	47842820	ENSG00000247982	29.2251	2.53432	0.5734	4.41981	9.87897e-06	3.86675e-05	283663	LINC00926	chr1	5996681	5996900	chr1	51971573	51972074	ENSG00000152092	29.9856	2.68013	1.79078	1.49663	0.13449	0.207215	460	ASTN1	chr1	11693661	11693860	chr1	40745175	40745676	ENSG00000212588	4.69108	6.28285	1.06545	5.89691	3.7038e-09	1.94864e-08	677810	SNORA26
chr1	12305241	12305400	chr1	47871731	47872232	ENSG00000012779	9.7797	2.53241	0.815431	3.10562	0.00189883	0.00480563	240	ALOX5	chr1	6001421	6001580	chr1	51989515	51990016	ENSG00000255837	14.287	2.67963	1.14105	2.34839	0.0188548	0.0397319	259295	TAS2R20	chr1	11704281	11704480	chr1	40781231	40781732	ENSG00000124212	44.8524	6.28264	0.463827	13.5452	8.45561e-42	2.67719e-40	5740	PTGIS
chr1	12356341	12356500	chr1	47872951	47873452	ENSG00000154096	392.124	2.5286	1.12732	2.24302	0.0248953	0.0466163	7070	THY1	chr1	6002601	6002800	chr1	52082375	52082876	ENSG00000277586	1148.13	2.67962	1.28601	2.08368	0.0371897	0.0712942	4747	NEFL	chr1	11704961	11705320	chr1	40816781	40817282	ENSG00000277184	4.68089	6.27983	1.14014	5.50794	3.63051e-08	1.74822e-07	677798	SNORA9
chr1	12381161	12381380	chr1	47876146	47876647	ENSG00000115194	126.813	2.52725	0.23154	10.9149	9.78061e-28	2.0958e-26	7781	SLC30A3	chr1	6009621	6009820	chr1	52093309	52093810	ENSG00000250546	55.9981	2.6791	1.83443	1.46046	0.144165	0.219111	101928978	LINC02994	chr1	11705441	11705660	chr1	40817282	40817783	ENSG00000197162	111.132	6.27799	1.63054	3.85027	0.00011799	0.000365611	146540	ZNF785
chr1	12398321	12398460	chr1	47924594	47925095	ENSG00000088992	2084.47	2.52605	1.02272	2.46993	0.0135138	0.0273338	54997	TESC	chr1	6009881	6010080	chr1	52098057	52098558	ENSG00000230316	9.61603	2.6786	2.57959	1.03838	0.299092	0.39083	154860	FEZF1-AS1	chr1	11707261	11707440	chr1	40861444	40861945	ENSG00000144410	65.333	6.27645	0.440841	14.2374	5.36637e-46	1.96204e-44	130749	CPO
chr1	12454661	12454900	chr1	47934417	47934918	ENSG00000154027	218.009	2.5256	0.780455	3.23606	0.00121193	0.00320278	26289	AK5	chr1	6011201	6011380	chr1	52184761	52185262	ENSG00000101166	5763.7	2.67633	0.314871	8.49977	1.89961e-17	2.52009e-16	51012	PRELID3B	chr1	11708241	11708400	chr1	40886577	40887078	ENSG00000273294	179.638	6.26761	1.53252	4.08975	4.31833e-05	0.000142914	100534612	C1QTNF3-AMACR
chr1	12460221	12460380	chr1	47941813	47942314	ENSG00000187800	742.489	2.52459	0.684338	3.6891	0.000225053	0.000692425	375033	PEAR1	chr1	6019621	6019840	chr1	52190824	52191325	ENSG00000255423	41.9624	2.67422	0.289901	9.22458	2.84665e-20	4.40379e-19	55096	EBLN2	chr1	11709521	11709680	chr1	40997819	40998320	ENSG00000267128	20.42	6.26627	0.636254	9.84869	6.9443e-23	9.14128e-22	100507218	RNF157-AS1
chr1	12471201	12471340	chr1	47948025	47948526	ENSG00000105088	273.222	2.52173	0.330934	7.62006	2.5356e-14	2.46572e-13	93145	OLFM2	chr1	6025841	6026020	chr1	52259507	52260008	ENSG00000091482	1.70585	2.67261	1.85635	1.43971	0.149949	0.226131	23676	SMPX	chr1	11719521	11719660	chr1	41086462	41086963	ENSG00000265148	259.922	6.26612	0.40262	15.5634	1.29155e-54	6.13391e-53	100506779	TSPOAP1-AS1
chr1	12479101	12479260	chr1	47951776	47952277	ENSG00000259256	0.811279	2.5159	2.11772	1.18802	0.234824	0.309588	105371964	LINC01895	chr1	6026601	6026760	chr1	52288181	52288682	ENSG00000172940	3.81984	2.6705	1.05061	2.54186	0.0110265	0.0248313	9390	SLC22A13	chr1	11721801	11722000	chr1	41108638	41109139	ENSG00000165591	76.6548	6.26087	0.354193	17.6764	6.37036e-70	4.52155e-68	158584	FAAH2
chr1	12511121	12511280	chr1	47972986	47973487	ENSG00000167851	1.99961	2.51532	1.18604	2.12077	0.033941	0.0610239	11314	CD300A	chr1	6034121	6034280	chr1	52357392	52357893	ENSG00000139344	304.435	2.66837	0.149177	17.8872	1.4837e-71	1.33504e-69	144193	AMDHD1	chr1	11753641	11753840	chr1	41135066	41135567	ENSG00000233009	4.62021	6.26071	1.0081	6.21038	5.28568e-10	2.99388e-09	100885778	NALCN-AS1
chr1	12525481	12525680	chr1	48006220	48006721	ENSG00000175946	4.21095	2.51246	0.848063	2.96258	0.00305071	0.00733739	340359	KLHL38	chr1	6038221	6038360	chr1	52414066	52414567	ENSG00000227517	2.44203	2.66722	1.61869	1.64777	0.0994008	0.162108	101928122	LINC01483	chr1	11765841	11765980	chr1	41325779	41326280	ENSG00000276788	4.62004	6.2606	1.07513	5.82311	5.77614e-09	2.98783e-08	9302	SNORD26
chr1	12528121	12528340	chr1	48017680	48018181	ENSG00000255375	1.27069	2.51223	1.34636	1.86594	0.0620496	0.101792	107984322	LOC107984322	chr1	6039121	6039380	chr1	52448883	52449384	ENSG00000006377	2.70906	2.66718	1.52132	1.7532	0.0795678	0.135112	1750	DLX6	chr1	11766201	11766360	chr1	41340995	41341496	ENSG00000276753	4.60998	6.25773	1.0734	5.8298	5.54927e-09	2.87486e-08	102465493	MIR6821
chr1	12528341	12528880	chr1	48026179	48026680	ENSG00000227502	3.0582	2.51115	0.872648	2.87762	0.00400688	0.00932227	285758	MROCKI	chr1	6039961	6040160	chr1	52571750	52572251	ENSG00000065911	17223	2.66708	0.136669	19.5148	8.21128e-85	9.61908e-83	10797	MTHFD2	chr1	11766961	11767120	chr1	41353709	41354210	ENSG00000132329	66.5922	6.25013	1.19296	5.23916	1.61312e-07	7.23552e-07	10267	RAMP1
chr1	12557081	12557300	chr1	48031592	48032093	ENSG00000105711	482.864	2.50913	0.552174	4.54409	5.51727e-06	2.25475e-05	6324	SCN1B	chr1	6048801	6048980	chr1	52594732	52595233	ENSG00000104290	1214.56	2.66707	0.786655	3.39039	0.000697939	0.00213277	7976	FZD3	chr1	11778881	11779100	chr1	41359098	41359599	ENSG00000253837	146.306	6.24394	0.813245	7.67781	1.61836e-14	1.28048e-13	100507156	LOXL2-AS1
chr1	12595661	12595800	chr1	48036656	48037157	ENSG00000108219	6180.53	2.50572	0.0967665	25.8945	7.6789e-148	3.38063e-145	81619	TSPAN14	chr1	6065641	6065800	chr1	52604150	52604651	ENSG00000198453	180.573	2.66583	0.31544	8.45113	2.88492e-17	3.77879e-16	374900	ZNF568	chr1	11782161	11782320	chr1	41381147	41381648	ENSG00000266983	6.14022	6.24049	0.906286	6.88579	5.74687e-12	3.81621e-11	100128568	RANBP3-DT
chr1	12609021	12609180	chr1	48039285	48039786	ENSG00000167996	150508	2.50277	0.125339	19.968	1.04486e-88	1.42535e-86	2495	FTH1	chr1	6068361	6068500	chr1	52632279	52632780	ENSG00000224699	46.2866	2.66333	0.373295	7.13464	9.70389e-13	9.19353e-12	101410535	LAMTOR5-AS1	chr1	11794881	11795020	chr1	41383413	41383914	ENSG00000224932	4.54952	6.23814	1.01717	6.13283	8.63305e-10	4.80008e-09	105377389	LINC02262
chr1	12610441	12610600	chr1	48043544	48044045	ENSG00000198944	6.95295	2.49931	0.851117	2.9365	0.00331935	0.00790693	134548	SOWAHA	chr1	6075001	6075220	chr1	52637871	52638372	ENSG00000198482	341.768	2.66073	1.61736	1.6451	0.0999487	0.162802	388558	ZNF808	chr1	11803001	11803140	chr1	41412653	41413154	ENSG00000231651	4.54939	6.2381	1.00547	6.20418	5.49842e-10	3.10892e-09	100873930	DLG3-AS1
chr1	12623981	12624120	chr1	48047101	48047602	ENSG00000154252	5.5966	2.49681	0.766074	3.25923	0.00111715	0.00297911	64090	GAL3ST2	chr1	6079361	6079580	chr1	52663401	52663902	ENSG00000181450	877.634	2.65736	0.668617	3.97441	7.05533e-05	0.000263141	339500	ZNF678	chr1	11821641	11821780	chr1	41423355	41423856	ENSG00000206602	4.54615	6.23719	1.02745	6.07053	1.27487e-09	6.97827e-09	26791	SNORD58A
chr1	12631721	12631860	chr1	48052374	48052875	ENSG00000249641	28.0907	2.49634	0.482914	5.16933	2.34931e-07	1.17305e-06	100874366	HOXC13-AS	chr1	6081081	6081260	chr1	52672949	52673450	ENSG00000135917	304.93	2.6567	1.22905	2.16158	0.0306507	0.0604318	80704	SLC19A3	chr1	11837461	11837640	chr1	41444235	41444736	ENSG00000284442	4.54261	6.2362	1.01144	6.16565	7.01921e-10	3.93551e-09	100302224	MIR2110
chr1	12636721	12636900	chr1	48055800	48056301	ENSG00000180287	68.5371	2.49502	1.00433	2.48426	0.0129819	0.0264152	200150	PLD5	chr1	6089081	6089320	chr1	52748049	52748550	ENSG00000274750	198.369	2.65153	1.49922	1.76861	0.0769594	0.131485	8353	H3C6	chr1	11851641	11851800	chr1	41455955	41456456	ENSG00000246366	33.2361	6.23529	0.533776	11.6815	1.58513e-31	3.16651e-30	286190	LACTB2-AS1
chr1	12651161	12651300	chr1	48077832	48078333	ENSG00000226812	1.75653	2.49366	1.08016	2.3086	0.0209657	0.0401748	105372629	R3HDML-AS1	chr1	6098301	6098500	chr1	52803558	52804059	ENSG00000127081	535.873	2.64197	0.170043	15.5371	1.94621e-54	1.14354e-52	83744	ZNF484	chr1	11852801	11853040	chr1	41473711	41474212	ENSG00000215915	33.7974	6.23396	1.37181	4.54432	5.51118e-06	2.04853e-05	219293	ATAD3C
chr1	12733581	12733740	chr1	48082226	48082727	ENSG00000162624	43.3559	2.49168	0.936687	2.6601	0.00781184	0.0168662	431707	LHX8	chr1	6100441	6100580	chr1	52913515	52914016	ENSG00000012817	1213.62	2.6393	2.34606	1.12499	0.260592	0.350126	8284	KDM5D	chr1	11878781	11878940	chr1	41482979	41483480	ENSG00000118094	30.054	6.2309	0.548831	11.353	7.16281e-30	1.33713e-28	11181	TREH
chr1	12742041	12742220	chr1	48084819	48085320	ENSG00000112576	5864.23	2.48879	0.29743	8.36766	5.87725e-17	6.90408e-16	896	CCND3	chr1	6101201	6101400	chr1	53088579	53089080	ENSG00000227165	1.64192	2.6372	1.44646	1.82321	0.0682721	0.119056	283089	WDR11-DT	chr1	11882881	11883060	chr1	41540823	41541324	ENSG00000144406	10.9464	6.22624	0.854067	7.29011	3.0971e-13	2.25696e-12	285175	UNC80
chr1	12763601	12763740	chr1	48105110	48105611	ENSG00000178445	679.261	2.4851	0.47311	5.25269	1.49895e-07	7.71416e-07	2731	GLDC	chr1	6101961	6102160	chr1	53125532	53126033	ENSG00000166415	1291.7	2.63477	1.44395	1.8247	0.0680456	0.118728	256764	WDR72	chr1	11888121	11888300	chr1	41623159	41623660	ENSG00000172349	33.3699	6.22499	0.536073	11.6122	3.57273e-31	6.99282e-30	3603	IL16
chr1	12776881	12777040	chr1	48107503	48108004	ENSG00000117318	5119.34	2.48478	0.129209	19.2307	2.04829e-82	2.36175e-80	3399	ID3	chr1	6104801	6105000	chr1	53149339	53149840	ENSG00000076067	3752.01	2.63434	0.194914	13.5154	1.26872e-41	4.97499e-40	5939	RBMS2	chr1	11888681	11888900	chr1	41639576	41640077	ENSG00000247228	58.7309	6.22075	0.957411	6.49747	8.16797e-11	4.95991e-10	400541	LOC400541
chr1	12791901	12792060	chr1	48113435	48113936	ENSG00000145491	31.6731	2.47987	0.33758	7.34602	2.04202e-13	1.84755e-12	83853	ROPN1L	chr1	6109261	6109480	chr1	53162701	53163202	ENSG00000110002	373.837	2.63393	1.4279	1.84461	0.0650936	0.114553	4013	VWA5A	chr1	11893141	11893300	chr1	41642892	41643393	ENSG00000215472	3352.4	6.21802	0.314065	19.7985	3.06424e-87	3.14158e-85	100526842	RPL17-C18orf32
chr1	12798941	12799120	chr1	48177030	48177531	ENSG00000149599	18.4073	2.47827	0.833714	2.97257	0.00295318	0.00712403	128853	DUSP15	chr1	6128241	6128440	chr1	53254072	53254573	ENSG00000197102	63734	2.6332	0.116536	22.5955	4.79528e-113	9.30384e-111	1778	DYNC1H1	chr1	11893841	11894000	chr1	41678309	41678810	ENSG00000174500	16.6658	6.21595	0.684145	9.08571	1.03022e-19	1.1453e-18	257144	GCSAM
chr1	12803961	12804140	chr1	48186245	48186746	ENSG00000183813	2.26125	2.47754	0.958998	2.58347	0.00978115	0.0205611	1233	CCR4	chr1	6135341	6135500	chr1	53288186	53288687	ENSG00000081052	623.62	2.63275	0.74103	3.55283	0.000381118	0.00123198	1286	COL4A4	chr1	11895581	11895740	chr1	41738963	41739464	ENSG00000163431	10.9964	6.21345	0.896917	6.92757	4.2813e-12	2.86559e-11	25802	LMOD1
chr1	12808401	12808600	chr1	48195468	48195969	ENSG00000105549	8.98111	2.47618	0.666459	3.71543	0.000202856	0.000629025	51298	SPMAP2	chr1	6135701	6135860	chr1	53311759	53312260	ENSG00000172183	1354.75	2.63207	0.561297	4.68925	2.74203e-06	1.27428e-05	3669	ISG20	chr1	11901481	11901780	chr1	41742151	41742652	ENSG00000283793	4.45819	6.20924	1.07201	5.79214	6.94952e-09	3.5738e-08	102465519	MIR6861
chr1	12833941	12834120	chr1	48213289	48213790	ENSG00000099866	6.87619	2.47579	0.665005	3.72297	0.000196896	0.000612603	8174	MADCAM1	chr1	6142721	6142900	chr1	53434578	53435079	ENSG00000136960	23.5854	2.63172	1.83514	1.43407	0.151553	0.228034	5168	ENPP2	chr1	11905821	11905960	chr1	41754386	41754887	ENSG00000259125	4.45487	6.20828	1.05875	5.86378	4.52441e-09	2.36434e-08	105751187	LRP1-AS
chr1	12856581	12856780	chr1	48219780	48220281	ENSG00000102935	9.49685	2.475	0.648635	3.81571	0.000135793	0.000435287	23090	ZNF423	chr1	6145901	6146120	chr1	53447363	53447864	ENSG00000150275	23.4107	2.63077	2.79453	0.941399	0.3465	0.439012	65217	PCDH15	chr1	11912861	11913020	chr1	41802010	41802511	ENSG00000170927	10.7014	6.20657	0.831572	7.46365	8.41557e-14	6.34261e-13	5314	PKHD1
chr1	12864101	12864240	chr1	48222457	48222958	ENSG00000139567	2.82152	2.47282	1.03087	2.39876	0.0164505	0.03251	94	ACVRL1	chr1	6146681	6146840	chr1	53449558	53450059	ENSG00000154655	37.047	2.62916	1.81147	1.45139	0.146671	0.222069	91133	L3MBTL4	chr1	11925961	11926120	chr1	41880191	41880692	ENSG00000221867	2449.32	6.20584	1.2207	5.08384	3.69876e-07	1.59481e-06	4102	MAGEA3
chr1	12920241	12920400	chr1	48246648	48247149	ENSG00000179219	3.49288	2.4717	0.916347	2.69735	0.00698947	0.0152814	197196	LINC00311	chr1	6151221	6151420	chr1	53465072	53465573	ENSG00000173166	2771.09	2.62876	0.339311	7.74736	9.38244e-15	1.03775e-13	65059	RAPH1	chr1	11930461	11930640	chr1	41887727	41888228	ENSG00000011201	82.7929	6.19581	0.368276	16.8238	1.63251e-63	9.94751e-62	3730	ANOS1
chr1	12939821	12940040	chr1	48526198	48526699	ENSG00000142871	2078	2.47165	0.327278	7.55215	4.28139e-14	4.08546e-13	3491	CCN1	chr1	6173081	6173260	chr1	53477614	53478115	ENSG00000075213	3460.73	2.62839	0.662646	3.9665	7.29355e-05	0.000271482	10371	SEMA3A	chr1	11934841	11935020	chr1	41980924	41981425	ENSG00000284284	4.41802	6.19538	1.26117	4.91239	8.99741e-07	3.70233e-06	100616396	MIR4712
chr1	13017281	13017440	chr1	48595877	48596378	ENSG00000280639	7.60247	2.46964	0.650329	3.79753	0.000146146	0.000465701	101929151	LINC02204	chr1	6179481	6179640	chr1	53501032	53501533	ENSG00000162078	96.2582	2.62735	0.725388	3.62199	0.000292342	0.000970272	124220	ZG16B	chr1	12001561	12001840	chr1	42042966	42043467	ENSG00000184867	386.753	6.19344	1.23198	5.02721	4.97663e-07	2.10689e-06	9823	ARMCX2
chr1	13137401	13137540	chr1	48670188	48670689	ENSG00000128626	4166.43	2.4693	0.156905	15.7375	8.36206e-56	4.76416e-54	6183	MRPS12	chr1	6185321	6185500	chr1	53517061	53517562	ENSG00000130513	3062.78	2.62388	0.29597	8.86534	7.62682e-19	1.09528e-17	9518	GDF15	chr1	12026661	12026800	chr1	42131017	42131518	ENSG00000265702	5.90073	6.18236	0.907095	6.81556	9.38966e-12	6.12604e-11	105371855	LOC105371855
chr1	13204141	13204320	chr1	48673656	48674157	ENSG00000167749	1.16205	2.46886	1.38302	1.78512	0.0742425	0.118777	9622	KLK4	chr1	6200041	6200220	chr1	53535635	53536136	ENSG00000118985	4320.53	2.62315	0.193861	13.5311	1.02527e-41	4.04591e-40	22936	ELL2	chr1	12033981	12034140	chr1	42266176	42266677	ENSG00000264349	4.36747	6.17962	1.29267	4.78051	1.7485e-06	6.93851e-06	100423020	MIR4258
chr1	13208821	13208960	chr1	48680346	48680847	ENSG00000104899	370.978	2.46858	0.730913	3.3774	0.000731758	0.00202946	268	AMH	chr1	6206801	6207000	chr1	53577169	53577670	ENSG00000107105	35.6895	2.61799	1.49419	1.75211	0.0797552	0.135367	1993	ELAVL2	chr1	12039001	12039180	chr1	42319423	42319924	ENSG00000187260	65.8897	6.1718	0.404215	15.2686	1.23761e-52	5.55118e-51	349136	WDR86
chr1	13222941	13223100	chr1	48701390	48701891	ENSG00000150782	1643.62	2.4631	0.549462	4.48275	7.36856e-06	2.94302e-05	3606	IL18	chr1	6209801	6209980	chr1	53594027	53594528	ENSG00000143878	14586.2	2.6118	1.15379	2.26367	0.0235945	0.0483254	388	RHOB	chr1	12047481	12047840	chr1	42322561	42323062	ENSG00000280693	16.2185	6.16726	0.687337	8.97269	2.89361e-19	3.11324e-18	100505839	SH3PXD2A-AS1
chr1	13230241	13230380	chr1	48718023	48718524	ENSG00000231187	29.2631	2.46295	0.876216	2.8109	0.00494036	0.0112601	102724593	LOC102724593	chr1	6215041	6215200	chr1	53603579	53604080	ENSG00000168209	10797.2	2.60695	0.550797	4.73305	2.2117e-06	1.04344e-05	54541	DDIT4	chr1	12059721	12059940	chr1	42555496	42555997	ENSG00000252542	4.31016	6.16018	1.08899	5.65678	1.54237e-08	7.70273e-08	26813	SNORD36C
chr1	13236521	13236840	chr1	48741392	48741893	ENSG00000079257	1335.45	2.46264	1.26335	1.9493	0.0512596	0.0865995	56925	LXN	chr1	6219041	6219200	chr1	53604283	53604784	ENSG00000113532	409.904	2.60564	1.01012	2.57954	0.00989333	0.022577	7903	ST8SIA4	chr1	12061561	12061740	chr1	42646511	42647012	ENSG00000249345	4.30662	6.15911	1.0201	6.03777	1.56257e-09	8.4955e-09	101927592	LINC02405
chr1	13237181	13237340	chr1	48743440	48743941	ENSG00000276289	1.80868	2.46229	1.5093	1.63141	0.102804	0.156533	102723475	LOC102723475	chr1	6221441	6221600	chr1	53625996	53626497	ENSG00000138138	7064.15	2.60203	0.352904	7.3732	1.66586e-13	1.66371e-12	84896	ATAD1	chr1	12075701	12076100	chr1	42783806	42784307	ENSG00000117122	270.816	6.15659	0.252628	24.3702	3.54198e-131	8.7991e-129	4237	MFAP2
chr1	13326321	13326480	chr1	48744020	48744521	ENSG00000179588	560.107	2.46022	0.252088	9.75938	1.68188e-22	2.78221e-21	161882	ZFPM1	chr1	6246021	6246180	chr1	53826300	53826801	ENSG00000115616	945.058	2.59723	0.281262	9.2342	2.60225e-20	4.04586e-19	6549	SLC9A2	chr1	12076441	12076580	chr1	42786215	42786716	ENSG00000187987	4.28966	6.15388	1.10717	5.55821	2.72554e-08	1.32896e-07	222696	ZSCAN23
chr1	13327141	13327380	chr1	48753256	48753757	ENSG00000135519	167.461	2.45934	0.161429	15.2348	2.0762e-52	1.06397e-50	23416	KCNH3	chr1	6247181	6247400	chr1	53964048	53964549	ENSG00000225764	9.29473	2.59657	0.795297	3.26491	0.00109499	0.00320277	101929152	P3H2-AS1	chr1	12111041	12111260	chr1	42868385	42868886	ENSG00000140675	164.835	6.14839	0.878442	6.99919	2.57443e-12	1.75651e-11	6524	SLC5A2
chr1	13366081	13366220	chr1	48760796	48761297	ENSG00000173868	17.7936	2.45734	0.757915	3.24224	0.00118593	0.00314178	162466	PHOSPHO1	chr1	6249401	6249580	chr1	54019683	54020184	ENSG00000113594	4977	2.5961	0.526726	4.92874	8.27616e-07	4.13497e-06	3977	LIFR	chr1	12113421	12113560	chr1	43041543	43042044	ENSG00000182168	63.5119	6.146	0.41488	14.8139	1.19084e-49	4.86813e-48	8633	UNC5C
chr1	13391601	13391780	chr1	48776869	48777370	ENSG00000104825	2412.48	2.45672	0.173199	14.1843	1.14532e-45	4.82304e-44	4793	NFKBIB	chr1	6251441	6251620	chr1	54028424	54028925	ENSG00000129467	1.13101	2.59199	1.75368	1.47803	0.139399	NA	196883	ADCY4	chr1	12118641	12118940	chr1	43058490	43058991	ENSG00000188511	62.3688	6.13903	0.478577	12.8277	1.14744e-37	3.07524e-36	348645	MIR3667HG
chr1	13445421	13445600	chr1	48807589	48808090	ENSG00000099864	572.857	2.45197	0.457841	5.3555	8.5319e-08	4.53917e-07	5064	PALM	chr1	6252581	6252780	chr1	54162993	54163494	ENSG00000102683	2.63334	2.59193	1.91029	1.35683	0.174836	0.255411	6445	SGCG	chr1	12132201	12132460	chr1	43155960	43156461	ENSG00000226572	4.24249	6.137	1.10709	5.54337	2.96699e-08	1.44197e-07	26792	SNORD57
chr1	13448781	13449000	chr1	48823133	48823634	ENSG00000104112	3.63011	2.44954	0.918666	2.66641	0.00766658	0.0165803	29106	SCG3	chr1	6252821	6253080	chr1	54213145	54213646	ENSG00000174501	413.803	2.59156	0.232827	11.1309	8.87769e-29	2.14469e-27	400986	ANKRD36C	chr1	12136621	12136780	chr1	43285437	43285938	ENSG00000204335	33.9614	6.13698	0.503988	12.1768	4.12958e-34	9.30452e-33	389058	SP5
chr1	13535061	13535260	chr1	48831581	48832082	ENSG00000135048	5511.09	2.44598	0.0908791	26.9147	1.47836e-159	7.34289e-157	23670	CEMIP2	chr1	6253441	6253600	chr1	54222094	54222595	ENSG00000106078	910.338	2.5913	0.903717	2.86738	0.00413884	0.0105473	23242	COBL	chr1	12162221	12162380	chr1	43309617	43310118	ENSG00000255622	170.044	6.13697	0.280743	21.8598	6.27836e-106	9.81095e-104	54661	PCDHB17P
chr1	13634121	13634260	chr1	48836512	48837013	ENSG00000139410	512.511	2.44508	0.45749	5.34455	9.06423e-08	4.80265e-07	113675	SDSL	chr1	6261661	6261880	chr1	54248079	54248580	ENSG00000081189	909.152	2.59027	2.1871	1.18434	0.23628	0.324386	4208	MEF2C	chr1	12176861	12177060	chr1	43318789	43319290	ENSG00000221740	4.23921	6.13591	1.05892	5.79448	6.85318e-09	3.52613e-08	692210	SNORD93
chr1	13657401	13657620	chr1	48859411	48859912	ENSG00000075429	1.24664	2.44	2.23773	1.09039	0.27554	0.353125	27091	CACNG5	chr1	6262761	6262940	chr1	54272895	54273396	ENSG00000184575	13642.9	2.58549	0.230129	11.235	2.74549e-29	6.79117e-28	11260	XPOT	chr1	12178101	12178240	chr1	43359746	43360247	ENSG00000078295	4.23593	6.13492	1.06625	5.75372	8.73014e-09	4.45637e-08	108	ADCY2
chr1	13661561	13661720	chr1	48936379	48936880	ENSG00000179041	2982.32	2.43958	0.104072	23.4413	1.62205e-121	4.42546e-119	23212	RRS1	chr1	6264001	6264140	chr1	54514147	54514648	ENSG00000074181	3413.15	2.58342	0.255567	10.1086	5.06148e-24	9.66924e-23	4854	NOTCH3	chr1	12184041	12184180	chr1	43382032	43382533	ENSG00000277846	4.22566	6.13178	1.02651	5.97343	2.32314e-09	1.24318e-08	9299	SNORD30
chr1	13681081	13681220	chr1	48943777	48944278	ENSG00000118257	10712.8	2.43185	0.580953	4.18596	2.83958e-05	0.000103219	8828	NRP2	chr1	6266621	6266800	chr1	54567678	54568179	ENSG00000249222	1.43996	2.58004	2.97939	0.865961	0.386512	NA	267020	ATP5MGL	chr1	12185441	12185620	chr1	43460874	43461375	ENSG00000124134	4.22233	6.13076	1.04748	5.85283	4.83267e-09	2.51795e-08	3787	KCNS1
chr1	13707161	13707340	chr1	48955712	48956213	ENSG00000069812	100.319	2.43178	0.221464	10.9805	4.74468e-28	1.03735e-26	54626	HES2	chr1	6275481	6275640	chr1	54575086	54575587	ENSG00000196368	627.788	2.57935	0.360604	7.15286	8.49852e-13	8.10099e-12	55190	NUDT11	chr1	12187921	12188080	chr1	43559757	43560258	ENSG00000206620	4.22233	6.13076	1.04748	5.85283	4.83267e-09	2.51795e-08	692085	SNORD45C
chr1	13723421	13723560	chr1	49106394	49106895	ENSG00000162407	1775.78	2.43068	0.437884	5.55095	2.8412e-08	1.59343e-07	8613	PLPP3	chr1	6280861	6281040	chr1	54582963	54583464	ENSG00000281207	180.87	2.57271	0.395831	6.49952	8.05771e-11	6.44132e-10	100507178	SLFNL1-AS1	chr1	12199641	12199780	chr1	43600013	43600514	ENSG00000226266	527.702	6.13017	0.772746	7.93297	2.13971e-15	1.79875e-14	29994	BAZ2B
chr1	13728381	13728560	chr1	49229553	49230054	ENSG00000184792	529.445	2.42798	0.132415	18.3361	4.26053e-75	4.08568e-73	23762	OSBP2	chr1	6281481	6281640	chr1	54583469	54583970	ENSG00000143353	1229.96	2.57264	0.238136	10.8032	3.32329e-27	7.39541e-26	127018	LYPLAL1	chr1	12205961	12206100	chr1	43622572	43623073	ENSG00000132692	48.8775	6.12946	0.441526	13.8825	8.09258e-44	2.77049e-42	63827	BCAN
chr1	13864821	13864980	chr1	49334960	49335461	ENSG00000130477	259.243	2.42707	0.949087	2.55727	0.0105498	0.0219955	23025	UNC13A	chr1	6303401	6303620	chr1	54615837	54616338	ENSG00000117586	89.7052	2.57196	1.48492	1.73206	0.0832634	0.140294	7292	TNFSF4	chr1	12227041	12227200	chr1	43643936	43644437	ENSG00000136305	197.842	6.11327	0.535285	11.4206	3.29977e-30	6.2441e-29	27141	CIDEB
chr1	13869001	13869220	chr1	49346858	49347359	ENSG00000112183	505.649	2.42634	0.740173	3.27807	0.00104518	0.00280651	221662	RBM24	chr1	6312181	6312320	chr1	54678850	54679351	ENSG00000176171	4041.27	2.57195	0.188966	13.6107	3.46067e-42	1.38731e-40	664	BNIP3	chr1	12300221	12300380	chr1	43730042	43730543	ENSG00000268655	10.2167	6.11284	0.878661	6.957	3.47605e-12	2.33954e-11	101059948	SAXO3
chr1	13874221	13874380	chr1	49351751	49352252	ENSG00000185519	399.532	2.4261	0.170546	14.2255	6.36527e-46	2.7159e-44	348487	FAM131C	chr1	6312841	6313080	chr1	54695301	54695802	ENSG00000144218	53.0872	2.56996	1.12911	2.27609	0.0228404	0.0469357	3899	AFF3	chr1	12339481	12339620	chr1	43750043	43750544	ENSG00000182732	21.274	6.11086	1.2272	4.97953	6.37397e-07	2.67045e-06	9628	RGS6
chr1	13878941	13879140	chr1	49364586	49365087	ENSG00000163958	1.15037	2.42447	1.335	1.81609	0.0693572	0.111969	131540	ZDHHC19	chr1	6315421	6315600	chr1	54837212	54837713	ENSG00000175832	3768.44	2.56254	0.58475	4.38228	1.17441e-05	4.97377e-05	2118	ETV4	chr1	12407461	12407680	chr1	43800176	43800677	ENSG00000207241	4.1652	6.11045	1.15774	5.2779	1.30674e-07	5.91329e-07	26805	SNORD45A
chr1	13894841	13895000	chr1	49424729	49425230	ENSG00000261308	20.6014	2.42221	0.468817	5.16665	2.3833e-07	1.18956e-06	401720	FIGNL2	chr1	6320321	6320480	chr1	54848051	54848552	ENSG00000174749	574.958	2.56066	0.155728	16.4432	9.38785e-61	6.54899e-59	132720	FAM241A	chr1	12437041	12437260	chr1	43834301	43834802	ENSG00000258955	18.2262	6.10803	0.65627	9.30719	1.31253e-20	1.53026e-19	161342	LINC00519
chr1	13931261	13931400	chr1	49465710	49466211	ENSG00000166148	1.7271	2.42032	1.18549	2.04163	0.0411883	0.0719764	552	AVPR1A	chr1	6320581	6320780	chr1	54856978	54857479	ENSG00000101194	552.071	2.55062	2.12019	1.20301	0.228971	0.316498	63910	SLC17A9	chr1	12464641	12465000	chr1	43864065	43864566	ENSG00000201403	4.15497	6.1071	1.06011	5.76084	8.36976e-09	4.28031e-08	85388	SNORD14B
chr1	13959321	13959480	chr1	49643323	49643824	ENSG00000111245	1.21904	2.41868	1.23567	1.95738	0.0503023	0.0851766	4633	MYL2	chr1	6325621	6325860	chr1	54938910	54939411	ENSG00000226314	26.212	2.55005	0.689737	3.69714	0.000218046	0.000742066	651302	ZKSCAN8P1	chr1	12472521	12472700	chr1	43875322	43875823	ENSG00000254064	4.15483	6.10705	1.04674	5.83435	5.39997e-09	2.80223e-08	100507071	PIWIL2-DT
chr1	14037601	14037760	chr1	50329283	50329784	ENSG00000105357	565.607	2.41624	0.723383	3.34019	0.000837207	0.00229191	79784	MYH14	chr1	6326441	6326640	chr1	54959195	54959696	ENSG00000198814	354.999	2.54628	0.363714	7.00077	2.54553e-12	2.31848e-11	2710	GK	chr1	12478681	12478940	chr1	43887685	43888186	ENSG00000285711	4.15156	6.10603	1.04371	5.8503	4.90685e-09	2.55591e-08	105377256	LINC02835
chr1	14142541	14142720	chr1	50527228	50527729	ENSG00000206142	0.765901	2.41601	3.08008	0.784399	0.432806	0.513027	100996335	FAM230H	chr1	6329821	6329980	chr1	55048928	55049429	ENSG00000158050	165.444	2.54262	1.14147	2.22749	0.0259149	0.0523923	1844	DUSP2	chr1	12519681	12519880	chr1	44072134	44072635	ENSG00000202363	4.14832	6.10503	1.15242	5.29758	1.17348e-07	5.34522e-07	6044	SNORA62
chr1	14291241	14291420	chr1	50644386	50644887	ENSG00000214691	3.30051	2.41566	0.952178	2.53698	0.0111812	0.0231351	388942	LINC01913	chr1	6336381	6336620	chr1	55081795	55082296	ENSG00000101746	3.97452	2.54153	2.41647	1.05175	0.292913	0.384103	8715	NOL4	chr1	12521041	12521240	chr1	44108202	44108703	ENSG00000102053	62.4954	6.10354	1.09976	5.5499	2.85837e-08	1.39128e-07	340554	ZC3H12B
chr1	14297001	14297160	chr1	50645127	50645628	ENSG00000172000	2.70757	2.41414	1.27429	1.8945	0.0581593	0.0963898	80032	ZNF556	chr1	6354021	6354180	chr1	55209221	55209722	ENSG00000123570	28.0336	2.54153	0.949932	2.67548	0.00746219	0.0176676	51209	RAB9B	chr1	12524941	12525140	chr1	44238100	44238601	ENSG00000254341	4.14145	6.10286	1.09741	5.56112	2.6805e-08	1.3093e-07	641648	SNORD87
chr1	14339881	14340080	chr1	50658397	50658898	ENSG00000146966	15.1454	2.41291	0.416837	5.78862	7.0968e-09	4.28796e-08	27147	DENND2A	chr1	6357321	6357520	chr1	55213651	55214152	ENSG00000140557	37.4059	2.54126	0.41218	6.16541	7.02995e-10	5.09295e-09	8128	ST8SIA2	chr1	12539081	12539260	chr1	44276848	44277349	ENSG00000258651	23.8177	6.10206	0.585478	10.4224	1.96035e-25	2.92422e-24	105370458	SEC23A-AS1
chr1	14351541	14351680	chr1	50697968	50698469	ENSG00000007312	1.71588	2.41224	1.69619	1.42216	0.154981	0.219953	974	CD79B	chr1	6360321	6360460	chr1	55245667	55246168	ENSG00000147251	1163.48	2.5394	0.875098	2.90185	0.00370963	0.00957532	139818	DOCK11	chr1	12541341	12541560	chr1	44418265	44418766	ENSG00000169255	902.525	6.10084	1.2204	4.99905	5.76137e-07	2.42323e-06	8706	B3GALNT1
chr1	14360901	14361100	chr1	50827107	50827608	ENSG00000080493	289.627	2.41169	0.876354	2.75196	0.00592405	0.0132191	8671	SLC4A4	chr1	6365601	6365840	chr1	55251165	55251666	ENSG00000253953	243.01	2.53496	0.132504	19.1311	1.38994e-81	1.54101e-79	8641	PCDHGB4	chr1	12541561	12541780	chr1	44489386	44489887	ENSG00000205634	4.13437	6.1005	1.18076	5.16661	2.38384e-07	1.04814e-06	400932	LINC00898
chr1	14391941	14392100	chr1	50853289	50853790	ENSG00000171368	588.549	2.40753	0.322988	7.45392	9.06042e-14	8.4258e-13	11076	TPPP	chr1	6368441	6368620	chr1	55250335	55250836	ENSG00000168453	4112.13	2.53323	1.0199	2.48381	0.0129986	0.0286726	55806	HR	chr1	12546701	12546880	chr1	44505044	44505545	ENSG00000187658	4.13428	6.10039	1.28248	4.75672	1.96765e-06	7.75255e-06	100190949	C5orf52
chr1	14411521	14411740	chr1	50985067	50985568	ENSG00000141294	93.0435	2.40658	0.533665	4.50953	6.49721e-06	2.62094e-05	90506	LRRC46	chr1	6418341	6418540	chr1	55313852	55314353	ENSG00000137571	780.286	2.53217	1.4222	1.78046	0.0750011	0.128848	81796	SLCO5A1	chr1	12549541	12549800	chr1	44560627	44561128	ENSG00000227695	76.5516	6.10025	0.595142	10.2501	1.1825e-24	1.69728e-23	100188954	DNMBP-AS1
chr1	14417821	14418060	chr1	51175215	51175716	ENSG00000156113	2230.57	2.40645	0.814431	2.95477	0.00312905	0.00749972	3778	KCNMA1	chr1	6418641	6418800	chr1	55357934	55358435	ENSG00000273520	9.41169	2.53156	1.86461	1.35769	0.174561	0.25509	728524	SPDYE8	chr1	12552701	12552860	chr1	44608112	44608613	ENSG00000164744	21.9646	6.0993	0.6258	9.74641	1.91098e-22	2.45877e-21	256979	SUN3
chr1	14430641	14430800	chr1	51249358	51249859	ENSG00000124920	1814.01	2.40331	0.772821	3.10978	0.00187224	0.00474638	745	MYRF	chr1	6420281	6420460	chr1	55483457	55483958	ENSG00000247809	38.0923	2.53129	0.848327	2.98387	0.00284632	0.00755529	644192	NR2F2-AS1	chr1	12602001	12602260	chr1	44642232	44642733	ENSG00000145757	85.9262	6.09899	1.0651	5.72619	1.02709e-08	5.20449e-08	83890	SPATA9
chr1	14557621	14557800	chr1	51280435	51280936	ENSG00000139629	236.571	2.40164	1.02917	2.33357	0.0196183	0.0379078	11226	GALNT6	chr1	6422401	6422680	chr1	55519650	55520151	ENSG00000111252	2098.44	2.53078	0.310038	8.16282	3.27291e-16	4.00008e-15	10019	SH2B3	chr1	12617561	12617840	chr1	44672199	44672700	ENSG00000164776	371.917	6.0917	0.989738	6.15486	7.5143e-10	4.19973e-09	5260	PHKG1
chr1	14567161	14567380	chr1	51305280	51305781	ENSG00000162241	380.369	2.40123	0.176539	13.6017	3.91239e-42	1.47159e-40	283130	SLC25A45	chr1	6425321	6425480	chr1	55520157	55520658	ENSG00000231683	69.8109	2.53041	0.828978	3.05244	0.00226986	0.00617082	101927136	KILH	chr1	12620601	12620740	chr1	44752833	44753334	ENSG00000160716	1003.07	6.09126	0.867611	7.02073	2.20709e-12	1.51227e-11	1141	CHRNB2
chr1	14568101	14568320	chr1	51411082	51411583	ENSG00000123685	343.389	2.39916	0.11022	21.7671	4.76146e-105	9.41167e-103	55509	BATF3	chr1	6426501	6426640	chr1	55662422	55662923	ENSG00000261404	1.20002	2.52122	1.89313	1.33177	0.182935	NA	101928035	PSMD7-DT	chr1	12629701	12629860	chr1	44762426	44762927	ENSG00000175164	7.4146	6.09073	0.897359	6.78739	1.14178e-11	7.38706e-11	28	ABO
chr1	14599421	14599600	chr1	51430912	51431413	ENSG00000102539	9.56734	2.39731	0.66198	3.62143	0.000292984	0.000878952	2862	MLNR	chr1	6426701	6426940	chr1	55987517	55988018	ENSG00000196305	24625.4	2.52076	0.229439	10.9866	4.4323e-28	1.03324e-26	3376	IARS1	chr1	12630401	12630540	chr1	44769676	44770177	ENSG00000263575	4.07369	6.07871	1.18251	5.14049	2.7402e-07	1.19696e-06	100616288	MIR4665
chr1	14635401	14635600	chr1	51462285	51462786	ENSG00000073756	786.369	2.39565	0.260703	9.1892	3.95785e-20	5.68328e-19	5743	PTGS2	chr1	6430361	6430500	chr1	56030361	56030862	ENSG00000203288	28.6811	2.51979	0.426364	5.90994	3.42241e-09	2.31719e-08	109729141	TDRKH-AS1	chr1	12644501	12644640	chr1	44776357	44776858	ENSG00000139351	39.8097	6.07859	0.572708	10.6138	2.57156e-26	3.99271e-25	50511	SYCP3
chr1	14637741	14637900	chr1	51473723	51474224	ENSG00000105989	1.19306	2.39421	1.38593	1.7275	0.0840773	0.13195	7472	WNT2	chr1	6432201	6432360	chr1	56073883	56074384	ENSG00000205562	33.3832	2.51953	0.989971	2.54506	0.010926	0.0246168	100506731	FLRT2-AS1	chr1	12657181	12657380	chr1	44796651	44797152	ENSG00000228044	9.74818	6.07072	0.835752	7.26378	3.76431e-13	2.72269e-12	101927787	LOC101927787
chr1	14638841	14639000	chr1	51551725	51552226	ENSG00000113763	17.1956	2.39361	0.649427	3.68572	0.000228053	0.000700432	90249	UNC5A	chr1	6434161	6434320	chr1	56148418	56148919	ENSG00000235834	3.06089	2.51552	1.10144	2.28385	0.0223806	0.0461078	101928389	LOC101928389	chr1	12688841	12689040	chr1	44809465	44809966	ENSG00000236137	32.922	6.0559	0.526467	11.5029	1.27537e-30	2.45167e-29	101929099	CD101-AS1
chr1	14692741	14692880	chr1	51621107	51621608	ENSG00000114812	24.1297	2.39216	0.650604	3.67684	0.000236145	0.000723792	7433	VIPR1	chr1	6441461	6441600	chr1	56516803	56517304	ENSG00000248837	1.04468	2.51318	2.17146	1.15737	0.247121	NA	105374524	LOC105374524	chr1	12701661	12701800	chr1	44863002	44863503	ENSG00000268894	9.56408	6.05564	0.959729	6.30974	2.79501e-10	1.61959e-09	100128054	PLCE1-AS1
chr1	14713561	14713760	chr1	51750694	51751195	ENSG00000113302	2.09184	2.39208	1.11137	2.15236	0.0313691	0.0570083	3593	IL12B	chr1	6443621	6443780	chr1	56585876	56586377	ENSG00000059588	2485.16	2.51086	0.0706207	35.5542	7.16777e-277	1.48341e-273	6894	TARBP1	chr1	12719001	12719160	chr1	44881149	44881650	ENSG00000186919	401.488	6.05443	0.566206	10.693	1.09788e-26	1.73238e-25	353174	ZACN
chr1	14756401	14756560	chr1	51833672	51834173	ENSG00000172927	3013	2.39083	1.01916	2.34588	0.0189823	0.0368222	26579	MYEOV	chr1	6449381	6449560	chr1	57423223	57423724	ENSG00000169126	23.2916	2.50782	1.61656	1.55133	0.120823	0.190125	55130	ODAD2	chr1	12724961	12725160	chr1	44907897	44908398	ENSG00000263776	7.24466	6.05179	0.93514	6.47153	9.70131e-11	5.85432e-10	619568	SNORA4
chr1	14760381	14760560	chr1	51898258	51898759	ENSG00000117877	1954.91	2.39076	0.152237	15.7042	1.41549e-55	7.99401e-54	10849	POLR1G	chr1	6450481	6450660	chr1	57469970	57470471	ENSG00000150627	292.08	2.50352	1.06291	2.35535	0.0185052	0.0391146	116966	WDR17	chr1	12743461	12743600	chr1	44926005	44926506	ENSG00000284015	3.99295	6.04979	1.05487	5.7351	9.74553e-09	4.94861e-08	100302237	MIR1281
chr1	14783021	14783240	chr1	51916513	51917014	ENSG00000165702	1.6328	2.38925	1.18163	2.02199	0.0431771	0.0748643	8328	GFI1B	chr1	6450881	6451020	chr1	57635166	57635667	ENSG00000132970	250.46	2.50318	1.26697	1.97572	0.0481865	0.0889781	10810	WASF3	chr1	12762601	12762760	chr1	44947312	44947813	ENSG00000221539	3.98962	6.04872	1.04618	5.7817	7.39474e-09	3.79671e-08	692212	SNORD99
chr1	14802541	14802720	chr1	51963856	51964357	ENSG00000259721	5.14072	2.38807	1.10482	2.1615	0.0306564	0.0558335	100131315	GREM1-AS1	chr1	6451561	6451720	chr1	58249688	58250189	ENSG00000102032	6.44806	2.50193	0.68433	3.65602	0.000256158	0.000858901	5973	RENBP	chr1	12783801	12784000	chr1	44947890	44948391	ENSG00000161133	20.6312	6.04804	0.628976	9.61571	6.86369e-22	8.57497e-21	373856	USP41P
chr1	14831341	14831480	chr1	51975349	51975850	ENSG00000108244	2.63291	2.38419	0.994025	2.39852	0.0164613	0.0325279	25984	KRT23	chr1	6456881	6457020	chr1	58585106	58585607	ENSG00000165197	43.662	2.5012	0.331442	7.54642	4.47397e-14	4.69213e-13	2277	VEGFD	chr1	12822681	12822880	chr1	44968041	44968542	ENSG00000275043	3.98626	6.04764	1.054	5.73778	9.59228e-09	4.8785e-08	9303	SNORD25
chr1	14897041	14897180	chr1	52006243	52006744	ENSG00000167080	19.4926	2.3835	0.771528	3.08933	0.0020061	0.00504678	124872	B4GALNT2	chr1	6466461	6466600	chr1	58754001	58754502	ENSG00000258512	44.4078	2.50046	1.20023	2.08332	0.0372217	0.0713336	145200	LINC00239	chr1	12936401	12936560	chr1	44970269	44970770	ENSG00000066405	3.98612	6.04759	1.07078	5.64781	1.625e-08	8.09037e-08	51208	CLDN18
chr1	14902961	14903100	chr1	52007653	52008154	ENSG00000251239	4.67079	2.37938	0.936458	2.54083	0.011059	0.022914	101927253	LOC101927253	chr1	6467561	6467720	chr1	59485913	59486414	ENSG00000115414	71265.9	2.49997	0.413888	6.0402	1.5392e-09	1.07982e-08	2335	FN1	chr1	13005201	13005360	chr1	44985606	44986107	ENSG00000264633	3.97602	6.04426	1.10149	5.48736	4.07976e-08	1.95628e-07	100422952	MIR4271
chr1	14903361	14903540	chr1	52011698	52012199	ENSG00000231327	39.9091	2.37683	0.30845	7.70571	1.30117e-14	1.29589e-13	100133985	LINC01816	chr1	6472501	6472680	chr1	60073574	60074075	ENSG00000034677	3285.43	2.49439	0.370497	6.73253	1.66738e-11	1.41617e-10	25897	RNF19A	chr1	13307141	13307300	chr1	45410964	45411465	ENSG00000224729	35.0873	6.03217	0.503632	11.9773	4.67058e-33	9.8909e-32	100129845	PCOLCE-AS1
chr1	14911301	14911480	chr1	52037447	52037948	ENSG00000157782	7.36846	2.37616	0.714029	3.32781	0.000875305	0.00238642	9478	CABP1	chr1	6481741	6481920	chr1	60274686	60275187	ENSG00000204604	793.108	2.49276	1.35557	1.8389	0.0659304	0.115731	90333	ZNF468	chr1	13307321	13307480	chr1	45483437	45483938	ENSG00000152495	259.04	6.03019	1.35574	4.44789	8.67196e-06	3.1444e-05	814	CAMK4
chr1	14911721	14911860	chr1	52179115	52179616	ENSG00000175591	416.413	2.37549	1.26469	1.87832	0.0603379	0.0993966	5029	P2RY2	chr1	6483121	6483320	chr1	60425460	60425961	ENSG00000067048	3495.73	2.4896	2.81621	0.884023	0.376684	0.469148	8653	DDX3Y	chr1	13401181	13401340	chr1	45575732	45576233	ENSG00000249631	3.92899	6.02614	1.19288	5.05175	4.37786e-07	1.86603e-06	107986178	LOC107986178
chr1	14917241	14917440	chr1	52281459	52281960	ENSG00000101460	269.979	2.37314	0.510025	4.65299	3.27154e-06	1.38339e-05	84557	MAP1LC3A	chr1	6489161	6489360	chr1	60825582	60826083	ENSG00000188177	600.936	2.48857	1.16138	2.14278	0.032131	0.0628713	376940	ZC3H6	chr1	13439381	13439560	chr1	45611402	45611903	ENSG00000042980	78.7604	6.0253	0.337186	17.8694	2.04325e-71	1.51115e-69	10863	ADAM28
chr1	14931261	14931440	chr1	52585421	52585922	ENSG00000271447	114.276	2.36975	0.861621	2.75034	0.00595333	0.0132798	79148	MMP28	chr1	6492101	6492300	chr1	60925347	60925848	ENSG00000274276	828.994	2.48423	2.51047	0.989548	0.322395	0.414622	102724560	LOC102724560	chr1	13442021	13442160	chr1	45673915	45674416	ENSG00000229372	22.4283	6.02294	0.705229	8.5404	1.33756e-17	1.29202e-16	100873952	SZT2-AS1
chr1	14932881	14933060	chr1	52625267	52625768	ENSG00000103187	15791.6	2.36744	0.448815	5.27486	1.32854e-07	6.8958e-07	23406	COTL1	chr1	6492561	6492740	chr1	60959415	60959916	ENSG00000145375	1419.85	2.48243	0.25331	9.79998	1.12605e-22	2.00706e-21	166378	AFG2A	chr1	13699901	13700060	chr1	45679107	45679608	ENSG00000283818	3.90874	6.01922	1.07605	5.59379	2.22163e-08	1.09122e-07	102465834	MIR7844
chr1	14937541	14937740	chr1	52669651	52670152	ENSG00000105605	409.322	2.36395	1.26343	1.87105	0.0613378	0.100761	59284	CACNG7	chr1	6495101	6495260	chr1	61063508	61064009	ENSG00000185842	938.457	2.47637	0.338884	7.30742	2.72329e-13	2.66828e-12	127602	DNAH14	chr1	13725981	13726140	chr1	45680052	45680553	ENSG00000238923	3.9087	6.01921	1.05854	5.68634	1.2979e-08	6.52386e-08	100147744	RNU7-1
chr1	14950181	14950400	chr1	52677348	52677849	ENSG00000162458	924.29	2.36379	0.137988	17.1304	8.80816e-66	6.61329e-64	54751	FBLIM1	chr1	6495681	6495940	chr1	61093629	61094130	ENSG00000005073	140.831	2.47541	0.54899	4.50904	6.51231e-06	2.86284e-05	3207	HOXA11	chr1	13742201	13742380	chr1	45813774	45814275	ENSG00000182162	19.4281	6.01865	0.664849	9.05265	1.39535e-19	1.53798e-18	286530	P2RY8
chr1	14971661	14971840	chr1	52736953	52737454	ENSG00000258713	2.81564	2.36264	1.03368	2.28566	0.0222739	0.0423548	128653	C20orf141	chr1	6499141	6499300	chr1	61120298	61120799	ENSG00000024526	6714.01	2.47491	0.610985	4.05069	5.10666e-05	0.000194712	55635	DEPDC1	chr1	13748741	13748900	chr1	45824531	45825032	ENSG00000184478	3.90573	6.01812	1.56583	3.84341	0.000121339	0.00037481	390083	OR56A3
chr1	15007621	15007800	chr1	52739988	52740489	ENSG00000177875	127.741	2.3623	0.201774	11.7076	1.16491e-31	2.93822e-30	387856	CCDC184	chr1	6502661	6502860	chr1	61149276	61149777	ENSG00000258279	12.3096	2.47293	0.926898	2.66796	0.00763125	0.0180334	283404	LINC00592	chr1	13828921	13829100	chr1	45899237	45899738	ENSG00000275529	3.90516	6.01802	1.09682	5.4868	4.09269e-08	1.962e-07	100033416	SNORD116-4
chr1	15020001	15020200	chr1	52744108	52744609	ENSG00000118271	1.80629	2.36228	1.37009	1.72418	0.0846746	0.132694	7276	TTR	chr1	6509081	6509300	chr1	61185415	61185916	ENSG00000080031	837.106	2.47253	0.334837	7.38428	1.53286e-13	1.53936e-12	5794	PTPRH	chr1	13965921	13966080	chr1	46149271	46149772	ENSG00000209482	3.90503	6.01792	1.22987	4.89313	9.92448e-07	4.06482e-06	116937	SNORD83A
chr1	15027581	15027740	chr1	52814420	52814921	ENSG00000223572	75.0117	2.36141	0.782772	3.01673	0.00255516	0.00626068	548596	CKMT1A	chr1	6511181	6511340	chr1	61187741	61188242	ENSG00000130818	814.259	2.47163	0.961887	2.56956	0.0101828	0.0231496	79088	ZNF426	chr1	14498941	14499100	chr1	46180170	46180671	ENSG00000186891	46.9973	6.01743	0.696589	8.63842	5.69943e-18	5.62597e-17	8784	TNFRSF18
chr1	15028721	15028940	chr1	52834725	52835226	ENSG00000143001	4.59841	2.36115	0.978806	2.41227	0.0158534	0.0314486	199964	TMEM61	chr1	6520101	6520240	chr1	61227801	61228302	ENSG00000109680	607.919	2.47015	0.575997	4.28847	1.79906e-05	7.4366e-05	55296	TBC1D19	chr1	14918741	14918940	chr1	46198950	46199451	ENSG00000232082	3.90179	6.01689	1.09801	5.47983	4.25738e-08	2.03591e-07	100874353	RPS6KA2-IT1
chr1	15034221	15034360	chr1	52943629	52944130	ENSG00000130881	2720.37	2.36107	0.157754	14.9667	1.21167e-50	5.89729e-49	4037	LRP3	chr1	6534381	6534540	chr1	61230540	61231041	ENSG00000164197	68.6917	2.46635	0.709155	3.47788	0.000505403	0.00159202	285671	RNF180	chr1	15080641	15080800	chr1	46229723	46230224	ENSG00000146411	1087.79	6.01228	0.239099	25.1456	1.57871e-139	4.63494e-137	154091	SLC2A12
chr1	15047181	15047360	chr1	52955331	52955832	ENSG00000164692	1.08786	2.36083	1.39379	1.69382	0.0902999	0.140127	1278	COL1A2	chr1	6543741	6543920	chr1	61241314	61241815	ENSG00000163597	7471.89	2.46509	0.225508	10.9313	8.17011e-28	1.88571e-26	100507246	SNHG16	chr1	15090461	15090720	chr1	46278660	46279161	ENSG00000264474	3.88815	6.01201	1.29054	4.65853	3.18478e-06	1.22129e-05	100616465	MIR4656
chr1	15057001	15057200	chr1	53022155	53022656	ENSG00000196167	6.36413	2.3603	0.599141	3.93946	8.16637e-05	0.000272086	399948	COLCA1	chr1	6557781	6557960	chr1	61254813	61255314	ENSG00000174373	2665.52	2.46449	0.166826	14.7728	2.19399e-49	1.10447e-47	253959	RALGAPA1	chr1	15161101	15161260	chr1	46374287	46374788	ENSG00000281859	3.88504	6.01095	1.26779	4.74127	2.12379e-06	8.32882e-06	94163	SNORD38B
chr1	15059301	15059480	chr1	53089289	53089790	ENSG00000161082	18.7144	2.35789	0.7563	3.11766	0.0018229	0.00463953	60680	CELF5	chr1	6558541	6558680	chr1	61403795	61404296	ENSG00000149970	593.399	2.45525	0.395237	6.21208	5.22863e-10	3.83117e-09	22866	CNKSR2	chr1	15179281	15179460	chr1	46687229	46687730	ENSG00000278274	11.8993	6.01021	0.768659	7.81908	5.32087e-15	4.34665e-14	677838	SNORA61
chr1	15065061	15065260	chr1	53273490	53273991	ENSG00000177469	32090.3	2.35746	0.220907	10.6717	1.38034e-26	2.79985e-25	284119	CAVIN1	chr1	6579181	6579380	chr1	61441098	61441599	ENSG00000152229	80.2087	2.45521	0.644084	3.81194	0.000137881	0.000487972	9050	PSTPIP2	chr1	15200461	15200640	chr1	47006390	47006891	ENSG00000221394	3.84789	5.99611	1.23222	4.86609	1.13827e-06	4.6356e-06	100302156	MIR1229
chr1	15073801	15074020	chr1	53295678	53296179	ENSG00000150873	6.47975	2.35704	0.862855	2.73167	0.00630135	0.0139437	130813	C2orf50	chr1	6580821	6581020	chr1	61446284	61446785	ENSG00000003096	97.1239	2.45198	0.628141	3.90355	9.47939e-05	0.000344985	90293	KLHL13	chr1	15200681	15200980	chr1	47224494	47224995	ENSG00000151025	152.397	5.99313	0.30952	19.3626	1.59487e-83	1.52235e-81	57512	GPR158
chr1	15084521	15084660	chr1	53532864	53533365	ENSG00000123810	355.464	2.35642	0.279994	8.41597	3.89665e-17	4.63649e-16	80776	B9D2	chr1	6582081	6582300	chr1	61470994	61471495	ENSG00000076706	4835.16	2.45173	0.881895	2.78007	0.00543472	0.0133563	4162	MCAM	chr1	15238441	15238640	chr1	47239481	47239982	ENSG00000283958	3.83797	5.99253	1.1068	5.41431	6.15271e-08	2.89153e-07	100302143	MIR1248
chr1	15087621	15087840	chr1	53550408	53550909	ENSG00000122694	326.471	2.34861	0.578754	4.05804	4.94858e-05	0.000171729	152007	GLIPR2	chr1	6586181	6586340	chr1	61482111	61482612	ENSG00000204991	797.801	2.45167	0.451222	5.43341	5.5286e-08	3.21799e-07	84501	SPIRE2	chr1	15240261	15240420	chr1	47275750	47276251	ENSG00000180998	135.475	5.99197	0.863868	6.93621	4.02754e-12	2.7004e-11	283554	GPR137C
chr1	15117021	15117180	chr1	53582054	53582555	ENSG00000187867	65.4671	2.34705	1.01368	2.31537	0.0205926	0.0395573	342979	PALM3	chr1	6587221	6587420	chr1	61547237	61547738	ENSG00000180747	1663.52	2.4512	0.489443	5.00814	5.49595e-07	2.81772e-06	100271836	SMG1P3	chr1	15259881	15260080	chr1	47365935	47366436	ENSG00000183067	5.31313	5.99069	0.998206	6.00146	1.95556e-09	1.05316e-08	150084	IGSF5
chr1	15117721	15117860	chr1	53712192	53712693	ENSG00000274209	2.11456	2.34588	1.15351	2.03368	0.0419839	0.0731097	195977	ANTXRL	chr1	6587721	6587960	chr1	61555751	61556252	ENSG00000205038	10.93	2.44801	2.23972	1.09299	0.274396	0.364908	93035	PKHD1L1	chr1	15260601	15260900	chr1	47416379	47416880	ENSG00000167355	47.3013	5.9899	0.660549	9.06806	1.21151e-19	1.34222e-18	282763	OR51B5
chr1	15120141	15120280	chr1	53907334	53907835	ENSG00000178809	53.8453	2.34428	0.803879	2.9162	0.00354318	0.00838034	375593	TRIM73	chr1	6589361	6589540	chr1	61618691	61619192	ENSG00000259895	9.72771	2.44617	0.743335	3.2908	0.000999019	0.00295173	729652	TEDC2-AS1	chr1	15277681	15277820	chr1	47431467	47431968	ENSG00000284197	3.82419	5.98782	1.1292	5.30273	1.14086e-07	5.20639e-07	724028	MIR658
chr1	15126521	15126660	chr1	53909905	53910406	ENSG00000110203	1.3067	2.34193	1.3497	1.73515	0.0827136	0.130116	2352	FOLR3	chr1	6594201	6594380	chr1	61659046	61659547	ENSG00000227252	16.5207	2.43915	0.781016	3.12304	0.00178991	0.0049819	105373951	COPS8-DT	chr1	15329121	15329420	chr1	47458980	47459481	ENSG00000215183	71.3515	5.98755	0.794719	7.53417	4.91445e-14	3.77287e-13	692094	MSMP
chr1	15153121	15153380	chr1	53968058	53968559	ENSG00000131398	79.8662	2.34124	0.587268	3.98667	6.7007e-05	0.000227082	3748	KCNC3	chr1	6594561	6594740	chr1	61680474	61680975	ENSG00000130940	353.801	2.43562	0.235487	10.3429	4.50763e-25	9.11609e-24	54897	CASZ1	chr1	15364841	15365120	chr1	47575814	47576315	ENSG00000277481	3.81755	5.98556	1.11202	5.3826	7.34184e-08	3.42637e-07	342372	PKD1L3
chr1	15158541	15158680	chr1	54001526	54002027	ENSG00000160223	274.828	2.34074	0.121377	19.285	7.18163e-83	8.48264e-81	23308	ICOSLG	chr1	6602201	6602360	chr1	61712792	61713293	ENSG00000146021	141.609	2.43475	0.974368	2.4988	0.0124614	0.027625	26249	KLHL3	chr1	15368121	15368300	chr1	48450351	48450852	ENSG00000284458	3.81763	5.98555	1.13996	5.25065	1.5156e-07	6.81861e-07	100302240	MIR1304
chr1	15172181	15172340	chr1	54094233	54094734	ENSG00000160223	274.828	2.34074	0.121377	19.285	7.18163e-83	8.48264e-81	102723996	LOC102723996	chr1	6617841	6618040	chr1	61746935	61747436	ENSG00000188001	37.5005	2.43333	0.967596	2.51482	0.0119092	0.0265146	285386	TPRG1	chr1	15368641	15368780	chr1	48470017	48470518	ENSG00000214595	1740.7	5.98091	0.512128	11.6786	1.64069e-31	3.26738e-30	400954	EML6
chr1	15197061	15197220	chr1	54125621	54126122	ENSG00000131016	14234.4	2.34038	0.423399	5.5276	3.2465e-08	1.80972e-07	9590	AKAP12	chr1	6621521	6621660	chr1	61757916	61758417	ENSG00000198692	982.731	2.43126	2.33607	1.04074	0.297994	0.389696	9086	EIF1AY	chr1	15372161	15372300	chr1	50357099	50357600	ENSG00000279170	95.1521	5.97632	0.430136	13.894	6.88522e-44	2.36971e-42	100130890	TSTD3
chr1	15201941	15202300	chr1	54275317	54275818	ENSG00000008735	234.356	2.33911	0.691597	3.38219	0.000719104	0.00199739	23542	MAPK8IP2	chr1	6628461	6628680	chr1	61808668	61809169	ENSG00000133687	701.67	2.4306	2.14009	1.13575	0.256062	0.34569	83857	TMTC1	chr1	15388161	15388320	chr1	50369772	50370273	ENSG00000179299	306.558	5.97464	0.827575	7.21945	5.21987e-13	3.7392e-12	79730	NSUN7
chr1	15204101	15204240	chr1	54290353	54290854	ENSG00000104524	1320.92	2.3354	0.198514	11.7644	5.95354e-32	1.52346e-30	65263	PYCR3	chr1	6630401	6630540	chr1	61819025	61819526	ENSG00000169239	281.39	2.42814	0.463341	5.24051	1.60132e-07	8.7931e-07	11238	CA5B	chr1	15390741	15390920	chr1	50415350	50415851	ENSG00000231389	22.0369	5.97366	0.57613	10.3686	3.44527e-25	5.06517e-24	3113	HLA-DPA1
chr1	15205101	15205260	chr1	54297579	54298080	ENSG00000173530	3643.06	2.3336	0.100969	23.1121	3.50257e-118	9.04643e-116	8793	TNFRSF10D	chr1	6631041	6631220	chr1	61853521	61854022	ENSG00000197863	125.474	2.42584	1.13807	2.13153	0.0330455	0.0644306	388536	ZNF790	chr1	15407041	15407240	chr1	50430719	50431220	ENSG00000189184	306.394	5.97244	1.97063	3.03072	0.00243968	0.00596437	54510	PCDH18
chr1	15206721	15206920	chr1	54298698	54299199	ENSG00000173809	8.82578	2.32823	0.684162	3.40304	0.000666399	0.00186382	91646	TDRD12	chr1	6641541	6641740	chr1	61864453	61864954	ENSG00000251002	2.10536	2.42039	3.25337	0.743964	0.456898	0.545001	105370401	TRD-AS1	chr1	15412241	15412400	chr1	50432206	50432707	ENSG00000104848	11.2767	5.97044	0.768392	7.77005	7.84551e-15	6.3422e-14	3743	KCNA7
chr1	15226201	15226400	chr1	54566663	54567164	ENSG00000103546	1.17339	2.3269	1.32042	1.76224	0.0780287	0.123862	6530	SLC6A2	chr1	6652921	6653060	chr1	61898624	61899125	ENSG00000126733	0.830801	2.42018	2.89165	0.836954	0.402619	NA	117154	DACH2	chr1	15417141	15417300	chr1	50677910	50678411	ENSG00000274998	3.75687	5.96175	1.10113	5.41422	6.15553e-08	2.89153e-07	677804	SNORA17A
chr1	15226961	15227140	chr1	54577572	54578073	ENSG00000167644	3675.35	2.32062	0.366858	6.32567	2.52139e-10	1.77092e-09	64073	C19orf33	chr1	6659561	6659700	chr1	61899811	61900312	ENSG00000133302	1863.16	2.41851	0.161513	14.9741	1.08383e-50	5.68662e-49	84250	SLF1	chr1	15430841	15430980	chr1	50681870	50682371	ENSG00000173208	3.74681	5.95828	1.08009	5.51646	3.45888e-08	1.67056e-07	225	ABCD2
chr1	15256021	15256160	chr1	54641103	54641604	ENSG00000085514	52.8726	2.31868	0.401547	5.77436	7.72446e-09	4.64547e-08	29992	PILRA	chr1	6665901	6666060	chr1	61966652	61967153	ENSG00000186417	200.887	2.41818	1.97673	1.22332	0.221207	0.308214	342035	GLDN	chr1	15437081	15437240	chr1	50684106	50684607	ENSG00000263675	3.74668	5.95822	1.09941	5.41947	5.97771e-08	2.81414e-07	100847010	MIR5581
chr1	15283561	15283800	chr1	54643664	54644165	ENSG00000123329	7.66811	2.31788	0.761008	3.04581	0.00232057	0.00574244	64333	ARHGAP9	chr1	6681161	6681300	chr1	61973123	61973624	ENSG00000179761	4.39721	2.41461	1.37078	1.76148	0.0781574	0.133165	51268	PIPOX	chr1	15445581	15445760	chr1	50859334	50859835	ENSG00000167995	12564.1	5.95513	0.383213	15.54	1.85966e-54	8.76755e-53	7439	BEST1
chr1	15283941	15284080	chr1	54649013	54649514	ENSG00000095713	53.2256	2.31536	1.0132	2.28519	0.0223017	0.0423951	55118	CRTAC1	chr1	6682621	6682760	chr1	61980522	61981023	ENSG00000171503	694.647	2.41379	0.316466	7.62734	2.39644e-14	2.56677e-13	2110	ETFDH	chr1	15450021	15450160	chr1	50861790	50862291	ENSG00000197915	22.0757	5.95195	0.605095	9.83639	7.84732e-23	1.02534e-21	388697	HRNR
chr1	15284961	15285160	chr1	54729808	54730309	ENSG00000081923	1191.23	2.31508	0.771929	2.99908	0.00270792	0.00659564	5205	ATP8B1	chr1	6700801	6700960	chr1	61994355	61994856	ENSG00000178229	349.797	2.41209	0.190808	12.6415	1.24701e-36	4.19257e-35	125919	ZNF543	chr1	15457581	15457780	chr1	50931348	50931849	ENSG00000233509	5.17555	5.95059	1.0377	5.7344	9.78589e-09	4.96781e-08	100874094	ZNF197-AS1
chr1	15285301	15285460	chr1	54804568	54805069	ENSG00000101445	11.9849	2.31309	0.446244	5.18346	2.17807e-07	1.09389e-06	26051	PPP1R16B	chr1	6700981	6701120	chr1	62045469	62045970	ENSG00000249375	8.39777	2.41072	0.742687	3.24595	0.00117061	0.00339621	100270680	CASC11	chr1	15459161	15459320	chr1	50935223	50935724	ENSG00000041982	2286.17	5.94561	1.07548	5.52835	3.23253e-08	1.56514e-07	3371	TNC
chr1	15290641	15290840	chr1	54803999	54804500	ENSG00000180044	97.382	2.3099	1.07936	2.14006	0.03235	0.0585382	401097	C3orf80	chr1	6705481	6705660	chr1	62111023	62111524	ENSG00000178826	48.0889	2.40749	0.398861	6.03591	1.58069e-09	1.10725e-08	135932	TMEM139	chr1	15502441	15502580	chr1	51070452	51070953	ENSG00000077943	8.80148	5.93709	0.869669	6.82684	8.68058e-12	5.68255e-11	8516	ITGA8
chr1	15299581	15299720	chr1	54834061	54834562	ENSG00000180340	1345.35	2.30916	0.571656	4.03942	5.35843e-05	0.000184727	2535	FZD2	chr1	6725601	6725780	chr1	62180563	62181064	ENSG00000106991	343.502	2.40339	1.53703	1.56366	0.117897	0.18646	2022	ENG	chr1	15525881	15526020	chr1	51124563	51125064	ENSG00000274419	36.4509	5.9364	0.643064	9.23142	2.67072e-20	3.06761e-19	101060389	TBC1D3D
chr1	15304821	15305040	chr1	54864398	54864899	ENSG00000111700	660.402	2.30366	1.08994	2.11356	0.0345528	0.061917	28234	SLCO1B3	chr1	6740081	6740220	chr1	62228507	62229008	ENSG00000205502	4.83265	2.40184	1.00211	2.39679	0.0165392	0.0353644	388125	C2CD4B	chr1	15579421	15579560	chr1	51237624	51238125	ENSG00000236256	8.77463	5.93275	0.828956	7.15689	8.25258e-13	5.81281e-12	10824	DIAPH2-AS1
chr1	15332701	15332860	chr1	54865322	54865823	ENSG00000133030	22093	2.30308	0.0910699	25.2891	4.20795e-141	1.63025e-138	23164	MPRIP	chr1	6749821	6749980	chr1	62234950	62235451	ENSG00000235706	94.2332	2.40133	0.474534	5.06041	4.18366e-07	2.17789e-06	400242	DICER1-AS1	chr1	15587221	15587420	chr1	51247235	51247736	ENSG00000265533	3.67945	5.93164	1.12675	5.26438	1.40664e-07	6.34757e-07	643542	DSEL-AS1
chr1	15339661	15339880	chr1	54866976	54867477	ENSG00000105722	4394.9	2.30299	0.266121	8.65392	4.97585e-18	6.2793e-17	2077	ERF	chr1	6757021	6757160	chr1	62247283	62247784	ENSG00000198732	1888.21	2.40005	1.25444	1.91325	0.0557164	0.100487	64093	SMOC1	chr1	15595181	15595400	chr1	51253229	51253730	ENSG00000284595	3.67262	5.92919	1.08238	5.47794	4.30296e-08	2.05669e-07	102466911	MIR6785
chr1	15342021	15342280	chr1	54869137	54869638	ENSG00000184060	113.149	2.30047	0.748965	3.07154	0.00212959	0.00532769	55803	ADAP2	chr1	6763461	6763600	chr1	62266163	62266664	ENSG00000038002	1430.51	2.39952	0.0732516	32.7572	2.39706e-235	2.34988e-232	175	AGA	chr1	15603141	15603300	chr1	51334644	51335145	ENSG00000207112	3.6693	5.92802	1.1055	5.3623	8.21676e-08	3.8163e-07	684959	SNORA25
chr1	15361201	15361340	chr1	54882424	54882925	ENSG00000223949	9.20807	2.29805	0.698219	3.2913	0.000997264	0.00268791	101927034	ROR1-AS1	chr1	6788241	6788420	chr1	62272302	62272803	ENSG00000106069	80.5071	2.39935	1.92125	1.24885	0.211721	0.297894	1124	CHN2	chr1	15612461	15612600	chr1	51520299	51520800	ENSG00000240498	3.6658	5.92679	1.08754	5.4497	5.0455e-08	2.39331e-07	100048912	CDKN2B-AS1
chr1	15362501	15362640	chr1	54883700	54884201	ENSG00000178531	326.292	2.29779	0.405516	5.66633	1.45885e-08	8.48629e-08	404217	CTXN1	chr1	6816701	6816880	chr1	62301617	62302118	ENSG00000239389	59.1717	2.39831	1.30143	1.84283	0.0653542	0.114936	56136	PCDHA13	chr1	15624101	15624240	chr1	51583546	51584047	ENSG00000201129	3.66571	5.92674	1.12957	5.24688	1.54696e-07	6.95164e-07	109617023	SNORA58B
chr1	15367461	15367600	chr1	54923133	54923634	ENSG00000104419	6862.99	2.29637	0.117325	19.5728	2.64023e-85	3.25757e-83	10397	NDRG1	chr1	6836721	6836860	chr1	62335603	62336104	ENSG00000215808	284.279	2.39527	1.43645	1.6675	0.0954155	0.156933	339535	LINC01139	chr1	15637201	15637360	chr1	51636167	51636668	ENSG00000235204	3.66235	5.92553	1.13112	5.23864	1.61766e-07	7.25418e-07	613206	LOC613206
chr1	15384121	15384300	chr1	54927337	54927838	ENSG00000111181	33.7317	2.29523	0.612043	3.75011	0.000176755	0.000553584	6539	SLC6A12	chr1	6859241	6859440	chr1	62362265	62362766	ENSG00000128512	1595.77	2.39443	0.220759	10.8464	2.07498e-27	4.70177e-26	9732	DOCK4	chr1	15655401	15655540	chr1	51750131	51750632	ENSG00000233101	65.556	5.92392	0.905956	6.53886	6.19901e-11	3.79521e-10	404266	HOXB-AS3
chr1	15393921	15394120	chr1	55007577	55008078	ENSG00000197421	10.0461	2.29456	0.726058	3.16029	0.00157611	0.00405833	2679	GGT3P	chr1	6860981	6861200	chr1	62367087	62367588	ENSG00000146842	2580.72	2.39417	0.0988053	24.2312	1.0439e-129	2.7005e-127	84928	TMEM209	chr1	15680461	15680600	chr1	51752040	51752541	ENSG00000113212	126.638	5.92279	1.31967	4.48807	7.18716e-06	2.62864e-05	56129	PCDHB7
chr1	15430061	15430200	chr1	55217549	55218050	ENSG00000223601	1.22749	2.29147	1.59041	1.4408	0.14964	0.213452	340900	EBLN1	chr1	6862581	6862800	chr1	62389481	62389982	ENSG00000006459	867.61	2.3915	0.477514	5.00823	5.49339e-07	2.81718e-06	80853	KDM7A	chr1	15684901	15685160	chr1	51753903	51754404	ENSG00000120322	366.447	5.91979	0.182634	32.4135	1.77319e-230	1.43163e-227	56128	PCDHB8
chr1	15433081	15433280	chr1	55289562	55290063	ENSG00000065618	126.426	2.29067	1.11913	2.04682	0.0406757	0.0712027	1308	COL17A1	chr1	6866921	6867080	chr1	62417814	62418315	ENSG00000183092	846.979	2.38774	1.01321	2.35661	0.0184426	0.0390044	57596	BEGAIN	chr1	15714481	15714680	chr1	51783868	51784369	ENSG00000205045	19.8944	5.91974	0.759596	7.79327	6.52944e-15	5.30709e-14	100506736	SLFN12L
chr1	15438061	15438220	chr1	55322750	55323251	ENSG00000259823	2.43448	2.28751	1.12366	2.03578	0.0417728	0.0728009	646627	LYPD8	chr1	6868921	6869120	chr1	62423792	62424293	ENSG00000176438	367.832	2.3866	1.06464	2.24169	0.0249815	0.0507533	161176	SYNE3	chr1	15735141	15735320	chr1	51792799	51793300	ENSG00000238578	3.64547	5.91919	1.27419	4.64546	3.39321e-06	1.29404e-05	26773	SNORD4A
chr1	15441921	15442060	chr1	55423344	55423845	ENSG00000171729	1276.14	2.28334	0.199309	11.4562	2.18789e-30	5.23877e-29	55092	TMEM51	chr1	6886381	6886560	chr1	62445956	62446457	ENSG00000128965	879.655	2.38645	0.869353	2.74509	0.00604939	0.0146637	79094	CHAC1	chr1	15736481	15736660	chr1	51936490	51936991	ENSG00000185203	4.93087	5.91784	0.990399	5.9752	2.29803e-09	1.2311e-08	100128260	WASIR1
chr1	15449641	15449780	chr1	55466293	55466794	ENSG00000103528	409.41	2.28214	0.203156	11.2335	2.79327e-29	6.40336e-28	51760	SYT17	chr1	6890541	6890700	chr1	62452206	62452707	ENSG00000134294	28623.8	2.38564	0.274882	8.67877	4.00062e-18	5.50743e-17	54407	SLC38A2	chr1	15749381	15749560	chr1	51981518	51982019	ENSG00000079102	6.86227	5.91475	1.12434	5.26064	1.43554e-07	6.46896e-07	862	RUNX1T1
[truncated: 163,024 more rows]
