# Supplementary material for: High‐throughput single‐cell DNA methylation and chromatin accessibility co‐profiling with SpliCOOL‐seq
Source: Clin Transl Med. 2026 Jan 28;16(2):e70584. doi: 10.1002/ctm2.70584 (PMC12848781; doi:10.1002/ctm2.70584)
Supplement: Supplementary file 4 — Supporting Information [file CTM2-16-e70584-s007.xlsx]

## Sheet: Supp. Table 4
Supplementary Table 4. DNA demethylation in TSGs promoter in C4-C5 clusters with 5-Aza and Dec treatment .
	cluster	PeakID	Chr	Start	End	Strand	Peak Score	Annotation	Detailed Annotation	Distance to TSS	Nearest PromoterID	Entrez ID	Nearest Refseq	Nearest Ensembl	Gene Name	Gene Alias	Gene Description	Gene Type
18:55399692-55403692	5	5-9036	chr18	55399693	55403692	+	0	promoter-TSS (NM_001330605)	promoter-TSS (NM_001330605)	-4	NM_001330605	6925	NM_003199	ENSG00000196628	TCF4	CDG2T|E2-2|FCD2|FECD3|ITF-2|ITF2|PTHS|SEF-2|SEF2|SEF2-1|SEF2-1A|SEF2-1B|SEF2-1D|TCF-4|bHLHb19	transcription factor 4	protein-coding
16:23834037-23836037	6	6-15890	chr16	23834038	23836037	+	0	promoter-TSS (NM_002738)	promoter-TSS (NM_002738)	-946	NM_212535	5579	NM_002738	ENSG00000166501	PRKCB	PKC-beta|PKCB|PKCI(2)|PKCbeta|PRKCB1|PRKCB2	protein kinase C beta	protein-coding
20:2294010-2296010	6	6-23865	chr20	2294011	2296010	+	0	promoter-TSS (NM_003245)	promoter-TSS (NM_003245)	-991	NM_003245	7053	NM_003245	ENSG00000125780	TGM3	TGE|UHS2	transglutaminase 3	protein-coding
6:149718252-149720252	5	5-17843	chr6	149718253	149720252	+	0	promoter-TSS (NM_001270519)	promoter-TSS (NM_001270519)	-996	NM_001270519	9113	NM_004690	ENSG00000131023	LATS1	WARTS|wts	large tumor suppressor kinase 1	protein-coding
18:55589692-55591692	6	6-19837	chr18	55589693	55591692	+	0	promoter-TSS (NM_001243228)	promoter-TSS (NM_001243228)	-881	NM_001369576	6925	NM_003199	ENSG00000196628	TCF4	CDG2T|E2-2|FCD2|FECD3|ITF-2|ITF2|PTHS|SEF-2|SEF2|SEF2-1|SEF2-1A|SEF2-1B|SEF2-1D|TCF-4|bHLHb19	transcription factor 4	protein-coding
10:113126496-113130496	6	6-5388	chr10	113126497	113130496	+	0	promoter-TSS (NM_001349870)	promoter-TSS (NM_001349870)	-775	NM_001349870	6934	NM_030756	ENSG00000148737	TCF7L2	TCF-4|TCF4	transcription factor 7 like 2	protein-coding
X:152916154-152918154	4	4-17264	chrX	152916155	152918154	+	0	promoter-TSS (NM_001178113)	promoter-TSS (NM_001178113)	-711	NM_001178113	7739	NM_007150	ENSG00000147394	ZNF185	SCELL	zinc finger protein 185 with LIM domain	protein-coding
12:111433321-111436321	6	6-9710	chr12	111433322	111436321	+	0	promoter-TSS (NM_001291424)	promoter-TSS (NM_001291424)	-41	NM_001291424	10019	NM_005475	ENSG00000111252	SH2B3	IDDM20|LNK	SH2B adaptor protein 3	protein-coding
9:121565369-121567369	4	4-16429	chr9	121565370	121567369	+	0	promoter-TSS (NM_032552)	promoter-TSS (NM_032552)	-733	NM_032552	153090	NM_032552	ENSG00000136848	DAB2IP	AF9Q34|AIP-1|AIP1|DIP1/2	DAB2 interacting protein	protein-coding
16:1794037-1796037	5	5-7625	chr16	1794038	1796037	+	0	promoter-TSS (NR_027389)	promoter-TSS (NR_027389)	-129	NR_027389	3483	NM_004970	ENSG00000099769	IGFALS	ACLSD|ALS	insulin like growth factor binding protein acid labile subunit	protein-coding
8:17674889-17678889	6	6-36474	chr8	17674890	17678889	+	0	promoter-TSS (NM_001330470)	promoter-TSS (NM_001330470)	-388	NM_001330470	57509	NM_020749	ENSG00000129422	MTUS1	ATBP|ATIP|ATIP3|ICIS|MP44|MTSG1	microtubule associated scaffold protein 1	protein-coding
2:55137217-55139217	6	6-22031	chr2	55137218	55139217	+	0	promoter-TSS (NM_001321904)	promoter-TSS (NM_001321904)	-386	NM_001321904	57142	NM_007008	ENSG00000115310	RTN4	ASY|NI220/250|NOGO|NSP|NSP-CL|Nbla00271|Nbla10545|RTN-X|RTN4-A|RTN4-B1|RTN4-B2|RTN4-C	reticulon 4	protein-coding
9:685369-687369	5	5-20644	chr9	685370	687369	+	0	promoter-TSS (NM_001354336)	promoter-TSS (NM_001354336)	-398	NM_001354335	23189	NM_015158	ENSG00000107104	KANK1	ANKRD15|CPSQ2|KANK	KN motif and ankyrin repeat domains 1	protein-coding
5:151685978-151688978	4	4-12755	chr5	151685979	151688978	+	0	promoter-TSS (NM_001309444)	promoter-TSS (NM_001309444)	-563	NM_003118	6678	NM_003118	ENSG00000113140	SPARC	BM-40|OI17|ON|ONT	secreted protein acidic and cysteine rich	protein-coding
12:50283321-50285321	5	5-4784	chr12	50283322	50285321	+	0	promoter-TSS (NM_016357)	promoter-TSS (NM_016357)	-801	NM_016357	51474	NM_016357	ENSG00000050405	LIMA1	EPLIN|LDLCQ8|SREBP3	LIM domain and actin binding 1	protein-coding
18:74497692-74500692	5	5-9128	chr18	74497693	74500692	+	0	promoter-TSS (NM_001168499)	promoter-TSS (NM_001168499)	-154	NM_001370250	55748	NM_018235	ENSG00000133313	CNDP2	CN2|CPGL|HEL-S-13|HsT2298|PEPA	carnosine dipeptidase 2	protein-coding
17:49645828-49647828	4	4-6101	chr17	49645829	49647828	+	0	promoter-TSS (NM_001370731)	promoter-TSS (NM_001370731)	-310	NM_001370731	8405	NM_003563	ENSG00000121067	SPOP	BTBD32|NEDMACE|NEDMIDF|NSDVS1|NSDVS2|TEF2	speckle type BTB/POZ protein	protein-coding
17:8037828-8039828	4	4-5872	chr17	8037829	8039828	+	0	promoter-TSS (NM_001141)	promoter-TSS (NM_001141)	-212	NM_001039130	247	NM_001141	ENSG00000179593	ALOX15B	15-LOX-2	arachidonate 15-lipoxygenase type B	protein-coding
19:51019121-51021121	4	4-6981	chr19	51019122	51021121	+	0	promoter-TSS (NM_001077500)	promoter-TSS (NM_001077500)	54	NM_001077500	5655	NM_002776	ENSG00000129451	KLK10	NES1|PRSSL1	kallikrein related peptidase 10	protein-coding
13:49627424-49629424	6	6-10624	chr13	49627425	49629424	+	0	promoter-TSS (NM_138450)	promoter-TSS (NM_138450)	-83	NM_138450	115761	NM_138450	ENSG00000152213	ARL11	ARLTS1	ADP ribosylation factor like GTPase 11	protein-coding
16:71724037-71726037	6	6-16656	chr16	71724038	71726037	+	0	promoter-TSS (NM_015020)	promoter-TSS (NM_015020)	-336	NM_015020	23035	NM_015020	ENSG00000040199	PHLPP2	PHLPPL|PPM3B	PH domain and leucine rich repeat protein phosphatase 2	protein-coding
10:67882496-67885496	6	6-4461	chr10	67882497	67885496	+	0	promoter-TSS (NM_012238)	promoter-TSS (NM_012238)	-660	NM_012238	23411	NM_012238	ENSG00000096717	SIRT1	SIR2|SIR2L1|SIR2alpha	sirtuin 1	protein-coding
10:88989496-88991496	6	6-2525	chr10	88989497	88991496	+	0	promoter-TSS (NR_028036)	promoter-TSS (NR_028036)	-302	NR_028035	355	NM_000043	ENSG00000026103	FAS	ALPS1A|APO-1|APT1|CD95|FAS1|FASTM|TNFRSF6	Fas cell surface death receptor	protein-coding
10:35166496-35168496	5	5-3055	chr10	35166497	35168496	+	0	promoter-TSS (NM_001267565)	promoter-TSS (NM_001267565)	-43	NM_001267565	1390	NM_001881	ENSG00000095794	CREM	CREM-2|ICER|hCREM-2	cAMP responsive element modulator	protein-coding
9:705369-707369	5	5-25193	chr9	705370	707369	+	0	promoter-TSS (NM_153186)	promoter-TSS (NM_153186)	-308	NM_001354341	23189	NM_015158	ENSG00000107104	KANK1	ANKRD15|CPSQ2|KANK	KN motif and ankyrin repeat domains 1	protein-coding
7:50302303-50304303	6	6-18189	chr7	50302304	50304303	+	0	promoter-TSS (NM_001291839)	promoter-TSS (NM_001291839)	-761	NM_001291839	10320	NM_006060	ENSG00000185811	IKZF1	CVID13|Hs.54452|IK1|IKAROS|LYF1|LyF-1|PPP1R92|PRO0758|ZNFN1A1	IKAROS family zinc finger 1	protein-coding
2:74553217-74555217	6	6-9689	chr2	74553218	74555217	+	0	promoter-TSS (NM_001381)	promoter-TSS (NM_001381)	57	NM_001318869	1796	NM_001381	ENSG00000115325	DOK1	P62DOK|pp62	docking protein 1	protein-coding
11:31803079-31805079	4	4-4215	chr11	31803080	31805079	+	0	promoter-TSS (NM_001368908)	promoter-TSS (NM_001368908)	-38	NM_001368908	5080	NM_000280	ENSG00000007372	PAX6	AN|AN1|AN2|ASGD5|D11S812E|FVH1|MGDA|WAGR	paired box 6	protein-coding
19:11537121-11539121	4	4-11989	chr19	11537122	11539121	+	0	promoter-TSS (NM_001308342)	promoter-TSS (NM_001308342)	-730	NM_001308341	1264	NM_001299	ENSG00000130176	CNN1	HEL-S-14|SMCC|Sm-Calp	calponin 1	protein-coding
2:55137217-55139217	5	5-13942	chr2	55137218	55139217	+	0	promoter-TSS (NM_001321904)	promoter-TSS (NM_001321904)	-386	NM_001321904	57142	NM_007008	ENSG00000115310	RTN4	ASY|NI220/250|NOGO|NSP|NSP-CL|Nbla00271|Nbla10545|RTN-X|RTN4-A|RTN4-B1|RTN4-B2|RTN4-C	reticulon 4	protein-coding
3:24827722-24829722	4	4-15728	chr3	24827723	24829722	+	0	promoter-TSS (NM_001290216)	promoter-TSS (NM_001290216)	-601	NM_001290216	5915	NM_000965	ENSG00000077092	RARB	HAP|MCOPS12|NR1B2|RARbeta|RARbeta1|RRB2	retinoic acid receptor beta	protein-coding
18:55510692-55512692	4	4-11777	chr18	55510693	55512692	+	0	promoter-TSS (NM_001348211)	promoter-TSS (NM_001348211)	-920	NM_001243231	6925	NM_003199	ENSG00000196628	TCF4	CDG2T|E2-2|FCD2|FECD3|ITF-2|ITF2|PTHS|SEF-2|SEF2|SEF2-1|SEF2-1A|SEF2-1B|SEF2-1D|TCF-4|bHLHb19	transcription factor 4	protein-coding
10:67890496-67892496	5	5-3291	chr10	67890497	67892496	+	0	promoter-TSS (NM_001314049)	promoter-TSS (NM_001314049)	94	NM_001314049	23411	NM_012238	ENSG00000096717	SIRT1	SIR2|SIR2L1|SIR2alpha	sirtuin 1	protein-coding
1:151372470-151374470	5	5-938	chr1	151372471	151374470	+	0	promoter-TSS (NM_003944)	promoter-TSS (NM_003944)	-765	NM_001258289	8991	NM_003944	ENSG00000143416	SELENBP1	EHMTO|HEL-S-134P|LPSB|MTO|SBP56|SP56|hSBP	selenium binding protein 1	protein-coding
20:4815010-4817010	5	5-15313	chr20	4815011	4817010	+	0	promoter-TSS (NM_170774)	promoter-TSS (NM_170774)	-887	NM_170774	9770	NM_014737	ENSG00000101265	RASSF2	CENP-34|RASFADIN	Ras association domain family member 2	protein-coding
7:142860303-142862303	6	6-18909	chr7	142860304	142862303	+	0	promoter-TSS (NR_104001).2	promoter-TSS (NR_104001).2	-714	NR_104001	2051	NM_004445	ENSG00000106123	EPHB6	HEP	EPH receptor B6	protein-coding
3:139538722-139541722	6	6-12946	chr3	139538723	139541722	+	0	promoter-TSS (NM_002899)	promoter-TSS (NM_002899)	-480	NM_002899	5947	NM_002899	ENSG00000114115	RBP1	CRABP-I|CRBP|CRBP1|CRBPI|RBPC|hCRBP1	retinol binding protein 1	protein-coding
18:74497692-74499692	5	5-12655	chr18	74497693	74499692	+	0	promoter-TSS (NM_001168499)	promoter-TSS (NM_001168499)	-654	NM_001370250	55748	NM_018235	ENSG00000133313	CNDP2	CN2|CPGL|HEL-S-13|HsT2298|PEPA	carnosine dipeptidase 2	protein-coding
7:128028303-128030303	5	5-23179	chr7	128028304	128035303	+	0	promoter-TSS (NM_022143)	promoter-TSS (NM_022143)	-366	NM_022143	64101	NM_022143	ENSG00000128594	LRRC4	NAG14|NGL-2	leucine rich repeat containing 4	protein-coding
