# Supplementary material for: High‐throughput single‐cell DNA methylation and chromatin accessibility co‐profiling with SpliCOOL‐seq
Source: Clin Transl Med. 2026 Jan 28;16(2):e70584. doi: 10.1002/ctm2.70584 (PMC12848781; doi:10.1002/ctm2.70584)
Supplement: Supplementary file 5 — Supporting Information [file CTM2-16-e70584-s001.xlsx]

## Sheet: Supp. Table 5
Supplementary Table 5. Genes exhibiting aberrant methylation patterns in clonal populations.
cluster	gene_name	difference	p value
PC1	AADAC	-0.385951	0.0053385
PC1	ABBA01006766.1	-0.311294	0.0126411
PC1	ABCA8	-0.384536	0.00760052
PC1	ABCC12	-0.272625	0.0135163
PC1	ABCC5-AS1	-0.313179	0.010601
PC1	ABHD1	0.260435	0.020278
PC1	ABHD17C	-0.341919	0.00323124
PC1	ABI3	0.339183	0.0114727
PC1	AC000050.3	0.496911	5.71003e-05
PC1	AC000124.1	-0.371342	0.00823686
PC1	AC000367.1	-0.307192	0.0288103
PC1	AC002044.2	-0.452907	2.36194e-05
PC1	AC002090.1	-0.267745	0.0447938
PC1	AC002331.1	-0.4758	4.83251e-05
PC1	AC002365.1	-0.25192	0.0118181
PC1	AC002375.1	-0.436821	0.00151061
PC1	AC002401.2	-0.362647	0.00991268
PC1	AC002472.4	-0.293696	0.0187941
PC1	AC002519.2	-0.398514	0.000412026
PC1	AC002529.1	-0.477798	0.00058877
PC1	AC002981.1	-0.332082	0.0213873
PC1	AC003035.2	-0.336418	0.00273586
PC1	AC003043.3	-0.360035	0.00991222
PC1	AC003044.1	-0.330024	0.0103825
PC1	AC003092.1	-0.528044	0.0175694
PC1	AC003681.1	-0.535821	0.000578614
PC1	AC003685.2	-0.323935	0.00469164
PC1	AC003986.3	0.3321	0.000625469
PC1	AC004053.1	-0.549761	1.35873e-05
PC1	AC004054.1	-0.338767	0.0071455
PC1	AC004062.1	0.276861	0.0161386
PC1	AC004066.1	-0.328509	6.01733e-05
PC1	AC004080.10	0.358237	0.00957393
PC1	AC004080.16	0.253784	0.0195839
PC1	AC004083.1	0.448864	0.00334942
PC1	AC004129.4	-0.344997	0.000797893
PC1	AC004223.4	-0.499612	0.0368552
PC1	AC004231.3	-0.456988	0.0467134
PC1	AC004485.1	0.398578	0.00487071
PC1	AC004552.1	-0.369679	0.0103761
PC1	AC004554.1	-0.280127	0.0146241
PC1	AC004637.1	0.317599	0.00218814
PC1	AC004690.2	-0.402664	0.0419939
PC1	AC004696.2	-0.486388	0.0092788
PC1	AC004706.1	0.358682	0.0144621
PC1	AC004771.1	-0.324272	0.0231356
PC1	AC004774.1	-0.383929	0.0299983
PC1	AC004774.3	-0.383929	0.0299983
PC1	AC004817.3	-0.359477	0.0134792
PC1	AC004828.2	-0.375674	0.00897081
PC1	AC004865.2	0.332538	0.0234003
PC1	AC004870.2	-0.412558	0.000984057
PC1	AC004884.2	-0.375917	0.0182428
PC1	AC004930.1	-0.476744	0.0313308
PC1	AC004938.1	-0.378698	0.00428406
PC1	AC005050.3	-0.329431	0.00773929
PC1	AC005077.2	-0.39104	0.00528424
PC1	AC005083.1	-0.4125	0.0355115
PC1	AC005154.2	-0.309451	0.032738
PC1	AC005176.2	-0.451544	0.0289773
PC1	AC005234.2	-0.390344	0.0210771
PC1	AC005264.1	0.36291	0.00256043
PC1	AC005274.1	0.573805	0.000193974
PC1	AC005280.2	0.386078	0.024613
PC1	AC005297.2	-0.39985	0.00883041
PC1	AC005297.3	-0.388734	0.00339424
PC1	AC005336.1	0.293105	0.0372772
PC1	AC005336.2	-0.306694	0.00105403
PC1	AC005341.1	-0.34882	0.00418207
PC1	AC005357.2	-0.414101	0.0123665
PC1	AC005383.1	-0.33787	0.00926198
PC1	AC005392.1	-0.396153	0.00209491
PC1	AC005410.2	-0.446388	0.00156402
PC1	AC005412.1	-0.334806	0.00768376
PC1	AC005414.1	-0.375256	0.000589667
PC1	AC005479.1	-0.397441	0.0134985
PC1	AC005482.1	-0.275229	0.00302909
PC1	AC005498.3	0.346092	0.000380511
PC1	AC005520.5	-0.402906	0.0128002
PC1	AC005523.2	-0.331843	0.001653
PC1	AC005552.1	-0.508334	0.00820994
PC1	AC005599.1	0.345038	0.00282418
PC1	AC005609.1	0.276409	3.75312e-05
PC1	AC005609.5	0.258114	4.43701e-05
PC1	AC005618.1	0.27844	5.12024e-05
PC1	AC005692.3	-0.351196	0.0004148
PC1	AC005696.3	-0.264922	0.00647309
PC1	AC005703.7	-0.334769	0.0374983
PC1	AC005753.2	-0.259329	0.00117991
PC1	AC005753.3	-0.304134	0.00072817
PC1	AC005758.1	-0.313137	0.00397072
PC1	AC005774.1	-0.289445	0.0044391
PC1	AC005823.2	-0.321749	0.0186861
PC1	AC005828.4	-0.327091	0.00213153
PC1	AC005831.1	-0.25312	0.0218392
PC1	AC005837.4	0.279426	0.0362003
PC1	AC005858.1	-0.273552	0.0401203
PC1	AC005858.2	-0.327586	0.00362709
PC1	AC005899.1	-0.275106	0.0426974
PC1	AC005912.3	0.252197	0.0466137
PC1	AC005914.1	-0.457972	4.07512e-05
PC1	AC005920.4	-0.283725	0.0353556
PC1	AC005921.3	-0.648342	3.46622e-05
PC1	AC006112.1	-0.306408	0.00720862
PC1	AC006115.2	-0.3045	0.00646001
PC1	AC006116.3	-0.356065	0.0225846
PC1	AC006159.2	-0.404762	0.0283359
PC1	AC006249.1	-0.382988	0.0133018
PC1	AC006305.2	-0.276784	0.0408782
PC1	AC006357.1	-0.321581	0.0019718
PC1	AC006441.3	0.366929	0.0139174
PC1	AC006450.2	-0.267357	0.00282564
PC1	AC006453.2	-0.656119	0.0123434
PC1	AC006458.1	-0.55317	0.000627295
PC1	AC006466.1	-0.400491	0.0269669
PC1	AC006483.1	-0.370933	0.00184385
PC1	AC006487.2	-0.252958	0.00921002
PC1	AC006499.2	-0.426697	0.00085192
PC1	AC006499.3	-0.292462	0.0234801
PC1	AC006517.1	-0.302602	0.00290784
PC1	AC006548.2	-0.306563	0.024109
PC1	AC006548.3	-0.255748	0.0157512
PC1	AC006927.1	-0.328499	0.035419
PC1	AC006946.2	-0.26881	0.040957
PC1	AC006947.1	-0.459769	4.2715e-07
PC1	AC006960.3	-0.320215	0.0460992
PC1	AC006967.2	-0.304275	0.000887397
PC1	AC006970.2	-0.488496	0.000744133
PC1	AC007012.1	-0.354628	0.000228152
PC1	AC007064.3	-0.268925	0.0186263
PC1	AC007098.1	0.361594	0.000392391
PC1	AC007207.1	-0.253338	0.0494614
PC1	AC007262.1	-0.592157	4.88656e-05
PC1	AC007342.7	-0.2825	0.0363829
PC1	AC007370.2	-0.393835	0.04766
PC1	AC007387.2	-0.345128	0.00209526
PC1	AC007389.5	-0.265355	0.0260288
PC1	AC007405.4	-0.298998	0.0158392
PC1	AC007431.2	-0.366674	0.0151103
PC1	AC007450.3	-0.297396	0.00623078
PC1	AC007491.1	-0.41118	0.0186494
PC1	AC007496.3	-0.431437	0.00338456
PC1	AC007527.2	0.309584	0.0235379
PC1	AC007540.2	-0.365741	0.00313855
PC1	AC007566.2	-0.539626	0.000620832
PC1	AC007603.3	0.329687	0.0012355
PC1	AC007608.3	0.334063	0.000540503
PC1	AC007637.1	0.257416	0.016624
PC1	AC007656.4	-0.335884	0.0444388
PC1	AC007686.4	0.373918	7.69071e-05
PC1	AC007731.4	0.279189	0.014972
PC1	AC007785.3	-0.371914	0.0207225
PC1	AC007795.1	-0.329968	0.0176216
PC1	AC007879.2	-0.452315	0.00224263
PC1	AC007906.1	-0.724241	0.00290405
PC1	AC007923.3	0.366245	0.0160421
PC1	AC007950.1	-0.353396	0.0336086
PC1	AC007952.1	-0.66778	0.0387775
PC1	AC007953.2	0.251963	0.0257618
PC1	AC007996.1	-0.36983	0.00778032
PC1	AC007998.3	0.290047	0.016191
PC1	AC008006.1	-0.415044	0.0132316
PC1	AC008015.1	-0.387388	0.00435143
PC1	AC008067.1	-0.367995	0.00718912
PC1	AC008105.1	-0.386758	0.00570373
PC1	AC008273.1	-0.263381	0.0278812
PC1	AC008277.1	-0.491702	1.53439e-05
PC1	AC008415.1	-0.331645	0.0206168
PC1	AC008432.1	-0.449974	0.00157112
PC1	AC008464.1	-0.252441	0.00269247
PC1	AC008489.1	-0.433333	0.00455635
PC1	AC008507.5	-0.296749	0.0218707
PC1	AC008555.1	-0.402055	0.038396
PC1	AC008562.1	-0.265502	0.00741367
PC1	AC008588.1	-0.289531	0.03891
PC1	AC008601.1	-0.276556	0.0116398
PC1	AC008628.1	0.323096	0.0024649
PC1	AC008632.1	-0.447159	1.03904e-06
PC1	AC008635.1	0.255364	0.0180246
PC1	AC008662.1	-0.257669	0.0310068
PC1	AC008663.1	-0.364036	8.88217e-05
PC1	AC008670.1	0.26497	0.00173756
PC1	AC008674.1	-0.453726	0.00123229
PC1	AC008687.5	-0.366879	0.00562879
PC1	AC008687.6	-0.425462	0.00063924
PC1	AC008694.2	-0.51215	3.42946e-10
PC1	AC008705.1	-0.429912	0.0033814
PC1	AC008708.2	-0.287174	0.00276159
PC1	AC008735.5	-0.349571	0.00583066
PC1	AC008738.2	-0.331362	0.000792218
PC1	AC008739.1	-0.336203	0.0128759
PC1	AC008749.1	-0.460501	0.0157916
PC1	AC008750.2	-0.266989	0.0164809
PC1	AC008752.2	0.296939	0.00454654
PC1	AC008837.1	-0.386826	0.00133394
PC1	AC008837.2	-0.262207	0.0136271
PC1	AC008847.1	-0.313677	0.00289678
PC1	AC008852.1	-0.384028	0.0296272
PC1	AC008875.3	0.298883	9.70301e-06
PC1	AC008897.3	-0.366058	0.00194292
PC1	AC008937.3	-0.455128	0.0100604
PC1	AC008938.1	-0.263319	0.0131365
PC1	AC008948.1	-0.473959	0.00241332
PC1	AC008957.3	-0.284028	0.0254635
PC1	AC008962.1	-0.380064	0.0222279
PC1	AC008969.2	-0.281009	0.00232301
PC1	AC008972.1	-0.387129	0.000772999
PC1	AC008985.1	-0.511128	5.52237e-05
PC1	AC009027.1	-0.409582	0.0231484
PC1	AC009035.1	-0.355238	3.07973e-05
PC1	AC009041.1	-0.299775	2.10212e-05
PC1	AC009054.2	0.323409	0.0405613
PC1	AC009065.2	0.359773	1.7654e-05
PC1	AC009075.2	-0.475192	0.00136154
PC1	AC009078.3	0.296899	0.0395869
PC1	AC009084.2	-0.458127	0.00696829
PC1	AC009088.3	-0.331913	0.00158922
PC1	AC009093.7	-0.257721	0.000220924
PC1	AC009101.1	-0.417821	0.0140083
PC1	AC009102.1	-0.274632	0.0443396
PC1	AC009102.3	-0.285139	0.0178395
PC1	AC009108.2	-0.361797	0.00218342
PC1	AC009108.3	-0.39612	0.000915315
PC1	AC009108.4	-0.436736	4.93291e-05
PC1	AC009119.1	0.288675	0.0161744
PC1	AC009131.1	0.285827	0.0425977
PC1	AC009134.1	-0.547849	1.21289e-06
PC1	AC009154.1	-0.286574	0.00378409
PC1	AC009159.4	-0.388441	0.00606996
PC1	AC009163.6	0.335751	0.0331777
PC1	AC009166.1	0.283401	0.00784722
PC1	AC009228.2	-0.330242	0.0471747
PC1	AC009237.14	-0.273938	6.4579e-05
PC1	AC009237.3	-0.356348	0.00115915
PC1	AC009244.2	-0.383142	0.0248863
PC1	AC009292.2	0.364013	0.0058463
PC1	AC009302.1	0.284602	0.00761558
PC1	AC009313.2	-0.387632	0.0443598
PC1	AC009336.1	0.611587	6.50474e-08
PC1	AC009396.2	-0.305285	0.0233737
PC1	AC009396.3	-0.434013	8.60001e-05
PC1	AC009432.1	-0.394155	4.59487e-05
PC1	AC009432.2	-0.692129	2.46143e-05
PC1	AC009434.1	-0.346294	0.00193257
PC1	AC009477.1	-0.352319	0.00802048
PC1	AC009480.2	-0.573109	2.83064e-06
PC1	AC009487.1	0.315914	0.000537246
PC1	AC009487.2	0.442255	1.23377e-07
PC1	AC009501.1	-0.333184	0.0160528
PC1	AC009501.2	-0.447205	0.031227
PC1	AC009505.1	-0.321028	0.00756179
PC1	AC009511.3	-0.347597	0.000746298
PC1	AC009531.1	0.354976	0.000134657
PC1	AC009570.2	-0.375556	0.019005
PC1	AC009597.2	-0.524012	0.0162934
PC1	AC009643.1	-0.594664	0.00861957
PC1	AC009643.2	-0.587778	0.00932238
PC1	AC009654.1	0.284495	0.0187404
PC1	AC009704.1	-0.262365	0.00577213
PC1	AC009729.1	-0.322001	0.010846
PC1	AC009779.6	0.288892	0.0308838
PC1	AC009878.1	-0.277577	0.00488874
PC1	AC009879.1	0.310526	0.00588949
PC1	AC009965.2	0.533334	0.0380223
PC1	AC010096.1	-0.256798	0.0383592
PC1	AC010139.1	-0.372406	0.0177851
PC1	AC010145.1	-0.416389	0.0318942
PC1	AC010163.1	-0.553956	0.00427665
PC1	AC010177.1	-0.40019	0.0049867
PC1	AC010183.1	-0.406766	0.00474346
PC1	AC010184.1	-0.257906	0.0165377
PC1	AC010201.1	-0.255708	0.0358715
PC1	AC010230.1	0.278917	0.0235548
PC1	AC010255.2	0.263328	0.00876483
PC1	AC010266.2	-0.306798	0.0149509
PC1	AC010280.3	-0.355616	0.0192408
PC1	AC010319.2	-0.300074	0.0441914
PC1	AC010325.2	-0.333519	0.0174445
PC1	AC010328.3	0.269015	0.028361
PC1	AC010333.2	-0.409125	6.3039e-06
PC1	AC010359.1	0.255728	0.0313159
PC1	AC010387.1	-0.303529	0.0259771
PC1	AC010387.3	-0.449718	5.60309e-05
PC1	AC010424.3	-0.317824	0.0367951
PC1	AC010460.1	-0.274088	0.00809553
PC1	AC010468.1	-0.345334	0.000352015
PC1	AC010468.2	-0.416048	0.000480241
PC1	AC010485.1	-0.362621	0.000138905
PC1	AC010494.1	-0.314275	2.67348e-05
PC1	AC010511.1	-0.448377	0.0255763
PC1	AC010531.3	-0.363738	0.00950377
PC1	AC010542.2	-0.262476	0.0125309
PC1	AC010547.6	-0.275023	0.0153057
PC1	AC010591.1	-0.31201	0.0377998
PC1	AC010608.3	0.28145	0.0204482
PC1	AC010624.3	0.292628	0.0129968
PC1	AC010677.1	-0.343551	0.0114796
PC1	AC010729.1	0.305961	0.0139816
PC1	AC010731.1	-0.416089	0.000461237
PC1	AC010731.2	-0.516447	0.00949374
PC1	AC010761.4	-0.396431	0.00298777
PC1	AC010761.5	-0.373163	8.76444e-06
PC1	AC010768.3	-0.437735	0.000480928
PC1	AC010834.3	-0.416741	1.31539e-05
PC1	AC010867.1	-0.382565	0.0224495
PC1	AC010881.1	-0.439738	0.0242121
PC1	AC010974.2	-0.32732	0.0322027
PC1	AC011005.3	-0.332904	0.0184355
PC1	AC011008.2	-0.280853	0.0163824
PC1	AC011131.1	-0.400464	0.0365686
PC1	AC011196.1	-0.277241	0.00578033
PC1	AC011228.3	-0.31937	0.0231005
PC1	AC011230.1	-0.398474	0.00141101
PC1	AC011239.2	0.257244	0.0219033
PC1	AC011351.1	-0.362374	0.000421356
PC1	AC011362.1	-0.313064	0.0466761
PC1	AC011365.2	-0.286138	0.0097894
PC1	AC011388.1	-0.270744	0.0138841
PC1	AC011389.1	-0.253458	0.00157912
PC1	AC011389.3	-0.253458	0.00157912
PC1	AC011396.3	-0.312711	0.0414884
PC1	AC011447.2	-0.42354	0.000715684
PC1	AC011455.6	0.266392	0.0104106
PC1	AC011460.1	-0.444878	0.00304681
PC1	AC011462.1	0.298226	0.0404479
PC1	AC011462.2	-0.57991	3.92346e-05
PC1	AC011467.4	-0.344319	0.00294358
PC1	AC011471.1	-0.298434	0.00867104
PC1	AC011472.3	-0.519355	2.30776e-06
PC1	AC011474.3	-0.481904	7.36695e-06
PC1	AC011474.4	-0.336678	0.00447144
PC1	AC011476.3	-0.261829	0.00575014
PC1	AC011477.5	-0.302213	0.0283023
PC1	AC011477.6	-0.263621	0.0166343
PC1	AC011477.8	-0.372302	0.00574877
PC1	AC011487.3	-0.306255	0.000116229
PC1	AC011494.1	-0.395364	0.000348275
PC1	AC011503.1	-0.372203	0.00201138
PC1	AC011511.2	-0.561429	5.06729e-06
PC1	AC011511.3	-0.256739	0.0121151
PC1	AC011524.1	-0.386012	0.00135364
PC1	AC011525.1	-0.292358	0.0181559
PC1	AC011525.2	-0.336996	0.00439827
PC1	AC011558.1	-0.260228	0.0308115
PC1	AC011591.2	-0.396684	0.0318579
PC1	AC011603.5	-0.295828	0.0384339
PC1	AC011753.2	-0.333799	0.0259435
PC1	AC011815.2	0.309961	0.00456193
PC1	AC011824.1	0.394579	0.0106479
PC1	AC011921.2	-0.406623	0.000487697
PC1	AC012044.1	-0.295846	0.0196159
PC1	AC012065.3	-0.281038	0.00580447
PC1	AC012100.1	-0.360382	0.00438255
PC1	AC012119.1	-0.338408	0.0248103
PC1	AC012119.2	-0.331557	0.0231671
PC1	AC012123.2	-0.342879	0.029136
PC1	AC012150.2	-0.321513	0.00490252
PC1	AC012175.1	-0.28232	0.00467497
PC1	AC012213.4	-0.290849	0.0481837
PC1	AC012323.1	-0.401042	0.015334
PC1	AC012409.1	-0.306998	0.000530609
PC1	AC012445.1	-0.43908	0.00830346
PC1	AC012456.2	0.269491	0.0207256
PC1	AC012507.1	-0.321656	0.00872132
PC1	AC012513.3	0.301296	0.0486323
PC1	AC012560.2	-0.355163	0.000432857
PC1	AC013403.1	-0.292612	0.0225745
PC1	AC013451.1	0.304265	0.0083236
PC1	AC013474.1	-0.471892	9.23874e-07
PC1	AC013480.1	-0.529422	0.00583628
PC1	AC013489.2	-0.288408	0.00400315
PC1	AC013549.3	0.349448	0.0174437
PC1	AC013553.3	0.348052	0.000782042
PC1	AC013791.1	0.298651	0.00656668
PC1	AC013799.1	-0.364098	0.024545
PC1	AC015468.1	-0.363576	0.00838722
PC1	AC015468.2	-0.306099	0.0114798
PC1	AC015468.3	-0.332208	0.0320207
PC1	AC015641.1	-0.33223	0.00784872
PC1	AC015802.3	-0.340813	0.0323425
PC1	AC015849.1	-0.345979	0.0272733
PC1	AC015878.2	0.268606	0.00924848
PC1	AC015908.6	-0.375203	0.0088631
PC1	AC015909.3	-0.251829	0.0450777
PC1	AC015911.6	-0.32762	0.0418098
PC1	AC015921.1	-0.328844	0.0214393
PC1	AC015936.2	-0.492684	0.00116243
PC1	AC015961.2	0.310117	0.0108622
PC1	AC015977.1	-0.403714	0.00983813
PC1	AC015987.1	-0.308393	0.00274708
PC1	AC016152.1	0.418755	0.00177734
PC1	AC016526.3	-0.457992	0.00470951
PC1	AC016573.1	-0.378706	0.00476489
PC1	AC016651.1	-0.332419	0.00304457
PC1	AC016772.1	-0.362596	0.0322819
PC1	AC016816.1	-0.303407	0.00218098
PC1	AC016956.1	-0.301007	0.0390953
PC1	AC016995.1	-0.319439	0.0133144
PC1	AC017002.2	-0.391888	0.0387628
PC1	AC017002.4	-0.465178	5.29599e-05
PC1	AC017015.1	-0.343224	0.0370703
PC1	AC017037.4	-0.501974	0.0266618
PC1	AC017048.3	-0.377085	0.00740429
PC1	AC017083.4	-0.309727	0.034163
PC1	AC017087.1	-0.445386	0.000832323
PC1	AC017091.1	0.281843	0.0313598
PC1	AC017099.2	-0.327934	0.0100575
PC1	AC018442.2	-0.941176	0.0271076
PC1	AC018511.5	-0.309891	0.0126479
PC1	AC018512.1	-0.374781	0.000683541
PC1	AC018515.1	-0.296662	0.0199381
PC1	AC018521.3	-0.377654	0.0210725
PC1	AC018553.1	0.438721	0.000186716
PC1	AC018557.3	0.399044	0.00689008
PC1	AC018558.6	-0.433322	6.00908e-05
PC1	AC018607.1	-0.314774	0.0423888
PC1	AC018618.1	-0.286921	0.0368056
PC1	AC018659.5	0.336227	0.00924969
PC1	AC018659.7	0.345589	0.00259185
PC1	AC018685.2	-0.351889	7.46559e-05
PC1	AC018695.1	-0.368766	7.97767e-05
PC1	AC018712.2	-0.405846	3.12992e-05
PC1	AC018716.2	0.252552	0.0122847
PC1	AC018717.1	-0.544872	0.0326063
PC1	AC018752.1	-0.452202	0.000566314
PC1	AC018755.2	-0.338745	0.00518885
PC1	AC018765.1	-0.316323	0.0036482
PC1	AC018767.3	-0.304989	0.00054222
PC1	AC018865.2	-0.525883	0.00102965
PC1	AC018868.1	-0.354618	0.025853
PC1	AC018904.1	0.265837	0.032046
PC1	AC018946.1	-0.303769	0.0199519
PC1	AC018953.1	-0.256237	0.0149329
PC1	AC019117.1	-0.677779	2.06982e-07
PC1	AC019117.3	-0.582412	0.000525087
PC1	AC019133.1	0.339344	0.00234376
PC1	AC019171.1	-0.305581	0.000695235
PC1	AC019185.2	-0.545313	0.0102238
PC1	AC019322.4	0.343747	0.0463908
PC1	AC020558.5	-0.36267	0.0418844
PC1	AC020636.2	-0.484561	0.0334047
PC1	AC020659.1	-0.289315	0.0174357
PC1	AC020718.1	-0.55	0.0378333
PC1	AC020763.1	-0.367988	0.00010728
PC1	AC020779.1	-0.329739	0.00411431
PC1	AC020891.1	-0.308675	0.00173677
PC1	AC020897.1	-0.552017	0.000340936
PC1	AC020907.2	0.365821	0.00324612
PC1	AC020907.5	0.316982	0.0285306
PC1	AC020914.1	-0.282087	0.00655444
PC1	AC020914.2	-0.335868	0.00177836
PC1	AC020922.3	0.451714	0.00024884
PC1	AC020978.3	-0.376925	0.0229139
PC1	AC021055.1	-0.382991	0.0125008
PC1	AC021205.2	-0.31522	0.00792293
PC1	AC021218.1	-0.292805	0.0102337
PC1	AC021594.2	0.267675	0.0392626
PC1	AC021660.1	-0.500659	0.000524559
PC1	AC021683.3	-0.310014	0.00367915
PC1	AC021739.5	-0.284625	0.00642999
PC1	AC021915.2	0.29399	0.0374383
PC1	AC021979.2	-0.426761	2.53011e-05
PC1	AC022034.3	-0.318621	0.000102582
PC1	AC022081.1	-0.50208	0.0020686
PC1	AC022101.1	-0.705231	5.77609e-08
PC1	AC022145.1	-0.34938	0.0226623
PC1	AC022149.2	-0.363755	0.00279258
PC1	AC022201.1	-0.40165	0.0142171
PC1	AC022395.1	-0.399404	0.00371341
PC1	AC022441.1	-0.362062	0.00930917
PC1	AC022447.3	-0.411007	0.0226261
PC1	AC022523.3	-0.695237	0.00281058
PC1	AC022596.2	-0.292033	0.0368448
PC1	AC022616.7	-0.38606	0.027225
PC1	AC022706.1	0.312092	0.00477272
PC1	AC022778.1	0.304021	0.0115132
PC1	AC022898.2	-0.342302	0.0353609
PC1	AC023090.1	-0.560841	8.56808e-07
PC1	AC023095.1	0.355667	0.00541201
PC1	AC023141.10	-0.256803	0.00344255
PC1	AC023141.11	-0.285449	0.00156142
PC1	AC023141.9	-0.285449	0.00156142
PC1	AC023300.1	-0.284299	0.00390231
PC1	AC023300.3	-0.260755	0.00700645
PC1	AC023302.2	-0.281845	0.0107828
PC1	AC023421.1	-0.381974	0.0167426
PC1	AC023442.3	-0.687821	0.0090869
PC1	AC023483.1	-0.579545	0.000371969
PC1	AC023490.7	0.350814	0.0203095
PC1	AC023509.2	-0.54019	0.00274631
PC1	AC023511.3	-0.355984	0.0364338
PC1	AC023827.1	-0.480476	9.63395e-06
PC1	AC023866.1	-0.320895	0.00857028
PC1	AC023866.2	-0.380898	0.0297627
PC1	AC024022.1	-0.400459	0.000129107
PC1	AC024085.1	-0.367326	0.00046562
PC1	AC024132.1	-0.38534	0.00802695
PC1	AC024270.3	-0.368291	0.00838349
PC1	AC024361.1	-0.313149	0.0165569
PC1	AC024382.1	-0.359572	0.00490747
PC1	AC024561.1	-0.345143	0.0200551
PC1	AC024563.1	-0.335459	0.0304444
PC1	AC024587.2	-0.47963	0.0010018
PC1	AC024597.1	-0.312438	0.0100021
PC1	AC024614.1	-0.319996	0.0421917
PC1	AC024614.2	-0.358772	0.0417612
PC1	AC025048.7	0.259879	0.00254646
PC1	AC025154.2	-0.502893	1.28004e-05
PC1	AC025165.6	-0.281739	0.0390827
PC1	AC025181.1	-0.380572	0.00231707
PC1	AC025252.3	-0.287928	0.00367067
PC1	AC025253.2	-0.47605	0.00320761
PC1	AC025265.2	-0.261824	0.040783
PC1	AC025277.1	-0.536232	0.000662848
PC1	AC025434.1	-0.501726	2.59196e-05
PC1	AC025437.4	-0.306521	0.00398574
PC1	AC025524.1	0.271872	0.0349095
PC1	AC025580.2	-0.276123	0.00933779
PC1	AC025588.3	-0.299235	0.0167526
PC1	AC025750.3	-0.561605	0.00493604
PC1	AC025754.2	-0.287712	0.0133985
PC1	AC025811.1	-0.305781	0.0239927
PC1	AC025839.1	-0.353203	7.00423e-07
PC1	AC025947.1	0.250134	0.027263
PC1	AC026316.2	-0.291635	0.0211365
PC1	AC026336.3	-0.372883	1.90316e-05
PC1	AC026341.2	-0.3647	0.0118294
PC1	AC026371.1	-0.386007	0.00995994
PC1	AC026464.5	0.284547	0.0130603
PC1	AC026523.1	-0.46348	3.97424e-06
PC1	AC026523.2	-0.288251	0.0282821
PC1	AC026523.4	-0.452999	4.5823e-06
PC1	AC026620.2	0.25538	0.00887815
PC1	AC026688.1	0.271578	0.0211775
PC1	AC026736.1	-0.33738	0.0122239
PC1	AC026765.2	-0.361282	0.0122177
PC1	AC026765.3	0.30747	0.000108003
PC1	AC026798.1	-0.258024	0.0239718
PC1	AC026887.1	-0.302792	0.000413794
PC1	AC026888.1	0.382763	0.00142816
PC1	AC027013.1	-0.284702	0.028552
PC1	AC027119.1	-0.459942	0.00313157
PC1	AC027307.2	-0.264387	0.0266596
PC1	AC027338.2	-0.473875	1.41634e-05
PC1	AC027348.1	-0.333063	0.0152325
PC1	AC027506.1	-0.309667	0.0290645
PC1	AC027575.2	-0.380032	8.64389e-05
PC1	AC027601.1	-0.416479	0.00515896
PC1	AC027612.4	-0.666666	0.0105885
PC1	AC027644.2	-0.367458	0.000270725
PC1	AC027673.1	-0.336442	0.00338865
PC1	AC027801.2	-0.403865	0.0018512
PC1	AC027807.2	-0.295916	0.0267311
PC1	AC034105.1	-0.32121	0.0294046
PC1	AC034105.2	-0.324145	0.00366088
PC1	AC034105.5	-0.481816	0.0200759
PC1	AC034198.2	-0.364154	0.0110803
PC1	AC034206.1	-0.255561	0.0111623
PC1	AC034222.1	-0.353572	0.0483294
PC1	AC034223.1	-0.441197	0.000300894
PC1	AC034229.5	-0.278935	0.0309188
PC1	AC034238.3	-0.259951	0.0258003
PC1	AC036103.1	0.452096	0.000571765
PC1	AC037459.1	0.372879	0.00015507
PC1	AC037471.1	-0.364395	0.000148101
PC1	AC037487.1	-0.508337	0.00266021
PC1	AC040170.1	-0.288989	0.0413744
PC1	AC040904.1	-0.473594	0.0390352
PC1	AC040977.1	-0.280824	0.0156219
PC1	AC041040.1	0.423452	0.000576206
PC1	AC044798.1	-0.491667	0.0063858
PC1	AC046130.3	-0.276011	0.0127454
PC1	AC046174.1	-0.398487	0.0221157
PC1	AC046195.1	-0.284428	0.00237953
PC1	AC046195.2	-0.427138	0.000385697
PC1	AC053481.4	-0.287615	0.00308474
PC1	AC055720.3	-0.317393	0.0327133
PC1	AC055866.1	-0.362325	0.000341481
PC1	AC061709.1	-0.399042	0.00298509
PC1	AC061975.2	-0.264512	0.026575
PC1	AC061975.4	-0.381685	0.00242228
PC1	AC062016.1	-0.298772	0.014904
PC1	AC063926.1	-0.258872	0.0370178
PC1	AC063960.1	-0.254295	0.00516105
PC1	AC063961.1	-0.351932	0.012386
PC1	AC063962.1	-0.505639	0.000380906
PC1	AC063977.3	-0.347497	0.00133116
PC1	AC063977.5	-0.31254	0.0444534
PC1	AC064799.2	-0.367256	0.0282726
PC1	AC064801.2	-0.260669	0.00461658
PC1	AC066595.2	-0.433336	0.0181763
PC1	AC067805.1	-0.310445	0.00470474
PC1	AC067863.1	-0.275953	0.00322582
PC1	AC067942.4	-0.364173	0.0132357
PC1	AC068075.1	-0.338738	0.00438651
PC1	AC068134.1	0.369741	0.000123564
PC1	AC068137.1	-0.31399	0.0294252
PC1	AC068137.2	-0.306207	0.034115
PC1	AC068228.2	-0.435133	3.84829e-06
PC1	AC068408.1	-0.47797	8.04329e-05
PC1	AC068483.1	-0.375525	0.0168905
PC1	AC068531.1	-0.28036	0.0484908
PC1	AC068533.4	-0.409042	0.00742607
PC1	AC068580.3	-0.485028	6.10301e-06
PC1	AC068594.1	-0.310228	0.00896416
PC1	AC068722.2	-0.525703	0.000602578
PC1	AC068787.3	-0.25348	0.0470019
PC1	AC068790.4	-0.299088	0.0375941
PC1	AC068790.5	-0.528712	0.00519894
PC1	AC068790.7	-0.399944	0.00615558
PC1	AC068944.2	-0.273019	0.0287506
PC1	AC069152.1	-0.316128	0.02696
PC1	AC069234.1	-0.379775	0.000578395
PC1	AC069280.1	-0.50202	0.0154726
PC1	AC069404.1	-0.320004	0.00648689
PC1	AC072026.1	-0.353089	0.0106211
PC1	AC073094.1	-0.344168	0.00431865
PC1	AC073135.1	-0.35189	0.0158424
PC1	AC073195.1	0.343834	0.0469447
PC1	AC073255.1	0.363366	0.00691578
PC1	AC073308.1	-0.407719	0.0373531
PC1	AC073325.1	-0.607859	4.92738e-05
PC1	AC073325.2	-0.465256	0.000539829
PC1	AC073349.1	0.486984	7.19882e-06
PC1	AC073508.2	0.320809	0.0110462
PC1	AC073522.1	0.254992	0.0412514
PC1	AC073530.1	-0.486842	0.0492028
PC1	AC073539.3	-0.50284	0.00248019
PC1	AC073539.7	0.333991	0.00398545
PC1	AC073578.1	-0.364882	0.00146272
PC1	AC073581.1	-0.377898	0.0202933
PC1	AC073593.2	-0.488382	0.000365037
PC1	AC073657.1	-0.27557	0.0134093
PC1	AC073834.1	-0.251095	0.0157352
PC1	AC073842.1	-0.306777	0.00249568
PC1	AC073862.2	0.316679	0.00186514
PC1	AC073878.2	-0.344386	0.00626043
PC1	AC073909.1	-0.331211	0.00163604
PC1	AC073913.2	-0.455355	5.0519e-05
PC1	AC073973.1	-0.393117	0.0391888
PC1	AC074051.2	-0.264529	0.0103676
PC1	AC074052.1	-0.3611	0.000531923
PC1	AC074143.1	0.415075	4.62388e-06
PC1	AC078776.1	-0.298793	0.0023028
PC1	AC078789.1	-0.522996	0.000315671
PC1	AC078880.3	-0.342973	0.0438554
PC1	AC078883.3	-0.387827	0.0014835
PC1	AC078899.3	-0.406385	0.0429601
PC1	AC078925.1	-0.532051	5.02459e-06
PC1	AC078925.2	-0.276169	0.0086696
PC1	AC078925.3	-0.315078	0.00278106
PC1	AC078993.1	-0.329679	0.00264622
PC1	AC079173.1	-0.255906	0.0132197
PC1	AC079316.1	-0.371542	0.0191131
PC1	AC079322.1	-0.265339	0.0276992
PC1	AC079331.1	-0.32879	0.0215885
PC1	AC079347.1	-0.325502	0.0472223
PC1	AC079384.1	-0.439256	0.000193584
PC1	AC079414.3	0.253879	0.0268777
PC1	AC079587.1	-0.283275	0.0103635
PC1	AC079594.1	-0.657956	0.000244102
PC1	AC079742.1	0.295575	0.00463865
PC1	AC079848.2	0.454182	0.00142588
PC1	AC079942.1	-0.291217	0.0155986
PC1	AC079950.1	0.279657	0.00420487
PC1	AC080097.1	-0.434066	0.0455356
PC1	AC080112.4	0.312895	0.0116917
PC1	AC080129.2	-0.506162	0.00420682
PC1	AC082650.2	-0.295012	0.0015823
PC1	AC083805.3	0.271253	0.0361702
PC1	AC083841.1	-0.303695	0.00158934
PC1	AC083843.3	-0.737374	0.000789233
PC1	AC083900.1	-0.333911	0.0214922
PC1	AC083902.1	-0.314904	0.0342108
PC1	AC084018.1	-0.285045	0.00156534
PC1	AC084375.1	-0.473105	0.0171263
PC1	AC084398.1	0.291474	0.0244664
PC1	AC084759.1	-0.46627	0.0114549
PC1	AC084759.3	-0.311841	0.000849541
PC1	AC084768.1	-0.555713	0.000104172
PC1	AC084877.1	-0.65873	0.000231831
PC1	AC084880.2	0.252783	0.00883665
PC1	AC087073.1	-0.615541	0.00122896
PC1	AC087280.1	-0.340114	0.000491344
PC1	AC087283.1	-0.255716	0.0321299
PC1	AC087286.3	-0.42478	2.7618e-06
PC1	AC087289.2	0.316765	0.0359309
PC1	AC087311.1	-0.374035	0.000138235
PC1	AC087427.1	0.386129	0.00790207
PC1	AC087430.1	-0.459401	0.020819
PC1	AC087477.2	0.3014	6.84889e-05
PC1	AC087477.3	-0.259697	0.0143332
PC1	AC087498.2	-0.440995	0.00197539
PC1	AC087499.3	-0.330308	0.0304951
PC1	AC087521.3	-0.377261	0.00115828
PC1	AC087565.1	-0.562253	0.00028349
PC1	AC087627.1	-0.34081	0.0203991
PC1	AC087645.1	-0.355029	0.00388262
PC1	AC087645.2	-0.365781	0.00409985
PC1	AC087672.2	-0.30897	0.0275602
PC1	AC087683.1	-0.321224	0.0399721
PC1	AC087752.1	-0.295506	0.0029623
PC1	AC087762.1	-0.327872	3.06387e-05
PC1	AC087821.1	-0.272745	0.0439174
PC1	AC087821.2	0.255665	0.0344161
PC1	AC087883.1	0.264691	0.0410587
PC1	AC087894.1	-0.364818	0.0121819
PC1	AC089998.2	0.290761	0.0152544
PC1	AC090049.2	-0.364278	0.00770071
PC1	AC090079.1	-0.527037	0.00336994
PC1	AC090114.3	-0.478421	0.00658798
PC1	AC090142.1	-0.256907	0.00192047
PC1	AC090155.2	-0.301772	0.0243366
PC1	AC090181.2	-0.455892	0.012921
PC1	AC090193.1	0.324896	0.0018157
PC1	AC090204.1	-0.283769	0.0204102
PC1	AC090340.1	0.398236	0.000358975
PC1	AC090371.2	-0.315118	0.0363907
PC1	AC090398.1	-0.343212	0.00206014
PC1	AC090415.1	-0.263088	0.0242093
PC1	AC090415.2	-0.432637	0.000327414
PC1	AC090502.1	-0.353047	0.02194
PC1	AC090525.3	-0.445859	0.0195288
PC1	AC090572.1	-0.382457	0.0178172
PC1	AC090572.3	-0.371844	0.0110861
PC1	AC090692.2	-0.378378	0.00268951
PC1	AC090735.1	-0.2955	0.00630951
PC1	AC090774.2	-0.612701	0.00350887
PC1	AC090857.2	-0.367111	0.0126445
PC1	AC090888.1	-0.254538	0.0114438
PC1	AC090921.1	0.308819	0.0250167
PC1	AC090957.1	-0.395786	0.00083967
PC1	AC090983.2	-0.364022	0.00850172
PC1	AC090994.1	0.302589	0.0126632
PC1	AC091133.4	-0.326439	0.00288725
PC1	AC091175.1	-0.281141	0.0144747
PC1	AC091180.4	0.321297	0.0289512
PC1	AC091182.1	0.311467	0.00294105
PC1	AC091390.2	-0.363096	0.0268867
PC1	AC091390.3	-0.424512	0.0148363
PC1	AC091489.1	-0.416194	0.00262318
PC1	AC091544.5	-0.270367	0.0364121
PC1	AC091564.5	-0.279454	0.0100813
PC1	AC091588.1	-0.262203	0.00844434
PC1	AC091588.2	-0.439949	0.000604643
PC1	AC091685.1	-0.29499	0.0145202
PC1	AC091691.1	-0.284151	0.035385
PC1	AC091691.2	-0.393831	0.000387109
PC1	AC091691.3	-0.337073	0.0320666
PC1	AC091705.1	-0.428799	0.000290339
PC1	AC091805.1	0.290727	0.0198133
PC1	AC091814.1	0.404861	0.0248526
PC1	AC091819.1	-0.303629	0.00174687
PC1	AC091819.2	-0.407564	6.75952e-06
PC1	AC091820.2	-0.284651	0.00706712
PC1	AC091825.3	-0.475663	7.46275e-05
PC1	AC091857.1	0.336364	0.0314524
PC1	AC091885.1	-0.445122	0.0398011
PC1	AC091932.1	-0.344634	0.00678808
PC1	AC091939.1	-0.342625	0.00209815
PC1	AC091941.1	-0.400335	2.28442e-05
PC1	AC091953.4	-0.366524	0.000291001
PC1	AC091959.1	-0.315749	0.0185961
PC1	AC091962.1	-0.401515	0.0160021
PC1	AC091973.1	-0.372722	0.000646916
PC1	AC092053.6	-0.375067	0.00104345
PC1	AC092078.1	-0.303287	0.00743265
PC1	AC092118.1	-0.561492	2.05784e-07
PC1	AC092121.1	-0.512188	0.000687949
PC1	AC092132.1	-0.257878	0.0171387
PC1	AC092153.1	-0.424456	1.69899e-05
PC1	AC092168.2	-0.255765	0.0364074
PC1	AC092170.1	-0.320492	0.00956583
PC1	AC092324.1	-0.311898	0.00132024
PC1	AC092327.1	-0.352114	0.000660639
PC1	AC092353.2	0.282861	0.0470574
PC1	AC092375.1	-0.326089	0.0038245
PC1	AC092384.1	0.373796	0.00100636
PC1	AC092384.2	-0.381653	0.00112563
PC1	AC092384.3	0.253057	0.0290497
PC1	AC092437.1	-0.299184	0.000744788
PC1	AC092447.2	-0.369523	1.65594e-05
PC1	AC092447.8	-0.447891	0.0001331
PC1	AC092448.1	-0.324462	0.0235907
PC1	AC092471.2	-0.297618	0.0277117
PC1	AC092473.1	-0.517796	0.00114069
PC1	AC092474.2	-0.356349	0.00165887
PC1	AC092574.2	0.261041	0.00122347
PC1	AC092580.2	0.273589	0.0304068
PC1	AC092580.4	0.354102	0.0426024
PC1	AC092590.1	0.250288	0.0482909
PC1	AC092601.1	-0.286372	0.00121123
PC1	AC092610.2	0.358029	0.000155888
PC1	AC092634.1	-0.530941	0.00777396
PC1	AC092634.7	-0.530941	0.00777396
PC1	AC092647.3	-0.318549	0.0106463
PC1	AC092675.1	-0.52585	0.00173932
PC1	AC092718.9	-0.298257	0.00152806
PC1	AC092720.1	-0.349813	0.00147386
PC1	AC092745.4	-0.307224	0.00753799
PC1	AC092756.1	0.288684	0.0311563
PC1	AC092807.2	-0.29131	0.0226633
PC1	AC092809.3	-0.347351	0.000389947
PC1	AC092819.3	0.470727	0.00744611
PC1	AC092832.2	-0.407773	0.00105721
PC1	AC092862.1	-0.25858	0.020575
PC1	AC092924.2	0.425927	0.0453048
PC1	AC092966.1	-0.276189	0.0346345
PC1	AC092999.1	-0.373126	0.000356489
PC1	AC093010.1	0.291227	0.0184722
PC1	AC093106.2	-0.292029	0.0365535
PC1	AC093248.1	-0.294621	0.00177305
PC1	AC093249.3	-0.27934	0.00255807
PC1	AC093277.1	-0.289673	0.0323945
PC1	AC093298.2	-0.26426	0.0377686
PC1	AC093392.1	-0.483122	0.00518196
PC1	AC093422.3	-0.377582	0.00500709
PC1	AC093519.1	-0.511855	9.52294e-06
PC1	AC093519.2	-0.585377	0.00257442
PC1	AC093525.8	-0.279037	0.00224124
PC1	AC093627.3	0.250736	0.0494073
PC1	AC093627.7	-0.307442	0.000996671
PC1	AC093639.2	-0.326696	0.0339827
PC1	AC093639.3	-0.263895	0.036076
PC1	AC093642.1	-0.281416	0.0241986
PC1	AC093725.1	-0.343678	0.0103125
PC1	AC093726.3	-0.561174	0.00010813
PC1	AC093797.1	0.26359	0.00745479
PC1	AC093801.2	-0.414976	0.000353441
PC1	AC093809.1	-0.259212	0.0179687
PC1	AC093816.1	-0.295547	0.0356546
PC1	AC093817.2	-0.488292	5.98729e-05
PC1	AC093894.2	-0.356279	0.00999433
PC1	AC093904.2	-0.346449	0.00206978
PC1	AC093904.4	0.265052	0.00522822
PC1	AC093911.1	-0.314499	0.0140625
PC1	AC094108.1	-0.357545	0.00957091
PC1	AC095056.1	-0.328635	0.0332849
PC1	AC095059.1	0.432292	0.0363724
PC1	AC095353.1	-0.42957	0.0173999
PC1	AC096536.3	-0.503493	0.00340338
PC1	AC096540.1	-0.736285	0.00110783
PC1	AC096555.1	-0.313289	0.0177538
PC1	AC096576.2	0.643242	0.000313926
PC1	AC096645.1	0.270273	0.0268093
PC1	AC096677.2	-0.320925	0.00400185
PC1	AC096711.1	-0.740741	0.0294359
PC1	AC096747.1	-0.288642	0.0326545
PC1	AC096917.1	0.271131	0.0278616
PC1	AC096921.1	-0.435889	0.00310738
PC1	AC097065.1	-0.365009	0.00148773
PC1	AC097065.2	-0.252655	0.0440517
PC1	AC097262.1	-0.328041	0.0458644
PC1	AC097372.2	-0.382136	0.0460773
PC1	AC097499.2	-0.298443	0.0305516
PC1	AC097533.1	0.291302	0.0105552
PC1	AC097713.2	-0.408185	0.00260272
PC1	AC098483.1	-0.448639	0.00296244
PC1	AC098483.2	-0.448505	0.00919378
PC1	AC098583.2	-0.269723	0.0300534
PC1	AC098680.2	-0.292639	0.00375949
PC1	AC098820.1	-0.258427	0.0481398
PC1	AC098826.2	-0.408641	0.00265491
PC1	AC098862.1	0.278178	0.0223422
PC1	AC098869.1	-0.462162	0.000644681
PC1	AC098965.1	-0.36387	1.38391e-05
PC1	AC098976.1	-0.387247	0.000456903
PC1	AC099063.4	0.342802	0.00143372
PC1	AC099066.1	-0.32387	0.00184421
PC1	AC099066.2	-0.271186	0.0387162
PC1	AC099332.2	-0.414055	0.0212623
PC1	AC099494.1	-0.289059	0.00025131
PC1	AC099501.1	-0.379441	0.00195098
PC1	AC099506.1	-0.472743	0.00831822
PC1	AC099552.3	-0.365762	0.00113118
PC1	AC099563.2	-0.367424	0.0207357
PC1	AC099570.2	-0.33889	0.00135338
PC1	AC099654.2	-0.362027	0.000739254
PC1	AC099654.3	-0.334235	0.000773096
PC1	AC099677.2	-0.31581	0.0109798
PC1	AC099681.2	-0.250185	0.00149145
PC1	AC099681.3	-0.347223	0.0191549
PC1	AC099786.1	0.293686	7.2018e-05
PC1	AC099786.2	0.272647	7.89139e-06
PC1	AC099786.3	0.308989	0.0366337
PC1	AC099842.1	-0.475081	0.00171228
PC1	AC099845.1	-0.404925	0.0450564
PC1	AC100763.1	-0.475366	0.0212258
PC1	AC100791.1	-0.330271	0.0027325
PC1	AC100807.2	-0.285907	0.00925208
PC1	AC100810.6	-0.324506	0.00043967
PC1	AC100821.2	-0.689827	0.019661
PC1	AC100827.4	-0.316332	0.00576099
PC1	AC102945.2	-0.319999	0.00382469
PC1	AC103564.3	-0.394914	0.00157447
PC1	AC103746.1	0.359504	0.000656041
PC1	AC103758.1	-0.253725	0.0436314
PC1	AC103798.1	-0.667975	0.00786489
PC1	AC103808.5	0.258547	0.00686472
PC1	AC103809.1	-0.324807	0.00443765
PC1	AC103810.3	-0.315752	0.000183084
PC1	AC103855.1	-0.295962	0.0435756
PC1	AC103957.2	-0.476169	0.000920253
PC1	AC104002.1	-0.379909	0.00132464
PC1	AC104010.1	-0.467538	4.96621e-05
PC1	AC104012.1	-0.340584	0.00866151
PC1	AC104024.2	-0.426102	0.000652751
PC1	AC104051.2	-0.418176	0.00341221
PC1	AC104072.1	-0.272166	0.0293011
PC1	AC104073.3	-0.362196	0.00697656
PC1	AC104109.1	-0.394705	0.0280974
PC1	AC104117.3	-0.373008	2.63936e-05
PC1	AC104117.5	-0.396225	0.000150817
PC1	AC104306.1	-0.423167	0.000514936
PC1	AC104316.1	-0.286759	0.0192021
PC1	AC104316.2	-0.355314	0.0325911
PC1	AC104389.6	-0.280896	0.0485276
PC1	AC104455.1	0.285895	0.0451478
PC1	AC104564.1	-0.342828	0.0331977
PC1	AC104574.2	-0.328325	0.0212694
PC1	AC104667.2	-0.3184	0.00220776
PC1	AC104758.1	0.251005	0.0126089
PC1	AC104758.3	-0.304338	0.00492519
PC1	AC104758.4	-0.409396	0.000746111
PC1	AC104777.2	-0.371911	0.0341136
PC1	AC104794.1	-0.27743	0.0426909
PC1	AC104964.2	-0.297631	0.000959584
PC1	AC104985.3	0.483149	0.000116938
PC1	AC104989.1	-0.429926	0.0119602
PC1	AC104997.1	0.268794	0.0179752
PC1	AC105094.1	-0.406668	0.04596
PC1	AC105133.1	-0.321487	0.002044
PC1	AC105148.1	-0.407615	0.00503075
PC1	AC105150.1	0.26734	0.0104298
PC1	AC105227.1	-0.2794	0.0131364
PC1	AC105227.2	-0.277749	0.0297273
PC1	AC105233.4	-0.270085	0.0378728
PC1	AC105339.1	-0.364847	0.000655118
PC1	AC105339.5	-0.312085	0.00166521
PC1	AC105362.1	-0.287218	0.0355134
PC1	AC105443.1	-0.433465	0.0114942
PC1	AC105445.1	-0.356154	0.0357246
PC1	AC105460.1	-0.347184	0.000752422
PC1	AC105924.1	-0.344116	0.0233977
PC1	AC106706.1	-0.324692	0.0180624
PC1	AC106706.2	-0.338179	0.00593564
PC1	AC106729.1	-0.3521	0.0138338
PC1	AC106733.1	-0.284788	0.0107719
PC1	AC106791.2	-0.352845	0.0211222
PC1	AC106791.3	-0.284922	0.0306949
PC1	AC106800.1	-0.32559	0.0129457
PC1	AC106801.1	-0.272477	0.00753201
PC1	AC106820.4	-0.306772	3.1878e-05
PC1	AC106821.2	-0.385725	0.000213867
PC1	AC106821.4	-0.400337	0.00068644
PC1	AC106870.1	-0.412424	0.00576109
PC1	AC106873.4	-0.318878	0.023445
PC1	AC106886.2	-0.430412	5.69913e-07
PC1	AC106892.1	-0.27598	0.0344645
PC1	AC106894.1	-0.668316	9.88745e-05
PC1	AC107015.1	-0.419643	0.0309654
PC1	AC107072.2	0.251326	0.0082909
PC1	AC107304.1	-0.306636	0.0249607
PC1	AC107375.1	-0.270139	0.000485844
PC1	AC107463.1	-0.402735	0.00324148
PC1	AC107918.6	-0.324239	0.00884756
PC1	AC107980.1	-0.289291	0.0135583
PC1	AC108097.1	-0.255556	0.0475005
PC1	AC108099.1	-0.455841	0.00904242
PC1	AC108134.3	0.30339	0.00511784
PC1	AC108157.1	-0.335439	0.0401161
PC1	AC108448.2	-0.324105	0.00340721
PC1	AC108482.1	-0.380833	0.000229823
PC1	AC108713.1	-0.271364	0.0374631
PC1	AC109446.2	-0.276157	0.0200419
PC1	AC109462.2	0.35412	0.0100085
PC1	AC109479.3	-0.327305	0.000152265
PC1	AC109486.1	-0.332621	0.0100381
PC1	AC109486.2	-0.268101	0.00166658
PC1	AC109635.5	-0.26514	0.0106379
PC1	AC110296.1	-0.251513	0.0301241
PC1	AC110754.1	-0.26488	0.00548071
PC1	AC110772.1	0.321113	0.00938568
PC1	AC110792.1	-0.510964	0.00486867
PC1	AC110813.1	0.300741	0.0170975
PC1	AC111000.5	0.431495	0.00699005
PC1	AC111000.6	0.416667	0.0475089
PC1	AC111149.1	0.532189	9.63219e-07
PC1	AC111149.2	-0.483648	3.05317e-05
PC1	AC111152.2	-0.328368	0.000286379
PC1	AC111182.2	0.279938	0.00266234
PC1	AC112172.2	-0.308274	0.019782
PC1	AC112219.1	-0.494737	7.60779e-05
PC1	AC112242.1	-0.344958	0.0222825
PC1	AC112250.2	-0.518664	0.0105039
PC1	AC112498.1	-0.333297	0.031759
PC1	AC112656.1	-0.367748	0.00233069
PC1	AC112715.1	0.256325	0.0419542
PC1	AC112770.1	-0.41661	0.00376449
PC1	AC113174.1	-0.338181	0.00394843
PC1	AC113189.1	0.251777	0.0320779
PC1	AC113192.1	-0.394198	0.000107383
PC1	AC113208.4	-0.43102	0.000180906
PC1	AC113208.6	-0.317587	0.00904515
PC1	AC113340.2	-0.412629	0.0019861
PC1	AC113346.1	-0.254089	0.0184221
PC1	AC113398.2	0.474427	2.30356e-05
PC1	AC113615.2	-0.489637	3.95738e-05
PC1	AC113935.1	-0.340055	0.0352622
PC1	AC114490.2	0.318334	0.0382719
PC1	AC114501.3	-0.490873	0.0182414
PC1	AC114801.1	-0.307208	0.0126961
PC1	AC114971.1	0.405659	3.4264e-06
PC1	AC114981.1	-0.338387	0.0331379
PC1	AC115099.1	-0.324222	0.00585523
PC1	AC115220.2	0.287376	4.21763e-05
PC1	AC115282.1	0.349451	0.00569752
PC1	AC116312.1	-0.361111	0.0264556
PC1	AC116353.2	0.545636	0.0438874
PC1	AC116353.3	-0.656862	0.0117187
PC1	AC116553.2	-0.271313	0.00981866
PC1	AC116616.1	-0.310115	0.0198161
PC1	AC116667.1	0.413333	0.0325024
PC1	AC116903.2	0.264558	0.0135396
PC1	AC117500.3	-0.267456	0.0069498
PC1	AC118345.1	-0.390942	0.000647893
PC1	AC118469.1	-0.295234	0.0370478
PC1	AC118470.1	-0.324896	0.0282801
PC1	AC119740.1	-0.4204	0.000754741
PC1	AC119751.1	-0.461709	0.0386448
PC1	AC119751.6	-0.384897	0.00764724
PC1	AC119868.1	-0.428934	0.0024836
PC1	AC120349.1	-0.37092	0.0344806
PC1	AC122108.3	-0.375	0.0358361
PC1	AC122179.1	-0.61405	8.8994e-07
PC1	AC122688.2	-0.29575	0.00403538
PC1	AC123904.2	-0.612105	0.00170755
PC1	AC124017.1	-0.578409	0.00326514
PC1	AC124067.1	0.287378	0.032744
PC1	AC124067.2	0.293767	0.00733232
PC1	AC124283.1	-0.27533	0.0091901
PC1	AC124303.1	-0.344762	0.0190632
PC1	AC124303.2	-0.344763	2.15422e-05
PC1	AC124861.1	-0.342791	0.00395467
PC1	AC124861.4	-0.367935	0.00317983
PC1	AC125603.1	-0.317595	0.0101521
PC1	AC125618.1	-0.390245	0.00613694
PC1	AC126121.2	-0.413098	0.0260214
PC1	AC126283.2	-0.385979	0.0262798
PC1	AC126407.1	-0.302805	0.00287519
PC1	AC126468.1	0.327432	0.0295575
PC1	AC126544.1	-0.306871	0.0236167
PC1	AC126564.1	-0.298048	0.0231405
PC1	AC126755.5	-0.343269	0.00211786
PC1	AC126773.6	-0.274737	0.037648
PC1	AC126915.3	-0.256408	0.00223155
PC1	AC127381.2	-0.330822	0.0265874
PC1	AC127459.2	-0.391157	4.50788e-06
PC1	AC127496.1	-0.288015	0.00582636
PC1	AC127496.2	-0.257522	0.0243265
PC1	AC127526.4	-0.314909	0.0056579
PC1	AC127526.5	-0.456704	4.73053e-07
PC1	AC129507.2	-0.436655	0.00095181
PC1	AC129507.3	-0.369187	0.00712475
PC1	AC129926.1	-0.267901	0.00697571
PC1	AC130324.3	-0.529936	0.0494399
PC1	AC130456.7	-0.400957	0.000221451
PC1	AC130464.1	-0.343604	0.00036345
PC1	AC130895.1	-0.618656	0.000120222
PC1	AC131009.2	-0.275313	0.036743
PC1	AC131011.1	-0.306331	0.00548709
PC1	AC131055.2	-0.365655	0.00920434
PC1	AC131097.2	-0.350408	0.000385134
PC1	AC131391.1	-0.250776	0.00153707
PC1	AC131935.1	-0.318462	0.00774356
PC1	AC131935.2	-0.298518	0.021169
PC1	AC132008.1	-0.309892	0.0215298
PC1	AC132217.2	-0.262206	0.00944629
PC1	AC132938.6	-0.413741	0.000255466
PC1	AC133106.1	0.358527	0.00674097
PC1	AC133634.1	-0.309001	0.0202834
PC1	AC133785.1	0.30413	0.00761479
PC1	AC134508.1	-0.28986	0.0119891
PC1	AC134684.5	-0.40152	0.0493321
PC1	AC135012.1	-0.462582	7.6317e-05
PC1	AC135012.2	-0.385841	0.000608421
PC1	AC135012.3	-0.276236	0.00662624
PC1	AC135178.2	-0.443496	0.00295053
PC1	AC135507.1	-0.347966	0.0256138
PC1	AC135626.2	0.488387	0.000681904
PC1	AC135999.1	-0.274225	0.0227379
PC1	AC136428.4	-0.384513	0.00832523
PC1	AC136616.2	-0.530039	0.000778485
PC1	AC136618.1	-0.257878	0.00566985
PC1	AC136619.2	-0.364428	0.00403098
PC1	AC136628.2	-0.528037	0.000572341
PC1	AC136896.1	-0.342962	0.000805159
PC1	AC136932.1	-0.382576	0.00803803
PC1	AC137056.2	-0.436593	0.0100895
PC1	AC137932.2	-0.310332	0.00275235
PC1	AC137936.1	-0.325637	0.000161619
PC1	AC138035.1	-0.606567	0.00606569
PC1	AC138305.3	-0.512196	0.0413259
PC1	AC138331.1	-0.264603	0.0106762
PC1	AC138466.4	-0.287092	0.00225764
PC1	AC138474.1	-0.332845	0.00610703
PC1	AC138517.1	0.255398	0.0198052
PC1	AC138623.1	-0.316517	0.0419324
PC1	AC138625.1	-0.387912	0.0176441
PC1	AC138761.1	-0.306155	0.00303617
PC1	AC138776.1	-0.603775	0.00156644
PC1	AC139365.1	-0.294799	0.0325242
PC1	AC139365.2	-0.262091	0.030532
PC1	AC139453.1	-0.290918	0.00981566
PC1	AC139491.2	0.29047	0.0018227
PC1	AC139697.1	-0.272612	0.0212597
PC1	AC139713.1	-0.389624	0.0247051
PC1	AC139720.1	-0.365173	0.00223848
PC1	AC140121.1	-0.391419	0.00194753
PC1	AC140658.2	-0.295398	0.0249153
PC1	AC140658.6	-0.33998	0.0144315
PC1	AC140658.7	-0.425108	0.0282507
PC1	AC140847.3	-0.312655	0.00421917
PC1	AC142086.6	-0.369101	0.0260095
PC1	AC143336.1	-0.343031	0.0105487
PC1	AC144833.1	-0.547997	0.000151432
PC1	AC145146.1	-0.382089	0.000238281
PC1	AC145350.3	0.312597	0.0392368
PC1	AC146507.2	-0.363681	0.00641137
PC1	AC148477.7	-0.409184	0.00036422
PC1	AC207130.1	-0.325761	1.48654e-05
PC1	AC209005.1	-0.353659	2.99557e-05
PC1	AC211469.2	-0.33974	0.0143665
PC1	AC213203.4	0.278433	3.71203e-05
PC1	AC215522.1	0.387099	0.0298421
PC1	AC231532.1	-0.277544	0.00657514
PC1	AC231532.2	-0.415276	0.0113606
PC1	AC231656.1	-0.332888	0.0392073
PC1	AC231760.1	-0.316026	0.00469751
PC1	AC233976.2	-0.319165	0.0096991
PC1	AC234771.2	-0.325608	0.00152674
PC1	AC234781.4	-0.416667	0.0302687
PC1	AC234782.2	-0.251122	0.00534453
PC1	AC234791.1	-0.569926	0.00421691
PC1	AC235565.2	-0.275579	0.0242552
PC1	AC236972.3	-0.381019	0.000528763
PC1	AC236972.4	-0.291644	0.000270915
PC1	AC237676.1	-0.577747	2.88742e-05
PC1	AC239367.2	-0.433836	0.00833347
PC1	AC239727.1	-0.288972	0.00324757
PC1	AC239809.2	0.272739	0.00889252
PC1	AC241377.3	0.25889	0.00171835
PC1	AC241644.3	-0.282403	0.0123776
PC1	AC241929.1	-0.312297	0.0300738
PC1	AC242988.2	-0.275861	0.000948712
PC1	AC243312.1	-0.415597	0.00699924
PC1	AC243772.3	0.343276	0.00312293
PC1	AC243829.4	-0.268756	0.0124758
PC1	AC243960.2	-0.271771	0.00561194
PC1	AC243964.2	-0.412019	0.000359553
PC1	AC244034.3	-0.335213	0.0198001
PC1	AC244100.1	-0.27755	0.01767
PC1	AC244100.2	-0.809964	0.000177489
PC1	AC244205.2	-0.252823	0.00293553
PC1	AC245036.3	-0.301701	0.0367406
PC1	AC245036.5	-0.318126	0.00899687
PC1	AC245041.2	-0.299743	0.0195523
PC1	AC245047.2	-0.271023	0.0473952
PC1	AC245047.3	-0.365339	0.00910134
PC1	AC245052.6	0.313279	0.00294931
PC1	AC245060.1	-0.335727	0.0320026
PC1	AC245128.2	-0.363054	0.00282032
PC1	AC245128.3	-0.286856	0.0283745
PC1	AC245140.1	-0.288644	0.00123759
PC1	AC245187.2	-0.282575	0.0103967
PC1	AC245452.3	-0.463637	0.0498026
PC1	AC245505.3	-0.363873	0.0279309
PC1	AC245517.2	-0.348705	0.00132463
PC1	AC245519.1	-0.295465	0.0165879
PC1	AC245748.3	-0.410843	0.00100113
PC1	AC245884.12	-0.308794	0.0482872
PC1	AC245884.4	-0.42626	0.000228983
PC1	AC245884.6	-0.412912	0.000103935
PC1	AC245884.7	-0.355663	0.0029224
PC1	ACAT1	-0.256133	0.0239572
PC1	ACE3P	-0.435634	0.00570396
PC1	ACOT2	-0.287464	0.0290621
PC1	ACP3	-0.349521	0.00263868
PC1	ACSL5	-0.256876	0.0300532
PC1	ACSM2A	-0.312457	0.0349905
PC1	ACSM3	-0.533068	0.000151529
PC1	ACTBP6	-0.265279	0.0217996
PC1	ACTG1P12	-0.251395	0.00337474
PC1	ACTG1P17	-0.416063	0.000292398
PC1	ACTR3BP2	-0.314759	0.0312427
PC1	ACTRT1	-0.378591	0.000680902
PC1	ACY3	-0.393898	0.00013301
PC1	AD000090.1	0.350681	0.000159359
PC1	AD000091.1	-0.319745	0.0493741
PC1	ADAM21	-0.448272	0.0220351
PC1	ADAM32	0.341508	0.0119753
PC1	ADAM6	-0.302502	0.000908058
PC1	ADAMTSL2	-0.315067	0.00926471
PC1	ADAMTSL4-AS1	-0.272002	0.0335747
PC1	ADAT3	-0.252536	0.00221986
PC1	ADGRD1-AS1	-0.519566	8.70449e-06
PC1	ADGRF1	-0.445766	0.0126749
PC1	ADGRF5	-0.288611	0.00141056
PC1	ADGRF5P2	-0.476916	1.50175e-05
PC1	ADGRG1	-0.332626	0.00949729
PC1	ADH6	-0.681818	0.00956972
PC1	ADIPOQ	-0.395795	0.00933489
PC1	ADIPOR1P2	-0.399801	7.7438e-05
PC1	AF001548.1	-0.256258	0.0128752
PC1	AF064860.1	-0.392653	0.00645178
PC1	AF064860.2	-0.301017	0.0346319
PC1	AF096876.1	-0.309418	0.0240134
PC1	AF129075.2	-0.703125	0.0204515
PC1	AF186996.1	-0.293504	0.00447386
PC1	AF235103.3	-0.277073	0.0401549
PC1	AF274573.1	-0.411874	0.00169984
PC1	AFAP1-AS1	-0.3672	6.99364e-05
PC1	AGBL1-AS1	0.290895	0.00981065
PC1	AGER	-0.296869	0.0125136
PC1	AGGF1P1	0.396391	0.000424861
PC1	AGGF1P5	-0.257085	0.0235933
PC1	AGGF1P9	-0.268472	0.0138516
PC1	AGR3	-0.621212	0.00080682
PC1	AGXT2	-0.329657	0.00839815
PC1	AHSG	-0.322281	0.0271799
PC1	AICDA	-0.416426	0.016775
PC1	AIFM3	0.533057	0.00301495
PC1	AIMP1P2	-0.5	0.00904047
PC1	AJ239322.1	-0.535	0.0010069
PC1	AK1	-0.254885	0.000236451
PC1	AK3P4	0.300434	0.0139254
PC1	AKR1B1P8	0.454186	0.00520484
PC1	AKR1C2	0.309821	0.0303766
PC1	AL008638.3	-0.361889	0.00745768
PC1	AL008638.5	-0.335678	0.00544716
PC1	AL008719.1	-0.469163	0.000371546
PC1	AL008723.1	-0.282197	0.0173478
PC1	AL008733.1	-0.426509	1.06062e-06
PC1	AL009174.1	-0.293832	0.0114069
PC1	AL009181.1	-0.394069	0.000534644
PC1	AL021368.5	-0.284508	0.0171655
PC1	AL021578.1	-0.479059	0.0036969
PC1	AL022069.2	-0.392842	7.66957e-05
PC1	AL022098.1	-0.371272	0.00232129
PC1	AL022100.2	-0.740741	0.0380883
PC1	AL022238.2	-0.283283	0.0228547
PC1	AL022310.1	-0.417256	0.00767006
PC1	AL022313.3	-0.277395	0.014656
PC1	AL022332.2	0.284847	0.00728824
PC1	AL022724.2	-0.457145	3.40062e-08
PC1	AL022726.1	-0.268827	0.00951151
PC1	AL023581.2	-0.372667	0.0093865
PC1	AL023806.2	-0.300317	0.009626
PC1	AL023913.1	-0.307293	0.0289205
PC1	AL024474.2	-0.523434	0.00140273
PC1	AL024495.1	-0.431422	0.000576372
PC1	AL031073.1	-0.263572	0.0102304
PC1	AL031229.1	0.2549	0.0120117
PC1	AL031281.1	-0.363467	0.028076
PC1	AL031584.2	-0.364096	0.0152533
PC1	AL031595.2	-0.268247	0.0280202
PC1	AL031595.3	-0.253984	0.026535
PC1	AL031599.1	-0.334327	0.0188307
PC1	AL031650.1	-0.355634	0.000736611
PC1	AL031666.1	-0.323614	0.00272842
PC1	AL031666.3	-0.289148	0.0194322
PC1	AL031668.2	-0.341804	0.0284431
PC1	AL031681.2	-0.363408	0.00022264
PC1	AL031684.1	0.336413	0.0317949
PC1	AL031719.1	0.321631	4.20043e-05
PC1	AL031733.2	0.284242	0.000221066
PC1	AL033381.3	-0.387485	1.18872e-05
PC1	AL033543.1	-0.381857	0.00045906
PC1	AL034349.1	-0.643699	8.58708e-06
PC1	AL034417.4	-0.416633	0.028361
PC1	AL034422.1	-0.520688	3.67843e-06
PC1	AL034550.1	0.333703	0.00328737
PC1	AL035078.1	-0.519197	0.0133976
PC1	AL035106.1	-0.340829	0.00413497
PC1	AL035246.1	-0.352608	0.0344091
PC1	AL035252.5	-0.265269	0.00515623
PC1	AL035423.1	-0.31994	9.76973e-05
PC1	AL035447.1	0.422118	0.000648278
PC1	AL035448.1	0.295629	0.0224672
PC1	AL035661.1	-0.435419	0.000149304
PC1	AL035665.1	-0.284755	0.0168145
PC1	AL049541.1	-0.34813	0.000333856
PC1	AL049541.2	-0.329688	0.00524997
PC1	AL049542.2	-0.2878	0.00330029
PC1	AL049548.1	-0.31505	0.0407421
PC1	AL049629.1	-0.393294	0.00208595
PC1	AL049634.2	-0.554527	1.41031e-05
PC1	AL049634.3	-0.576389	0.0168415
PC1	AL049641.1	-0.355846	0.029634
PC1	AL049697.2	-0.296476	0.0360475
PC1	AL049794.2	-0.433923	0.00615788
PC1	AL049812.2	-0.304763	0.0293965
PC1	AL049833.3	-0.314061	0.00264714
PC1	AL049840.6	0.526815	0.00171
PC1	AL049874.3	0.262079	0.00554822
PC1	AL050402.1	-0.282951	0.016991
PC1	AL078587.1	-0.273579	0.0278456
PC1	AL078595.3	-0.368462	0.0415401
PC1	AL079301.1	-0.289038	0.000411348
PC1	AL080273.1	-0.305441	0.0237927
PC1	AL096701.1	-0.278847	0.0301377
PC1	AL096711.1	-0.287463	0.0249778
PC1	AL096828.2	-0.447885	7.71564e-06
PC1	AL109610.1	-0.413807	0.0264387
PC1	AL109615.2	-0.268394	0.00227318
PC1	AL109809.2	-0.376067	0.00641737
PC1	AL109809.4	-0.400632	0.0140239
PC1	AL109828.1	-0.29712	0.0367122
PC1	AL109913.1	-0.342444	0.0201183
PC1	AL109933.1	-0.343094	1.53579e-05
PC1	AL109933.4	-0.380194	0.00161503
PC1	AL117187.2	-0.428057	0.00101775
PC1	AL117339.2	-0.387262	0.00126529
PC1	AL117378.2	-0.31617	0.00962834
PC1	AL117382.1	-0.28494	0.0140441
PC1	AL118508.2	0.253596	0.0331593
PC1	AL118511.2	-0.396506	0.000140244
PC1	AL121694.1	-0.324627	0.0416217
PC1	AL121753.2	-0.387364	0.00358823
PC1	AL121757.2	-0.332162	0.00714583
PC1	AL121757.3	-0.352318	0.00384289
PC1	AL121820.1	-0.315194	0.0357221
PC1	AL121820.2	-0.325972	0.00564951
PC1	AL121823.1	-0.284976	0.00199325
PC1	AL121832.3	-0.254348	0.0324863
PC1	AL121877.1	-0.262142	0.0178329
PC1	AL121899.3	-0.320782	0.00906267
PC1	AL121910.1	-0.298346	0.0337341
PC1	AL121970.1	-0.268758	0.0105494
PC1	AL132633.1	-0.534332	0.00468958
PC1	AL132640.2	-0.384889	0.000523467
PC1	AL132640.4	-0.407417	0.00526157
PC1	AL132642.1	0.274548	0.0017656
PC1	AL132655.1	-0.306032	0.00254187
PC1	AL132709.2	-0.321682	0.0323607
PC1	AL132709.6	-0.563133	0.00333062
PC1	AL132796.3	-0.280005	0.033526
PC1	AL132801.2	-0.358716	0.00480681
PC1	AL132981.1	-0.470344	0.00252936
PC1	AL133163.3	-0.322933	0.00418322
PC1	AL133230.1	-0.532153	4.89674e-05
PC1	AL133279.2	-0.251012	0.026852
PC1	AL133405.1	0.305338	0.000690412
PC1	AL133419.1	-0.263114	0.0110782
PC1	AL133466.1	-0.478534	1.79965e-07
PC1	AL133467.5	-0.411137	0.000185526
PC1	AL133485.1	-0.285253	0.0347691
PC1	AL135838.1	-0.444468	0.000373407
PC1	AL135923.2	-0.417563	0.0129075
PC1	AL135926.1	-0.404062	0.000316974
PC1	AL135939.1	-0.321452	0.00340858
PC1	AL135999.1	-0.34047	0.0327061
PC1	AL136038.1	-0.381073	0.0168751
PC1	AL136099.1	-0.382405	2.609e-05
PC1	AL136131.2	-0.503188	0.000873318
PC1	AL136164.3	0.305511	0.00413578
PC1	AL136317.1	-0.322042	0.0031901
PC1	AL136317.2	-0.368641	0.000594121
PC1	AL136363.1	-0.407792	0.00166814
PC1	AL136524.1	-0.439465	0.00177754
PC1	AL136537.1	-0.461671	0.000137428
PC1	AL136961.1	0.286783	0.0153485
PC1	AL136968.1	-0.440181	0.000151882
PC1	AL136985.1	-0.484619	0.0379173
PC1	AL136985.3	-0.418597	0.00826525
PC1	AL137018.1	-0.388954	0.00231965
PC1	AL137060.8	-0.735577	0.000290883
PC1	AL137078.2	-0.298544	0.0372087
PC1	AL137186.2	0.251841	0.0125096
PC1	AL137186.3	0.313858	0.0282078
PC1	AL137230.2	-0.383066	0.0370824
PC1	AL137781.1	-0.333039	0.0386434
PC1	AL137785.1	-0.353082	0.00195245
PC1	AL137802.1	0.327521	0.00224368
PC1	AL137843.1	-0.508185	0.0163349
PC1	AL137845.1	-0.306287	0.0176032
PC1	AL138686.2	-0.256796	0.035334
PC1	AL138745.1	-0.401361	0.0420339
PC1	AL138776.1	-0.265699	0.0278278
PC1	AL138812.1	-0.303118	0.0266721
PC1	AL138885.1	-0.287936	0.0197704
PC1	AL138960.1	-0.254107	0.0345059
PC1	AL139003.2	-0.364659	0.001764
PC1	AL139237.1	-0.720948	8.87201e-07
PC1	AL139247.1	-0.444576	0.0340861
PC1	AL139254.1	-0.305309	0.0317158
PC1	AL139280.1	-0.310565	0.0421421
PC1	AL139351.3	-0.257693	0.00844199
PC1	AL139397.2	-0.363374	0.000913099
PC1	AL139405.2	-0.260771	0.0355802
PC1	AL139812.1	-0.35344	0.0250887
PC1	AL139824.2	-0.436113	0.0207003
PC1	AL157359.3	-0.250209	0.0136558
PC1	AL157688.1	-0.392891	0.000201552
PC1	AL157702.2	-0.28337	0.0143046
PC1	AL157703.1	-0.329484	0.000965324
PC1	AL157786.1	0.26712	0.00731514
PC1	AL157858.2	-0.448519	5.14624e-05
PC1	AL157884.2	-0.363139	0.000778872
PC1	AL157884.4	-0.400612	1.0948e-06
PC1	AL157997.1	-0.390734	0.00834544
PC1	AL158032.2	-0.294541	0.00806067
PC1	AL158071.3	-0.31828	0.0165713
PC1	AL158136.1	-0.272791	0.0105377
PC1	AL158214.1	-0.302158	0.0199951
PC1	AL158800.1	-0.283657	0.00240692
PC1	AL158801.1	-0.372703	0.0105545
PC1	AL158824.1	-0.509413	0.000101375
PC1	AL158825.2	-0.269	0.0441213
PC1	AL158832.1	0.325729	0.00628662
PC1	AL159156.1	-0.300498	0.0326515
PC1	AL160191.2	-0.365227	0.000370847
PC1	AL160191.3	-0.301819	0.0170771
PC1	AL160271.1	-0.267322	0.0437684
PC1	AL160272.1	-0.305797	0.0081757
PC1	AL160408.6	-0.521059	8.28807e-05
PC1	AL160410.1	-0.362539	0.000203545
PC1	AL161430.1	-0.367416	0.0417735
PC1	AL161447.2	-0.349433	0.000261786
PC1	AL161637.2	-0.470535	0.0124067
PC1	AL161640.2	-0.357156	0.00216554
PC1	AL161719.1	0.424116	0.0056943
PC1	AL161734.1	-0.31628	0.000386444
PC1	AL161734.2	-0.372404	4.91546e-05
PC1	AL161757.2	-0.444267	0.0112489
PC1	AL161757.5	0.342174	0.00862658
PC1	AL161782.1	-0.410662	0.0104549
PC1	AL161941.1	-0.322339	0.00676817
PC1	AL162151.3	-0.298185	0.00397189
PC1	AL162293.1	-0.339081	0.00849477
PC1	AL162376.1	-0.318541	0.0105985
PC1	AL162399.1	-0.434661	0.0151475
PC1	AL162400.1	0.301788	0.032576
PC1	AL162414.1	0.284818	0.000192572
PC1	AL162588.1	0.289001	0.00223697
PC1	AL162718.1	0.27934	0.0189868
PC1	AL162718.3	0.25988	0.0123631
PC1	AL162724.2	-0.398462	2.37881e-05
PC1	AL162727.2	0.362616	0.019516
PC1	AL162739.1	-0.257017	0.00836312
PC1	AL163540.2	0.371296	0.0362227
PC1	AL163872.1	-0.320782	0.00586903
PC1	AL163953.1	-0.271268	0.0228061
PC1	AL352984.1	-0.528954	2.27534e-06
PC1	AL353072.1	-0.447268	0.00237581
PC1	AL353072.2	-0.352521	0.0212177
PC1	AL353132.1	-0.507664	0.0101146
PC1	AL353138.1	-0.479076	0.00121552
PC1	AL353152.1	-0.273516	0.0168685
PC1	AL353193.1	-0.462565	0.00271131
PC1	AL353597.1	-0.30194	0.00168446
PC1	AL353612.1	-0.353178	0.0210875
PC1	AL353653.1	-0.419561	0.000929157
PC1	AL353688.1	-0.255429	0.0421254
PC1	AL353705.4	-0.297535	0.0225117
PC1	AL353718.1	-0.269416	0.0298658
PC1	AL353746.1	-0.450388	0.00437058
PC1	AL353759.1	0.361651	0.00684354
PC1	AL353807.5	0.254844	0.0201109
PC1	AL354695.1	0.545992	0.0288003
PC1	AL354714.3	-0.381947	0.000610977
PC1	AL354751.1	-0.312218	0.0149677
PC1	AL354754.1	-0.302724	0.0217202
PC1	AL354766.2	-0.323052	0.000920385
PC1	AL354861.3	0.257512	0.0117133
PC1	AL354976.1	-0.519171	0.0413723
PC1	AL354983.1	-0.357495	0.00132855
PC1	AL355076.2	-0.295597	0.0109303
PC1	AL355102.3	-0.357821	0.00905572
PC1	AL355301.1	-0.427754	0.0067222
PC1	AL355306.2	-0.37147	0.0322425
PC1	AL355312.4	-0.401628	0.000121033
PC1	AL355314.2	-0.555386	0.0157143
PC1	AL355315.1	-0.330807	0.0497484
PC1	AL355379.2	0.25811	0.021554
PC1	AL355388.2	-0.395132	0.0024304
PC1	AL355390.1	-0.414567	0.0151697
PC1	AL355482.1	0.280041	0.048903
PC1	AL355501.1	-0.486711	0.000359828
PC1	AL355512.1	0.282612	0.00855616
PC1	AL355602.1	-0.293722	0.017175
PC1	AL355798.1	-0.328164	0.0268652
PC1	AL355916.1	-0.333897	0.0339968
PC1	AL356052.1	-0.412291	0.0106138
PC1	AL356094.1	-0.407279	0.0052428
PC1	AL356102.1	-0.389677	0.00780517
PC1	AL356108.1	-0.444127	2.38222e-09
PC1	AL356118.1	0.317391	0.0415184
PC1	AL356259.1	-0.335253	0.0139726
PC1	AL356275.1	0.264732	0.0325906
PC1	AL356356.1	-0.365762	0.00647403
PC1	AL356489.2	-0.426935	0.00439102
PC1	AL356575.1	-0.396709	0.00130701
PC1	AL356596.1	-0.309865	0.0217074
PC1	AL356801.1	-0.291344	0.0381547
PC1	AL356986.1	-0.364108	0.0244534
PC1	AL357052.1	0.337699	0.00895943
PC1	AL357312.1	-0.30261	0.0137894
PC1	AL357509.1	-0.441449	0.00051556
PC1	AL357514.1	-0.475237	0.00121686
PC1	AL357936.1	-0.270266	0.00731612
PC1	AL358072.1	-0.305157	0.00916607
PC1	AL358232.1	-0.284522	0.0279663
PC1	AL358613.1	0.344155	0.000463463
PC1	AL358913.1	-0.26551	0.0181202
PC1	AL358972.1	-0.41338	8.15931e-05
PC1	AL358976.1	0.366634	4.62319e-05
PC1	AL359091.4	-0.385382	0.000149104
PC1	AL359265.3	-0.356252	0.0339452
PC1	AL359396.2	-0.325338	0.00574177
PC1	AL359511.2	0.254832	0.0386715
PC1	AL359538.1	-0.57619	0.00101546
PC1	AL359633.1	-0.552084	0.00227627
PC1	AL359636.1	-0.284603	0.00146857
PC1	AL359636.2	-0.279345	0.0055088
PC1	AL359649.1	-0.407166	9.68374e-06
PC1	AL359682.1	-0.384622	0.00818488
PC1	AL359706.1	-0.339829	0.0176803
PC1	AL359854.1	-0.284463	0.0265163
PC1	AL359963.1	0.374555	0.00368664
PC1	AL360013.2	-0.312878	0.0444061
PC1	AL360013.3	-0.367558	0.00149416
PC1	AL360267.1	-0.331545	0.0125573
PC1	AL365181.3	-0.324718	0.00887068
PC1	AL365366.1	-0.288381	0.0242756
PC1	AL365434.2	-0.386158	0.000482356
PC1	AL390195.3	-0.748843	0.000540887
PC1	AL390205.1	0.304858	0.0136824
PC1	AL390254.1	0.284999	0.00335684
PC1	AL390755.3	-0.360242	0.00195465
PC1	AL390791.1	0.340477	0.0296372
PC1	AL391095.3	-0.464059	0.0105049
PC1	AL391099.1	-0.425537	0.010497
PC1	AL391244.1	-0.342155	1.26888e-05
PC1	AL391427.1	0.314233	0.0393518
PC1	AL391538.1	-0.445393	0.00161054
PC1	AL391666.1	-0.321722	0.00580039
PC1	AL391832.1	-0.319437	0.00610946
PC1	AL391832.3	0.25816	0.00354358
PC1	AL392023.2	-0.374043	0.00506377
PC1	AL392024.1	-0.254317	0.00338847
PC1	AL392083.2	-0.291506	0.00792951
PC1	AL392086.3	-0.342991	0.00224715
PC1	AL442065.1	-0.449483	0.0295369
PC1	AL442644.1	-0.264265	0.0177502
PC1	AL445209.1	0.319229	2.89743e-06
PC1	AL445264.1	-0.38486	0.00821443
PC1	AL445383.1	-0.40493	0.037672
PC1	AL445423.1	0.255358	0.00785498
PC1	AL445567.1	-0.603044	4.51576e-05
PC1	AL445588.1	-0.354327	0.028588
PC1	AL445649.1	-0.442313	0.00929459
PC1	AL445685.2	-0.395813	0.00323022
PC1	AL450043.1	-0.596559	0.0016894
PC1	AL450304.2	-0.258752	0.0252972
PC1	AL450326.2	-0.329991	0.0481946
PC1	AL450423.1	-0.526011	0.0376373
PC1	AL451054.1	-0.440163	2.36784e-05
PC1	AL451069.2	-0.313437	0.00165264
PC1	AL451081.2	-0.317441	0.00477846
PC1	AL451086.1	-0.511712	0.0440654
PC1	AL451105.2	-0.466234	0.0052996
PC1	AL451164.3	-0.275455	0.0263357
PC1	AL512274.1	-0.295498	0.0176015
PC1	AL512357.1	-0.341945	0.0164657
PC1	AL512358.2	-0.330986	0.000134027
PC1	AL512452.1	-0.301622	0.0310641
PC1	AL512649.1	0.260305	0.0129879
PC1	AL512844.1	-0.357984	0.00889531
PC1	AL512844.2	-0.364478	0.0174116
PC1	AL513124.1	-0.318151	0.0148564
PC1	AL513174.1	-0.313461	0.0326486
PC1	AL513327.1	-0.269498	0.00319722
PC1	AL513423.1	-0.262855	0.0341236
PC1	AL513477.1	-0.295656	0.0200454
PC1	AL513478.2	-0.272188	0.00361604
PC1	AL513478.3	-0.7125	0.0156851
PC1	AL583804.1	-0.291985	0.0073252
PC1	AL589182.2	-0.486341	0.000331847
PC1	AL589666.2	-0.30061	0.0298573
PC1	AL589794.1	-0.305351	0.00240413
PC1	AL589862.1	-0.359736	0.0286166
PC1	AL589863.2	0.319543	0.00235011
PC1	AL589990.1	-0.371209	0.0047097
PC1	AL589994.1	-0.297919	0.00957496
PC1	AL590009.1	-0.320399	0.00756804
PC1	AL590065.1	-0.282955	0.0299177
PC1	AL590068.2	-0.354484	0.0265247
PC1	AL590095.1	-0.300016	0.0356866
PC1	AL590128.1	-0.421013	0.000267301
PC1	AL590226.1	0.305836	0.0170314
PC1	AL590240.3	-0.34541	0.013734
PC1	AL590240.4	-0.336368	0.0156874
PC1	AL590282.1	0.46651	0.000480348
PC1	AL590286.1	-0.39298	0.000285553
PC1	AL590302.2	-0.448786	0.00214375
PC1	AL590385.2	-0.361391	0.00494043
PC1	AL590396.2	-0.331481	0.000778195
PC1	AL590396.3	-0.281104	0.0173561
PC1	AL590410.1	-0.360223	0.0287878
PC1	AL590552.1	-0.319461	0.0318468
PC1	AL590556.2	-0.39749	0.00466546
PC1	AL590559.1	-0.285947	0.0180696
PC1	AL590608.1	-0.360542	0.00780983
PC1	AL590666.1	-0.341826	0.0121408
PC1	AL590666.5	-0.310181	0.0319714
PC1	AL590682.1	-0.269103	0.00100207
PC1	AL591069.1	-0.536891	7.89605e-05
PC1	AL591074.2	-0.528773	0.000241325
PC1	AL591135.2	-0.250402	0.0374987
PC1	AL591387.1	-0.291815	0.0188741
PC1	AL591516.1	-0.356973	0.0130724
PC1	AL591806.1	-0.344984	0.0044984
PC1	AL591848.1	-0.322771	0.0303763
PC1	AL592043.2	-0.43834	1.35559e-05
PC1	AL592164.2	-0.298681	0.00632535
PC1	AL592182.2	0.333429	0.0118661
PC1	AL592183.1	-0.574495	0.00858183
PC1	AL592447.1	-0.328129	0.011328
PC1	AL592494.2	0.275842	0.00569609
PC1	AL593856.1	0.330461	0.0304638
PC1	AL596087.1	-0.258371	0.0353344
PC1	AL596092.1	-0.273108	0.0453816
PC1	AL596218.1	-0.711111	0.0211642
PC1	AL596276.1	-0.562205	0.0283026
PC1	AL603650.1	-0.264722	0.00536804
PC1	AL603764.2	0.255918	0.0284597
PC1	AL603910.1	-0.46477	0.000911157
PC1	AL606462.1	0.343302	9.06191e-06
PC1	AL606519.1	-0.283709	0.0131437
PC1	AL606534.5	-0.270783	0.00625901
PC1	AL606804.1	-0.340006	0.00075485
PC1	AL606923.1	-0.435226	0.00461178
PC1	AL606923.2	0.289043	0.0250104
PC1	AL607033.1	-0.28449	0.00334005
PC1	AL627422.2	-0.466933	2.07932e-08
PC1	AL645474.1	-0.256989	0.00746943
PC1	AL645634.2	-0.250686	0.00224053
PC1	AL645922.1	-0.505337	1.20326e-06
PC1	AL646090.2	0.388089	0.0023887
PC1	AL662795.2	-0.70256	0.000215492
PC1	AL662864.1	0.406201	0.0331388
PC1	AL662889.1	-0.405388	0.0111322
PC1	AL662899.1	0.257574	0.0192411
PC1	AL663058.1	-0.353664	0.0144263
PC1	AL669831.4	0.363549	0.00972554
PC1	AL672142.1	0.31046	0.00962191
PC1	AL691447.2	0.300019	0.00682155
PC1	AL691482.4	-0.560071	3.09092e-06
PC1	AL713852.1	-0.437185	0.000107653
PC1	AL713965.1	-0.380335	0.00240021
PC1	AL713999.1	-0.470385	1.12131e-05
PC1	AL714019.1	-0.344837	0.0476962
PC1	AL732371.1	-0.34992	0.000567691
PC1	AL732437.1	-0.279286	0.0373909
PC1	AL772155.2	-0.269245	0.0383018
PC1	AL805961.1	-0.304209	0.00329244
PC1	AL844170.1	0.27958	0.0132293
PC1	AL929410.1	-0.316299	0.0184934
PC1	AL929472.1	-0.267048	0.0229166
PC1	ALKBH3-AS1	-0.385597	0.000325318
PC1	ALOX12B	-0.484244	0.0027396
PC1	ALPG	-0.289361	0.024475
PC1	ALX3	0.339765	0.00557442
PC1	AMMECR1LP1	-0.281534	0.00352924
PC1	AMYH02020865.1	-0.75	0.0455003
PC1	AMZ1	-0.399989	0.00147812
PC1	ANAPC1P6	-0.408532	0.0282744
PC1	ANHX	0.25134	0.0102718
PC1	ANK3-DT	-0.266595	0.0219121
PC1	ANKK1	0.265598	0.010874
PC1	ANKRD20A11P	0.333736	0.000345211
PC1	ANKRD20A17P	-0.274823	0.0196668
PC1	ANKRD20A3P	-0.268979	0.000285118
PC1	ANKRD20A5P	0.400592	0.000640733
PC1	ANKRD22	-0.471607	0.0484729
PC1	ANKRD30BP3	-0.468528	0.000531714
PC1	ANKRD33	-0.311504	0.00233384
PC1	ANKRD60	0.381074	2.52054e-05
PC1	ANKUB1	0.273557	0.000236447
PC1	ANPEP	0.258584	0.0277688
PC1	AOAH-IT1	-0.348425	0.0360951
PC1	AP000221.1	-0.358696	0.0307318
PC1	AP000223.1	-0.300706	0.0432736
PC1	AP000224.1	-0.320311	0.0129778
PC1	AP000235.1	-0.595092	0.00768135
PC1	AP000254.1	-0.254339	0.0274825
PC1	AP000289.1	-0.309883	0.0190376
PC1	AP000331.1	-0.526857	3.27377e-06
PC1	AP000354.1	0.347059	0.0144108
PC1	AP000357.2	-0.339946	0.00706817
PC1	AP000402.1	-0.439332	0.0120315
PC1	AP000424.2	-0.342322	0.000887951
PC1	AP000428.2	0.394442	0.0200095
PC1	AP000431.2	-0.279852	0.0492369
PC1	AP000432.1	-0.330737	0.00353569
PC1	AP000435.1	-0.367482	0.00139463
PC1	AP000439.1	-0.291912	0.00146383
PC1	AP000459.2	-0.500156	0.0016771
PC1	AP000459.3	-0.250812	0.00605752
PC1	AP000462.3	-0.338185	0.00773415
PC1	AP000465.1	-0.294295	0.0217906
PC1	AP000619.2	-0.336894	0.00221141
PC1	AP000763.1	-0.476516	0.00543323
PC1	AP000769.4	-0.459486	0.00013462
PC1	AP000781.2	-0.409404	0.000228244
PC1	AP000843.2	-0.395234	0.0383967
PC1	AP000844.2	-0.251566	0.0240999
PC1	AP000866.4	-0.523397	0.00171918
PC1	AP000867.3	-0.264355	0.00763499
PC1	AP000867.5	0.275155	0.00546464
PC1	AP000907.1	-0.324706	0.00068147
PC1	AP000942.2	0.251932	0.0303918
PC1	AP000943.3	-0.353613	0.0495894
PC1	AP000961.1	-0.307323	0.00402238
PC1	AP000967.2	-0.397651	0.00167251
PC1	AP001000.1	-0.392335	0.00190654
PC1	AP001042.1	-0.391317	0.0279225
PC1	AP001046.1	0.282818	0.00693387
PC1	AP001059.1	-0.788908	0.0284597
PC1	AP001063.1	-0.417226	0.000779304
PC1	AP001066.1	-0.257833	0.0372141
PC1	AP001117.1	0.316286	0.049163
PC1	AP001160.5	-0.267338	0.00498642
PC1	AP001208.1	-0.322297	0.00120437
PC1	AP001255.1	-0.497295	0.00371301
PC1	AP001267.4	-0.665514	0.000212803
PC1	AP001541.1	0.288907	0.034643
PC1	AP001542.1	-0.517905	0.000610012
PC1	AP001596.2	-0.260725	0.0239118
PC1	AP001605.1	0.376888	0.0242687
PC1	AP001610.3	-0.303742	0.0194911
PC1	AP001858.2	-0.490519	0.00130631
PC1	AP001981.1	-0.323896	0.0193228
PC1	AP002075.1	-0.350081	0.0162081
PC1	AP002383.1	-0.284885	0.0088383
PC1	AP002383.2	0.514605	9.45944e-06
PC1	AP002383.5	-0.405584	0.00236558
PC1	AP002512.2	-0.624386	0.000761281
PC1	AP002762.2	-0.416469	0.000672173
PC1	AP002765.1	-0.395131	0.0011599
PC1	AP002800.1	-0.30951	0.000282513
PC1	AP003032.1	-0.258456	0.00702598
PC1	AP003049.1	-0.343284	0.0312467
PC1	AP003100.1	-0.260106	0.0246124
PC1	AP003108.5	-0.377395	0.00474714
PC1	AP003115.1	-0.269035	0.0428214
PC1	AP003306.1	-0.417671	0.0134021
PC1	AP003465.3	-0.304439	0.0151041
PC1	AP003472.1	-0.504992	7.49875e-06
PC1	AP003472.2	-0.443166	3.91772e-06
PC1	AP003485.2	0.285861	0.0279404
PC1	AP003501.2	-0.324645	0.000950608
PC1	AP003557.1	-0.482507	0.00156598
PC1	AP003969.1	-0.473893	0.00589778
PC1	AP004247.2	-0.278805	0.0296256
PC1	AP004550.1	-0.253039	0.0210484
PC1	AP005119.1	0.322464	0.0211546
PC1	AP005137.2	-0.323089	0.00335396
PC1	AP005202.2	-0.38417	0.00195777
PC1	AP005208.1	0.288199	0.041408
PC1	AP005212.4	-0.275004	0.00938459
PC1	AP005229.1	-0.301314	0.00572133
PC1	AP005229.2	-0.451054	0.00627497
PC1	AP005242.3	-0.469584	0.0100351
PC1	AP005597.1	-0.383086	0.0265628
PC1	AP005900.2	-0.576184	0.000487083
PC1	AP005902.1	-0.326609	0.0322425
PC1	AP006587.2	-0.321385	0.00339471
PC1	AP006587.4	-0.269867	0.0044355
PC1	AP006621.4	0.376463	0.00159032
PC1	AP006623.1	0.356014	0.00352244
PC1	AP1B1P2	-0.407567	3.99489e-06
PC1	AP1S2P1	-0.396674	0.00430029
PC1	AP2A2	0.29275	0.0291439
PC1	APCS	-0.334995	0.00562373
PC1	APOBEC4	-0.473496	4.14979e-05
PC1	APOC3	-0.289748	0.0392011
PC1	APOOP1	-0.528371	1.87323e-08
PC1	AQP12B	-0.280049	0.0182284
PC1	AQP4	-0.344544	0.000488763
PC1	ARAP1-AS1	0.31181	0.0135949
PC1	ARHGAP22-IT1	-0.282684	0.00701474
PC1	ARHGAP27	-0.644254	8.26598e-05
PC1	ARHGAP42P2	0.343952	0.0025002
PC1	ARHGAP45	-0.278627	0.00047137
PC1	ARHGEF19	-0.285848	0.0255661
PC1	ARHGEF38	-0.346431	1.39514e-05
PC1	ARHGEF4	0.299485	0.0079727
PC1	ARHGEF6	0.312755	0.00968827
PC1	ARL14EPL	-0.404542	4.81789e-05
PC1	ARL2BPP2	-0.458658	0.0020564
PC1	ARL2BPP4	-0.427865	0.0115927
PC1	ARL2BPP7	-0.338794	0.00254283
PC1	ARL5AP1	-0.255165	0.0352013
PC1	ARL5AP4	0.317551	0.00348803
PC1	ARR3	-0.367383	0.0157803
PC1	ARSL	0.254589	0.0153899
PC1	ASCL5	-0.546199	9.69152e-05
PC1	ASH1L-IT1	-0.264841	0.0288414
PC1	ATP11C	-0.296618	0.0046222
PC1	ATP13A4-AS1	-0.336533	0.0467614
PC1	ATP1B2	0.334212	0.0198349
PC1	ATP5F1AP1	-0.410991	0.000160533
PC1	ATP5F1AP10	-0.672293	0.000391657
PC1	ATP6V0E2-AS1	-0.326255	0.00231257
PC1	ATP6V1B1	-0.308771	0.00151211
PC1	AURKAP2	-0.269998	0.00432985
PC1	AVP	0.285516	0.012672
PC1	AVPR2	-0.336444	0.000701297
PC1	B3GALT1	-0.254414	0.0288603
PC1	B3GALT2	0.318928	0.00406114
PC1	B3GALT4	0.259839	0.0206938
PC1	B4GALT2	-0.320892	0.00754065
PC1	BAAT	-0.455192	0.0206607
PC1	BACH1-AS1	-0.291706	0.0402336
PC1	BACH1-IT1	-0.317976	0.0192863
PC1	BACH1-IT3	0.2638	0.00453616
PC1	BAIAP2L2	-0.399155	0.01349
PC1	BANCR	-0.372421	0.0214482
PC1	BATF	-0.259035	0.0406188
PC1	BBOX1	-0.345692	0.0258373
PC1	BCAS1	-0.275247	0.0333848
PC1	BCL2L15	-0.443174	0.00148742
PC1	BCO1	-0.272437	0.00374679
PC1	BCYRN1	-0.279869	0.025808
PC1	BEND3P2	-0.359407	0.000360889
PC1	BEST2	-0.269657	0.0373662
PC1	BGN	-0.337339	0.000428827
PC1	BLID	-0.519348	0.000620602
PC1	BLNK	-0.50711	1.09455e-05
PC1	BMI1P1	-0.253383	0.042592
PC1	BNIP3P29	-0.487952	0.00185928
PC1	BNIP3P30	-0.343175	0.0344751
PC1	BNIP3P32	-0.32709	0.00673725
PC1	BNIP3P35	-0.275027	0.00840631
PC1	BOC	0.354781	0.00108612
PC1	BOK	-0.273895	0.00581874
PC1	BRF2	-0.278439	0.000411893
PC1	BRK1P1	-0.369611	0.0159231
PC1	BRWD1	-0.488116	0.0040534
PC1	BRWD1P3	-0.397522	0.0101037
PC1	BTBD6P1	0.34675	0.00214926
PC1	BTBD7P1	-0.310148	0.00037208
PC1	BTF3P15	-0.392278	0.0483071
PC1	BTG3P1	-0.345099	0.0111327
PC1	BTNL2	-0.426092	0.000979872
PC1	BVES-AS1	0.329306	1.18723e-05
PC1	BX072566.1	-0.301004	0.0305736
PC1	BX088651.3	-0.331097	0.0316509
PC1	BX088651.4	0.425207	0.0161327
PC1	BX119917.1	-0.322259	0.0228705
PC1	BX255925.3	-0.255353	0.0410789
PC1	BX284613.1	-0.500312	0.00218887
PC1	BX322557.2	-0.314111	0.00311455
PC1	BX640514.1	-0.307005	0.00442611
PC1	BX664718.2	-0.379794	0.0268678
PC1	C10orf90	-0.303373	0.00640325
PC1	C11orf49	-0.320961	0.00145449
PC1	C11orf52	-0.46832	0.000169052
PC1	C14orf39	0.263808	0.00620071
PC1	C15orf54	-0.441846	1.0681e-05
PC1	C16orf54	0.270496	0.0021905
PC1	C16orf78	-0.559655	0.000583936
PC1	C16orf89	-0.293863	0.000208561
PC1	C17orf98	0.269587	0.00186122
PC1	C19orf33	-0.298007	0.00228112
PC1	C1QTNF9	-0.375196	0.00417719
PC1	C1QTNF9B	0.265555	0.0258842
PC1	C1S	-0.538528	2.89252e-07
PC1	C1orf116	-0.585369	0.000102475
PC1	C1orf146	-0.253414	0.0394397
PC1	C1orf158	-0.45609	0.00268544
PC1	C1orf162	0.27339	0.0249147
PC1	C1orf210	-0.314788	0.0220832
PC1	C1orf232	-0.354418	0.00500796
PC1	C1orf94	0.257589	0.0330013
PC1	C20orf144	-0.337464	0.00199134
PC1	C20orf85	-0.281645	0.000886323
PC1	C22orf42	-0.371847	0.00662947
PC1	C2orf66	-0.367688	0.0264557
PC1	C2orf69P1	0.265289	0.000571396
PC1	C2orf72	0.251724	0.015613
PC1	C3	-0.339468	0.00702348
PC1	C3orf80	0.267169	0.00755293
PC1	C4BPA	-0.294147	0.0347667
PC1	C4BPB	-0.34416	0.0238824
PC1	C5AR1	-0.326707	0.00459195
PC1	C5orf17	-0.564471	3.12345e-07
PC1	C5orf60	-0.39795	0.000317345
PC1	C5orf64-AS1	-0.358877	0.000464735
PC1	C5orf66-AS2	-0.347205	0.0150304
PC1	C7	0.363945	0.0204815
PC1	C7orf26	0.296002	0.0240872
PC1	C8orf49	-0.306247	0.00209394
PC1	C9orf152	-0.413307	0.00152418
PC1	CACNA1C-AS3	-0.348556	0.00161259
PC1	CACNA1C-AS4	-0.252323	0.0239592
PC1	CACNA1C-IT3	-0.394695	6.17789e-05
PC1	CALCB	0.270872	0.00486211
PC1	CALHM1	-0.300421	0.00663503
PC1	CALHM6	0.442699	2.79761e-06
PC1	CAMKK1	-0.298549	0.0376537
PC1	CAPN2	-0.347881	0.00344157
PC1	CAPN8	-0.698036	1.42885e-07
PC1	CAPN9	-0.274121	0.000857377
PC1	CAPZA1P1	-0.297821	0.0167263
PC1	CAPZA1P5	-0.316053	0.048787
PC1	CARD14	-0.261079	0.0201588
PC1	CARD6	-0.291027	0.00947466
PC1	CASC6	-0.304218	0.00859813
PC1	CASD1	-0.289259	0.00101496
PC1	CASP12	0.258842	0.0230873
PC1	CATIP-AS2	-0.303156	0.00409929
PC1	CBLC	-0.258663	0.00737881
PC1	CCDC11P1	-0.488957	3.35667e-05
PC1	CCDC12	-0.307678	0.0452423
PC1	CCDC125	-0.340738	0.000156138
PC1	CCDC181	0.252509	0.0412653
PC1	CCDC74BP1	-0.28412	0.0194154
PC1	CCL16	-0.461699	0.000191248
PC1	CCL18	-0.324481	0.019915
PC1	CCL24	-0.386597	0.00148058
PC1	CCNB3P1	-0.283505	0.0159443
PC1	CCR6	-0.380044	8.26908e-05
PC1	CCR8	-0.651342	0.00754479
PC1	CCT7P2	-0.613505	0.000462022
PC1	CD14	0.2924	0.00372357
PC1	CD163	-0.280022	0.0402134
PC1	CD177	-0.287105	0.0056118
PC1	CD226	-0.371145	0.0063843
PC1	CD300A	0.26362	0.02283
PC1	CD40LG	-0.255049	0.0386296
PC1	CD47	0.285234	0.00762002
PC1	CD5L	-0.413344	0.00189079
PC1	CD81	-0.357609	0.00156411
PC1	CD84	0.337925	0.0252902
PC1	CD93	0.507467	4.35331e-06
PC1	CDC27P1	-0.282671	0.0293437
PC1	CDCP2	-0.270063	0.0111144
PC1	CDH11	0.438695	0.00868822
PC1	CDKN2A-DT	0.441127	8.92316e-07
PC1	CDSN	-0.252824	0.0153246
PC1	CEACAM16	-0.389225	0.00231345
PC1	CEACAM6	-0.309419	0.0152584
PC1	CEACAM8	-0.317328	0.0156256
PC1	CEACAMP2	-0.303715	0.0334687
PC1	CEACAMP4	-0.374834	0.0236166
PC1	CEACAMP6	-0.478333	0.0298381
PC1	CEACAMP7	-0.317162	0.0451848
PC1	CEACAMP8	-0.483304	0.00316912
PC1	CELF2	-0.391697	0.000194445
PC1	CELP	-0.253578	0.014449
PC1	CEND1P1	-0.311908	0.000794785
PC1	CENPVL3	0.474801	0.000584129
PC1	CEP85L	-0.263699	0.000719456
PC1	CERS1	0.29943	0.0251185
PC1	CERS4	-0.455222	0.00257739
PC1	CFAP100	0.262122	0.0233235
PC1	CFAP61-AS1	-0.351151	0.00928216
PC1	CFB	-0.267673	0.0169118
PC1	CFC1	0.268542	0.0391252
PC1	CFI	-0.396971	0.0463649
PC1	CFTR-AS1	-0.428316	0.00222028
PC1	CHCHD2P6	0.316572	0.00215686
PC1	CHEK2P3	-0.261361	0.0052581
PC1	CHI3L1	-0.252364	0.002439
PC1	CHIA	-0.383702	0.00842875
PC1	CHMP4BP1	-0.473635	0.000137896
PC1	CHODL-AS1	0.451207	0.00615302
PC1	CHORDC1P3	0.277032	0.0267313
PC1	CHRNA6	-0.535176	4.01061e-06
PC1	CHST5	-0.327379	8.18828e-05
PC1	CHST7	0.312928	0.00574712
PC1	CIB4	-0.370187	0.00626343
PC1	CICP8	-0.323563	0.000484431
PC1	CKAP2LP1	-0.389238	0.00399567
PC1	CKBP1	0.352715	3.88797e-06
PC1	CLCNKA	-0.279789	0.02966
PC1	CLDN1	-0.274684	0.000918148
PC1	CLDN15	0.410628	7.50946e-05
PC1	CLDN16	-0.274684	0.000918148
PC1	CLDN7	-0.322209	0.0278888
PC1	CLEC12B	-0.39864	0.00613427
PC1	CLIC6	0.282507	0.026445
PC1	CLPTM1LP1	-0.325634	0.0152751
PC1	CLSTN2-AS1	0.383933	0.0300251
PC1	CLUL1	-0.276342	0.00120609
[truncated: 4,354 more rows]
