# Supplementary material for: High‐throughput single‐cell DNA methylation and chromatin accessibility co‐profiling with SpliCOOL‐seq
Source: Clin Transl Med. 2026 Jan 28;16(2):e70584. doi: 10.1002/ctm2.70584 (PMC12848781; doi:10.1002/ctm2.70584)
Supplement: Supplementary file 6 — Supporting Information [file CTM2-16-e70584-s002.xlsx]

## Sheet: Supp. Table 6
Supplementary Table 6. WCG sites with age-associated and elevated methylation levels.
cluster	probeID	CpG_chrm	CpG_beg	CpG_end	genes	PearsonR	PearsonP	Coef	Intercept	meth_frac_clone	meth_frac_AN	DMR_p
PC1	cg26561773	chrX	66039547	66039549	VSIG4	0.204896	7.05077e-06	14.2291	56.1127	1	0.235294	2.07529e-06
PC1	cg14640466	chr8	134044126	134044128		0.133976	0.00350883	8.15065	59.884	1	0.222222	0.000735902
PC1	cg24935220	chr3	167377259	167377261	ZBBX	0.113512	0.0135044	9.32557	58.7497	1	0.444444	0.000249805
PC2	cg23689630	chr10	120818728	120818730	AC023282.1;WDR11-AS1	0.133705	0.00357656	9.09827	59.751	1	0.578947	0.00196624
PC2	cg12311175	chr4	118054348	118054350	NDST3	0.109642	0.0170591	7.35543	61.184	1	0.461538	0.00281345
PC2	cg25073919	chr2	95347054	95347056	KCNIP3	0.105768	0.0214098	10.2023	62.6622	0.777778	0.047619	0.000873772
PC2	cg02966475	chr16	65071612	65071614	CDH11	0.113879	0.0132038	8.73035	58.6537	1	0.529412	0.00167115
PC2	cg13019844	chr6	170280808	170280810		0.112864	0.0140498	10.9133	60.9542	1	0.409091	1.82697e-05
PC2	cg27293741	chr3	73536636	73536638	PDZRN3	0.106061	0.0210506	7.41282	60.1221	0.923077	0.363636	0.00506047
PC2	cg01507173	chr2	113059084	113059086	IL36RN	0.120189	0.00888352	11.1943	57.3838	1	0.619048	0.00221254
PC2	cg12629349	chr2	54725979	54725981	EML6	0.110463	0.0162424	11.8255	56.0407	1	0.52381	0.000379468
PC2	cg22672790	chr5	161685780	161685782	GABRA6	0.118004	0.010211	9.45509	61.6422	0.875	0.0714286	0.000133439
PC2	cg04763554	chr1	98045701	98045703	MIR137HG;MIR2682	0.12862	0.00508593	7.4399	62.9313	0.4375	0	0.0038327
PC2	cg06653004	chr6	50817611	50817613	TFAP2B	0.113758	0.0133024	6.87984	62.2482	0.777778	0	0.000735902
PC2	cg15003194	chr11	134040833	134040835	LINC02731	0.116616	0.011143	8.3956	60.1594	1	0.611111	0.00433079
PC2	cg19217130	chr2	88128061	88128063	FABP1	0.123444	0.00718981	8.43771	59.2713	1	0.6	0.00209482
PC2	cg03531177	chr22	15749398	15749400	GRAMD4P2;PSLNR	0.105408	0.0218596	11.4734	58.1992	1	0.533333	0.00353521
PC2	cg22798121	chr5	153517003	153517005	GRIA1	0.108881	0.0178468	6.20242	61.4526	1	0.416667	0.00237529
PC2	cg08546707	chr1	910814	910816	AL645608.2;AL645608.6	0.109786	0.0169132	9.42958	59.5561	1	0.571429	0.000946671
PC2	cg07268058	chr15	76337918	76337920	ISL2	0.1265	0.00586927	8.62355	62.4801	0.666667	0	0.00394977
PC2	cg23627149	chr1	193186142	193186144	B3GALT2;CDC73	0.121526	0.0081489	8.6749	58.9081	0.823529	0.172414	4.61327e-06
PC2	cg19617217	chr7	90952622	90952624	CDK14	0.178748	9.27779e-05	12.9249	57.8336	1	0.4	0.000426376
PC2	cg02802391	chr12	65963302	65963304	HMGA2	0.113497	0.0135171	7.86825	61.9732	0.875	0.333333	0.00401021
PC2	cg10629165	chr5	66828734	66828736	MAST4	0.118178	0.0100987	6.26995	62.6019	1	0.384615	0.000893505
PC2	cg17102112	chr17	74670552	74670554	AC064805.2;RAB37	0.134904	0.00328571	10.0264	59.8181	1	0.5	0.00150177
PC2	cg01428589	chr19	32676811	32676813	ANKRD27;RGS9BP	0.15893	0.000521566	8.49053	61.9016	0.625	0	0.0112014
PC2	cg16703420	chr14	37932306	37932308	TTC6	0.112585	0.0142903	10.1665	58.5459	1	0.461538	0.00281345
PC2	cg10857250	chr12	122501532	122501534	AC127002.2;ZCCHC8	0.125406	0.00631458	7.50633	60.9578	1	0.588235	0.00409621
PC2	cg06374079	chr6	27215128	27215130		0.110638	0.0160735	5.72926	63.1767	0.75	0.0588235	0.00333595
PC2	cg23357257	chr16	29876645	29876647	SEZ6L2	0.111205	0.0155355	6.32294	63.0748	0.7	0.0384615	0.00176603
PC2	cg04658405	chr2	67216015	67216017	LINC01828;LINC01829	0.131356	0.00421427	11.3797	56.936	1	0.5	0.000337882
PC2	cg16679297	chr5	169107063	169107065	SLIT3	0.107032	0.0198949	6.22626	61.1814	0.888889	0.44	0.00102047
PC2	cg08818297	chr5	44911129	44911131		0.135679	0.00310947	8.91276	59.1016	1	0.636364	0.00232059
PC2	cg01256227	chr6	10099198	10099200	OFCC1	0.103016	0.0250598	10.4151	61.2138	0.818182	0.153846	0.000200279
PC2	cg09815251	chr5	113693666	113693668		0.129231	0.00487814	9.27282	61.2777	0.764706	0.230769	0.00275254
PC2	cg21644489	chr15	63019970	63019972		0.114815	0.0124638	8.50483	60.5147	1	0.45	0.000119275
PC2	cg27105390	chr19	23070513	23070515	AC074135.2	0.113731	0.0133248	8.03751	61.5689	0.875	0	0.000211555
PC2	cg22331200	chr17	58278000	58278002	MPO	0.105789	0.0213846	10.0403	58.9398	0.916667	0.444444	0.00326288
PC2	cg26298737	chr1	225777234	225777236	SRP9	0.109504	0.0171994	6.29579	62.1698	0.875	0.142857	0.00032708
PC2	cg05746403	chr7	39072810	39072812	POU6F2	0.162197	0.000397564	10.942	56.7999	1	0.428571	0.00111315
PC2	cg08283941	chr5	14816819	14816821	ANKH	0.105606	0.0216117	6.78885	60.6968	0.95	0.454545	0.00026619
PC2	cg18887769	chr14	22476190	22476192	AC244502.1;TRAJ59;TRAJ60	0.115498	0.011948	7.92147	59.6779	1	0.578947	0.00196624
PC2	cg27237541	chr10	26208809	26208811	MYO3A	0.135409	0.00316982	7.82005	61.3011	1	0.533333	0.00353521
PC2	cg14091978	chr1	34187008	34187010	C1orf94	0.106424	0.0206118	7.73432	61.3761	1	0.666667	0.000672279
PC2	cg11382082	chr5	43038508	43038510	AC025171.1	0.118444	0.00992995	6.12189	62.3621	0.769231	0.166667	0.00137459
PC2	cg07713411	chr15	41622148	41622150	AC016134.1;MGA	0.169159	0.000219105	11.6709	61.0064	0.777778	0.0833333	0.00123126
PC2	cg04554505	chr11	101452846	101452848	TRPC6	0.115166	0.0121961	9.53358	58.9803	1	0.538462	0.00753215
PC2	cg18000306	chr6	288504	288506	AL365272.1	0.122355	0.00772103	11.8049	58.188	0.923077	0.478261	0.00180522
PC2	cg17636752	chr6	45424235	45424237	RUNX2	0.149147	0.0011405	11.1112	59.9591	0.642857	0.0909091	0.00242764
PC2	cg08645737	chrX	83511482	83511484	POU3F4	0.116308	0.0113594	7.94286	61.1483	0.909091	0.235294	5.43199e-05
PC2	cg24919476	chr11	89734508	89734510	AP003122.5	0.135925	0.00305535	8.48134	59.8537	0.928571	0.363636	9.06291e-05
PC2	cg27022566	chr10	120793501	120793503	AC023282.1;WDR11-AS1	0.127888	0.00534509	10.2171	57.9462	1	0.565217	0.000456975
PC2	cg15852352	chr1	158399098	158399100	OR10T2	0.126606	0.00582792	6.68659	61.2471	1	0.631579	0.00454071
PC2	cg16509045	chr9	74888046	74888048	TRPM6	0.120659	0.00861842	10.6499	59.1862	1	0.45	0.000119275
PC2	cg17315014	chr5	138875465	138875467	CTNNA1;LRRTM2	0.116063	0.0115344	9.66358	58.2232	1	0.454545	0.00608085
PC2	cg06484146	chr7	12404253	12404255	VWDE	0.137179	0.0027925	8.4778	61.8018	0.923077	0.451613	0.000311006
PC2	cg06758484	chr10	107912002	107912004	LINC01435	0.123525	0.00715162	8.71346	59.4017	1	0.454545	0.00608085
PC2	cg16800165	chr14	85530019	85530021	AL049775.1;FLRT2	0.174907	0.000131613	12.3166	61.6094	0.6	0.0344828	0.00708926
PC2	cg07097417	chr1	211829427	211829429	LPGAT1;LPGAT1-AS1	0.13094	0.00433747	7.60701	61.2282	0.85	0.259259	1.0226e-05
PC2	cg01647560	chr11	83693447	83693449	DLG2;DLG2-AS2	0.108848	0.0178809	7.71667	60.3048	1	0.5	0.0068723
PC2	cg16570455	chr2	74920160	74920162	AC104135.1;LINC01291	0.128974	0.00496465	12.6872	62.3265	0.833333	0.15	0.00681988
PC2	cg23671082	chr7	64570017	64570019	AC016769.1	0.156316	0.000645708	16.2196	60.3839	0.666667	0.0294118	0.00492543
PC2	cg23712462	chr8	138497922	138497924	FAM135B	0.166192	0.000283261	12.6316	59.3266	0.75	0.222222	0.000663365
PC2	cg10765212	chr2	189179911	189179913	COL5A2	0.106236	0.0208373	7.53988	60.6281	0.75	0.16129	0.000893719
PC2	cg12477716	chr17	48996073	48996075	AC091133.3;IGF2BP1	0.107421	0.0194472	4.6918	63.5263	0.714286	0	0.00823735
PC2	cg11630404	chr4	112521189	112521191	NEUROG2-AS1	0.118801	0.00970723	6.97079	62.6601	0.625	0	0.0112014
PC2	cg19995654	chr12	66234996	66234998	IRAK3;RBMS1P1	0.152976	0.000844227	9.38683	61.3	0.615385	0.0689655	0.00224692
PC2	cg02452491	chr13	73970517	73970519	KLF12	0.143261	0.00178645	8.86933	59.1845	1	0.655172	0.000646211
PC2	cg07838048	chr16	70686536	70686538	MTSS2	0.11929	0.00940949	11.5833	57.5642	1	0.421053	9.80194e-05
PC2	cg22654055	chr4	8045065	8045067	ABLIM2	0.123935	0.00696116	8.68332	59.6013	1	0.571429	0.000946671
PC2	cg04951797	chr3	20185471	20185473	SGO1;SGO1-AS1	0.108587	0.0181597	12.6463	62.5844	0.857143	0.2	0.00466438
PC2	cg16013670	chr1	241640872	241640874	AL133390.1;CHML;OPN3	0.119441	0.00931934	7.95265	60.9058	1	0.333333	0.00394977
PC2	cg27223882	chr2	153388831	153388833		0.122748	0.00752541	8.76468	59.5562	1	0.538462	0.00753215
PC2	cg06773116	chr4	20882807	20882809	KCNIP4	0.131154	0.00427384	8.05779	60.511	1	0.35	1.01973e-05
PC2	cg01021682	chr3	102207317	102207319	ZPLD1	0.117972	0.0102314	13.1368	55.4306	1	0.4	0.00512107
PC2	cg04674201	chr6	95685965	95685967		0.122536	0.0076304	9.50384	62.2034	0.642857	0.103448	0.00154632
PC2	cg06822304	chr5	73201906	73201908	AC116345.4	0.126693	0.00579395	15.6672	61.1353	0.727273	0.0952381	0.00108129
PC2	cg23893620	chr4	20882761	20882763	KCNIP4	0.109897	0.0168013	6.75636	62.2849	0.818182	0.238095	0.00112138
PC2	cg15803618	chrX	140709485	140709487	LINC00632	0.132197	0.0039751	9.52333	58.6613	1	0.631579	0.00454071
PC2	cg01415903	chr7	156120745	156120747		0.117758	0.0103709	10.0269	59.7574	1	0.538462	0.00753215
PC2	cg06159296	chr11	92416955	92416957	FAT3	0.153735	0.000794677	10.3875	58.2666	1	0.727273	0.00153446
PC2	cg11848324	chr14	19935685	19935687	OR4K1	0.116295	0.0113692	7.93621	59.3656	1	0.68	0.00259653
PC2	cg15754660	chr7	34659780	34659782	NPSR1;NPSR1-AS1	0.102219	0.026211	7.0312	62.0901	1	0.235294	2.07529e-06
PC2	cg17782495	chr2	162609769	162609771	KCNH7	0.112283	0.0145548	10.5991	57.1729	1	0.5	0.0068723
PC2	cg17784922	chr7	142962337	142962339	KEL	0.152911	0.000848605	9.7884	58.3678	1	0.5	0.000710327
PC2	cg23170981	chr3	73727474	73727476		0.106642	0.0203517	9.23758	58.8263	1	0.266667	2.29528e-05
PC2	cg26685404	chr16	23945950	23945952	PRKCB	0.146647	0.00138271	10.8663	59.946	1	0.4	2.11218e-06
PC2	cg20988565	chr8	105322104	105322106	ZFPM2	0.138391	0.00255817	8.23004	60.5604	1	0.47619	0.000140511
PC2	cg03957108	chr2	63049409	63049411	AC007098.1;OTX1	0.130306	0.00453156	11.6485	62.351	0.7	0.130435	0.00490678
PC2	cg15375344	chr5	77302212	77302214	AC022414.1;PDE8B	0.115026	0.0123027	11.2208	56.9254	0.931818	0.321429	5.63353e-07
PC2	cg23006204	chr9	127938586	127938588	AL157935.1;DPM2	0.140364	0.00221492	11.7282	59.6599	1	0.375	0.00015837
PC2	cg09333631	chr3	44761111	44761113	KIAA1143;KIF15	0.111868	0.0149259	10.6215	61.5537	0.714286	0.0625	0.0112953
PC2	cg21593409	chr16	88639980	88639982	IL17C	0.126507	0.00586652	9.92628	59.6003	1	0.227273	3.3884e-08
PC2	cg08499840	chr17	34284987	34284989	CCL11	0.128831	0.00501312	7.51634	60.4714	1	0.333333	0.000660314
PC2	cg20128928	chr4	103719402	103719404	TACR3	0.122702	0.00754817	10.6476	59.4943	0.75	0.16	0.00819885
PC2	cg24935220	chr3	167377259	167377261	ZBBX	0.113512	0.0135044	9.32557	58.7497	1	0.444444	0.000249805
PC2	cg06390484	chr7	134890519	134890521	AC083870.1;CALD1	0.128521	0.0051201	7.90629	60.2937	1	0.363636	0.00187784
PC2	cg20223206	chr12	98736808	98736810	ANKS1B	0.132665	0.00384711	10.0749	57.9796	1	0.375	0.0112014
PC2	cg08052629	chr19	38255974	38255976	PPP1R14A;SPINT2	0.130875	0.00435709	11.9753	58.6213	0.8	0.217391	0.00195955
PC2	cg03665212	chr2	118373037	118373039		0.116602	0.011153	9.1645	60.2196	0.769231	0.173913	0.000480499
PC2	cg14043104	chr13	74075148	74075150		0.159983	0.00047814	11.6881	57.5016	0.909091	0.111111	3.94047e-05
PC2	cg09557643	chr1	44609774	44609776	RNF220	0.143191	0.00179596	15.0726	54.8315	1	0.619048	0.00221254
PC2	cg02108080	chr7	36096772	36096774	AC083864.3	0.117198	0.0107432	10.6019	58.4177	0.916667	0.391304	0.000405074
PC2	cg22405122	chr11	89921198	89921200	TRIM49D1	0.134089	0.00348092	8.57098	59.8542	0.818182	0.230769	0.00253181
PC2	cg11152829	chr10	36188162	36188164		0.124348	0.00677395	8.81228	60.2308	0.916667	0.380952	0.000464595
PC2	cg05683504	chr6	105994574	105994576	PRDM1	0.125261	0.0063761	10.6617	62.7697	0.461538	0	0.00753215
PC2	cg26200826	chr11	113904826	113904828	HTR3B	0.105467	0.0217855	8.55466	59.6297	0.875	0.285714	0.00368023
PC2	cg16467262	chr5	141326416	141326418	AC005618.1	0.13034	0.00452077	13.6725	62.6689	0.75	0.111111	0.0014302
PC2	cg07736716	chr8	85379410	85379412	CA1;CA3	0.133022	0.00375211	8.92295	60.4192	1	0.47619	0.000140511
PC2	cg13822849	chr9	135107910	135107912	OLFM1	0.137385	0.00275132	9.56752	60.6487	1	0.25	0.002536
PC2	cg22544571	chr10	59708399	59708401	SLC16A9	0.167026	0.000263652	14.4142	55.4261	1	0.5	0.00150177
PC2	cg26803725	chr1	38451256	38451258		0.125653	0.00621157	8.14468	61.1199	1	0.363636	0.00187784
PC2	cg16394018	chr11	14906002	14906004	CALCB	0.114722	0.0125364	5.59817	62.1238	0.857143	0.277778	0.00639298
PC2	cg10277175	chr2	96859271	96859273	ANKRD23;ANKRD39	0.117669	0.0104293	10.0028	60.1931	1	0.444444	0.000249805
PC2	cg05361489	chr16	86576827	86576829	FOXL1	0.106869	0.0200845	9.04206	62.027	0.692308	0.1	0.00191265
PC2	cg17217677	chr16	68449290	68449292	AC099521.1;AC099521.3;SMPD3	0.163927	0.000343601	22.0655	49.705	1	0.52	8.75212e-05
PC2	cg09395033	chr2	52387692	52387694	AC007402.1;LINC01867	0.112811	0.0140949	7.70625	59.6726	1	0.5625	0.0038327
PC2	cg04904059	chr11	43523233	43523235	CTBP2P6	0.121047	0.00840536	9.86008	60.0264	1	0.285714	0.00823735
PC2	cg14113970	chr5	111454229	111454231	CAMK4	0.116243	0.011406	9.1183	58.9925	1	0.315789	6.8503e-06
PC2	cg06486582	chr5	22910571	22910573		0.116643	0.0111239	7.08097	60.725	0.857143	0.375	0.00154744
PC2	cg18356170	chr7	25026292	25026294		0.11768	0.010422	9.77952	57.4614	1	0.538462	0.00753215
PC2	cg06174989	chr16	90048114	90048116	URAHP	0.128105	0.00526694	9.31687	58.763	1	0.272727	0.000422781
PC2	cg27338466	chr10	93299873	93299875		0.108992	0.0177295	7.35151	60.1399	1	0.454545	5.7179e-05
AC	cg24309739	chr4	163167325	163167327	NAF1	0.0994558	0.0305672	6.40016	60.1388	1	0.458333	2.75028e-05
