# Supplementary material for: High‐throughput single‐cell DNA methylation and chromatin accessibility co‐profiling with SpliCOOL‐seq
Source: Clin Transl Med. 2026 Jan 28;16(2):e70584. doi: 10.1002/ctm2.70584 (PMC12848781; doi:10.1002/ctm2.70584)
Supplement: Supplementary file 7 — Supporting Information [file CTM2-16-e70584-s003.xlsx]

## Sheet: Supp. Table 7
Supplementary Table 7. The sequence information of primers.
Primer	Sequence (5'to3')	Modification
I7 adaptor	5Phos/GTCTCGTGGGCTCGGAGATGTGTATAAGAGACAG	All cytosine residues in the sequence were modified to 5-methylcytosine
Anneal primer	CTGTCTCTTATACACATCT	3' NH2
A-linker	CCGAGCCCACGAGACTCGGACGATCATGGG
B-linker	CAAGTATGCAGCGCGCTCAAGCACGTGGAT
blocker01	CCCATGATCGTCCGAGTCTCGTGGGCTCGG
blocker02	ATCCACGTGCTTGAGCGCGCTGCATACTTG
random primer	TCGTCGGCAGCGTCAGATGTGTATAAGAGACAGHHHHHH
QP2	AACGAGAAGACGGCTACGAGAT
A-bar1	/5Phos/CGCGCTGCATACTTGAACGTGATCCCATGATCGTCCGA	All cytosine residues in the sequence were modified to 5-methylcytosine
A-bar2	/5Phos/CGCGCTGCATACTTGAAACATCGCCCATGATCGTCCGA	All cytosine residues in the sequence were modified to 5-methylcytosine
A-bar3	/5Phos/CGCGCTGCATACTTGATGCCTAACCCATGATCGTCCGA	All cytosine residues in the sequence were modified to 5-methylcytosine
A-bar4	/5Phos/CGCGCTGCATACTTGAGTGGTCACCCATGATCGTCCGA	All cytosine residues in the sequence were modified to 5-methylcytosine
A-bar5	/5Phos/CGCGCTGCATACTTGACCACTGTCCCATGATCGTCCGA	All cytosine residues in the sequence were modified to 5-methylcytosine
A-bar6	/5Phos/CGCGCTGCATACTTGACATTGGCCCCATGATCGTCCGA	All cytosine residues in the sequence were modified to 5-methylcytosine
A-bar7	/5Phos/CGCGCTGCATACTTGCAGATCTGCCCATGATCGTCCGA	All cytosine residues in the sequence were modified to 5-methylcytosine
A-bar8	/5Phos/CGCGCTGCATACTTGCATCAAGTCCCATGATCGTCCGA	All cytosine residues in the sequence were modified to 5-methylcytosine
A-bar9	/5Phos/CGCGCTGCATACTTGCGCTGATCCCCATGATCGTCCGA	All cytosine residues in the sequence were modified to 5-methylcytosine
A-bar10	/5Phos/CGCGCTGCATACTTGACAAGCTACCCATGATCGTCCGA	All cytosine residues in the sequence were modified to 5-methylcytosine
A-bar11	/5Phos/CGCGCTGCATACTTGCAATGGAACCCATGATCGTCCGA	All cytosine residues in the sequence were modified to 5-methylcytosine
A-bar12	/5Phos/CGCGCTGCATACTTGCACTTCGACCCATGATCGTCCGA	All cytosine residues in the sequence were modified to 5-methylcytosine
A-bar13	/5Phos/CGCGCTGCATACTTGCAGCGTTACCCATGATCGTCCGA	All cytosine residues in the sequence were modified to 5-methylcytosine
A-bar14	/5Phos/CGCGCTGCATACTTGCATACCAACCCATGATCGTCCGA	All cytosine residues in the sequence were modified to 5-methylcytosine
A-bar15	/5Phos/CGCGCTGCATACTTGCCAGTTCACCCATGATCGTCCGA	All cytosine residues in the sequence were modified to 5-methylcytosine
A-bar16	/5Phos/CGCGCTGCATACTTGCCGAAGTACCCATGATCGTCCGA	All cytosine residues in the sequence were modified to 5-methylcytosine
A-bar17	/5Phos/CGCGCTGCATACTTGCCGTGAGACCCATGATCGTCCGA	All cytosine residues in the sequence were modified to 5-methylcytosine
A-bar18	/5Phos/CGCGCTGCATACTTGAGAGTCAACCCATGATCGTCCGA	All cytosine residues in the sequence were modified to 5-methylcytosine
A-bar19	/5Phos/CGCGCTGCATACTTGAGATCGCACCCATGATCGTCCGA	All cytosine residues in the sequence were modified to 5-methylcytosine
A-bar20	/5Phos/CGCGCTGCATACTTGAGCAGGAACCCATGATCGTCCGA	All cytosine residues in the sequence were modified to 5-methylcytosine
A-bar21	/5Phos/CGCGCTGCATACTTGTAGGATGACCCATGATCGTCCGA	All cytosine residues in the sequence were modified to 5-methylcytosine
A-bar22	/5Phos/CGCGCTGCATACTTGTATCAGCACCCATGATCGTCCGA	All cytosine residues in the sequence were modified to 5-methylcytosine
A-bar23	/5Phos/CGCGCTGCATACTTGTCCGTCTACCCATGATCGTCCGA	All cytosine residues in the sequence were modified to 5-methylcytosine
A-bar24	/5Phos/CGCGCTGCATACTTGTCTTCACACCCATGATCGTCCGA	All cytosine residues in the sequence were modified to 5-methylcytosine
A-bar25	/5Phos/CGCGCTGCATACTTGTGAAGAGACCCATGATCGTCCGA	All cytosine residues in the sequence were modified to 5-methylcytosine
A-bar26	/5Phos/CGCGCTGCATACTTGTGGAACAACCCATGATCGTCCGA	All cytosine residues in the sequence were modified to 5-methylcytosine
A-bar27	/5Phos/CGCGCTGCATACTTGTGGCTTCACCCATGATCGTCCGA	All cytosine residues in the sequence were modified to 5-methylcytosine
A-bar28	/5Phos/CGCGCTGCATACTTGTGGTGGTACCCATGATCGTCCGA	All cytosine residues in the sequence were modified to 5-methylcytosine
A-bar29	/5Phos/CGCGCTGCATACTTGTTCACGCACCCATGATCGTCCGA	All cytosine residues in the sequence were modified to 5-methylcytosine
A-bar30	/5Phos/CGCGCTGCATACTTGGAACAGGCCCCATGATCGTCCGA	All cytosine residues in the sequence were modified to 5-methylcytosine
A-bar31	/5Phos/CGCGCTGCATACTTGGACAGTGCCCCATGATCGTCCGA	All cytosine residues in the sequence were modified to 5-methylcytosine
A-bar32	/5Phos/CGCGCTGCATACTTGGAGTTAGCCCCATGATCGTCCGA	All cytosine residues in the sequence were modified to 5-methylcytosine
A-bar33	/5Phos/CGCGCTGCATACTTGGATGAATCCCCATGATCGTCCGA	All cytosine residues in the sequence were modified to 5-methylcytosine
A-bar34	/5Phos/CGCGCTGCATACTTGGCCAAGACCCCATGATCGTCCGA	All cytosine residues in the sequence were modified to 5-methylcytosine
A-bar35	/5Phos/CGCGCTGCATACTTGGGTGCGAACCCATGATCGTCCGA	All cytosine residues in the sequence were modified to 5-methylcytosine
A-bar36	/5Phos/CGCGCTGCATACTTGGTACGCAACCCATGATCGTCCGA	All cytosine residues in the sequence were modified to 5-methylcytosine
A-bar37	/5Phos/CGCGCTGCATACTTGGTCGTAGACCCATGATCGTCCGA	All cytosine residues in the sequence were modified to 5-methylcytosine
A-bar38	/5Phos/CGCGCTGCATACTTGGTCTGTCACCCATGATCGTCCGA	All cytosine residues in the sequence were modified to 5-methylcytosine
A-bar39	/5Phos/CGCGCTGCATACTTGGTGTTCTACCCATGATCGTCCGA	All cytosine residues in the sequence were modified to 5-methylcytosine
A-bar40	/5Phos/CGCGCTGCATACTTGAGTACAAGCCCATGATCGTCCGA	All cytosine residues in the sequence were modified to 5-methylcytosine
A-bar41	/5Phos/CGCGCTGCATACTTGCTGTAGCCCCCATGATCGTCCGA	All cytosine residues in the sequence were modified to 5-methylcytosine
A-bar42	/5Phos/CGCGCTGCATACTTGTCTGACAGCCCATGATCGTCCGA	All cytosine residues in the sequence were modified to 5-methylcytosine
A-bar43	/5Phos/CGCGCTGCATACTTGATGTACAGCCCATGATCGTCCGA	All cytosine residues in the sequence were modified to 5-methylcytosine
A-bar44	/5Phos/CGCGCTGCATACTTGGTGAGCAGCCCATGATCGTCCGA	All cytosine residues in the sequence were modified to 5-methylcytosine
A-bar45	/5Phos/CGCGCTGCATACTTGCGTACGCTCCCATGATCGTCCGA	All cytosine residues in the sequence were modified to 5-methylcytosine
A-bar46	/5Phos/CGCGCTGCATACTTGGACTCGCTCCCATGATCGTCCGA	All cytosine residues in the sequence were modified to 5-methylcytosine
A-bar47	/5Phos/CGCGCTGCATACTTGGTGCTGCTCCCATGATCGTCCGA	All cytosine residues in the sequence were modified to 5-methylcytosine
A-bar48	/5Phos/CGCGCTGCATACTTGACTCTGCTCCCATGATCGTCCGA	All cytosine residues in the sequence were modified to 5-methylcytosine
B-bar1	CAAGCAGAAGACGGCATACGAGATAACGTGATATCCACGTGCTTGAG	All cytosine residues in the sequence were modified to 5-methylcytosine
B-bar2	CAAGCAGAAGACGGCATACGAGATAAACATCGATCCACGTGCTTGAG	All cytosine residues in the sequence were modified to 5-methylcytosine
B-bar3	CAAGCAGAAGACGGCATACGAGATATGCCTAAATCCACGTGCTTGAG	All cytosine residues in the sequence were modified to 5-methylcytosine
B-bar4	CAAGCAGAAGACGGCATACGAGATAGTGGTCAATCCACGTGCTTGAG	All cytosine residues in the sequence were modified to 5-methylcytosine
B-bar5	CAAGCAGAAGACGGCATACGAGATACCACTGTATCCACGTGCTTGAG	All cytosine residues in the sequence were modified to 5-methylcytosine
B-bar6	CAAGCAGAAGACGGCATACGAGATACATTGGCATCCACGTGCTTGAG	All cytosine residues in the sequence were modified to 5-methylcytosine
B-bar7	CAAGCAGAAGACGGCATACGAGATCAGATCTGATCCACGTGCTTGAG	All cytosine residues in the sequence were modified to 5-methylcytosine
B-bar8	CAAGCAGAAGACGGCATACGAGATCATCAAGTATCCACGTGCTTGAG	All cytosine residues in the sequence were modified to 5-methylcytosine
B-bar9	CAAGCAGAAGACGGCATACGAGATCGCTGATCATCCACGTGCTTGAG	All cytosine residues in the sequence were modified to 5-methylcytosine
B-bar10	CAAGCAGAAGACGGCATACGAGATACAAGCTAATCCACGTGCTTGAG	All cytosine residues in the sequence were modified to 5-methylcytosine
B-bar11	CAAGCAGAAGACGGCATACGAGATCAATGGAAATCCACGTGCTTGAG	All cytosine residues in the sequence were modified to 5-methylcytosine
B-bar12	CAAGCAGAAGACGGCATACGAGATCACTTCGAATCCACGTGCTTGAG	All cytosine residues in the sequence were modified to 5-methylcytosine
B-bar13	CAAGCAGAAGACGGCATACGAGATCAGCGTTAATCCACGTGCTTGAG	All cytosine residues in the sequence were modified to 5-methylcytosine
B-bar14	CAAGCAGAAGACGGCATACGAGATCATACCAAATCCACGTGCTTGAG	All cytosine residues in the sequence were modified to 5-methylcytosine
B-bar15	CAAGCAGAAGACGGCATACGAGATCCAGTTCAATCCACGTGCTTGAG	All cytosine residues in the sequence were modified to 5-methylcytosine
B-bar16	CAAGCAGAAGACGGCATACGAGATCCGAAGTAATCCACGTGCTTGAG	All cytosine residues in the sequence were modified to 5-methylcytosine
B-bar17	CAAGCAGAAGACGGCATACGAGATCCGTGAGAATCCACGTGCTTGAG	All cytosine residues in the sequence were modified to 5-methylcytosine
B-bar18	CAAGCAGAAGACGGCATACGAGATAGAGTCAAATCCACGTGCTTGAG	All cytosine residues in the sequence were modified to 5-methylcytosine
B-bar19	CAAGCAGAAGACGGCATACGAGATAGATCGCAATCCACGTGCTTGAG	All cytosine residues in the sequence were modified to 5-methylcytosine
B-bar20	CAAGCAGAAGACGGCATACGAGATAGCAGGAAATCCACGTGCTTGAG	All cytosine residues in the sequence were modified to 5-methylcytosine
B-bar21	CAAGCAGAAGACGGCATACGAGATTAGGATGAATCCACGTGCTTGAG	All cytosine residues in the sequence were modified to 5-methylcytosine
B-bar22	CAAGCAGAAGACGGCATACGAGATTATCAGCAATCCACGTGCTTGAG	All cytosine residues in the sequence were modified to 5-methylcytosine
B-bar23	CAAGCAGAAGACGGCATACGAGATTCCGTCTAATCCACGTGCTTGAG	All cytosine residues in the sequence were modified to 5-methylcytosine
B-bar24	CAAGCAGAAGACGGCATACGAGATTCTTCACAATCCACGTGCTTGAG	All cytosine residues in the sequence were modified to 5-methylcytosine
B-bar25	CAAGCAGAAGACGGCATACGAGATTGAAGAGAATCCACGTGCTTGAG	All cytosine residues in the sequence were modified to 5-methylcytosine
B-bar26	CAAGCAGAAGACGGCATACGAGATTGGAACAAATCCACGTGCTTGAG	All cytosine residues in the sequence were modified to 5-methylcytosine
B-bar27	CAAGCAGAAGACGGCATACGAGATTGGCTTCAATCCACGTGCTTGAG	All cytosine residues in the sequence were modified to 5-methylcytosine
B-bar28	CAAGCAGAAGACGGCATACGAGATTGGTGGTAATCCACGTGCTTGAG	All cytosine residues in the sequence were modified to 5-methylcytosine
B-bar29	CAAGCAGAAGACGGCATACGAGATTTCACGCAATCCACGTGCTTGAG	All cytosine residues in the sequence were modified to 5-methylcytosine
B-bar30	CAAGCAGAAGACGGCATACGAGATGAACAGGCATCCACGTGCTTGAG	All cytosine residues in the sequence were modified to 5-methylcytosine
B-bar31	CAAGCAGAAGACGGCATACGAGATGACAGTGCATCCACGTGCTTGAG	All cytosine residues in the sequence were modified to 5-methylcytosine
B-bar32	CAAGCAGAAGACGGCATACGAGATGAGTTAGCATCCACGTGCTTGAG	All cytosine residues in the sequence were modified to 5-methylcytosine
B-bar33	CAAGCAGAAGACGGCATACGAGATGATGAATCATCCACGTGCTTGAG	All cytosine residues in the sequence were modified to 5-methylcytosine
B-bar34	CAAGCAGAAGACGGCATACGAGATGCCAAGACATCCACGTGCTTGAG	All cytosine residues in the sequence were modified to 5-methylcytosine
B-bar35	CAAGCAGAAGACGGCATACGAGATGGTGCGAAATCCACGTGCTTGAG	All cytosine residues in the sequence were modified to 5-methylcytosine
B-bar36	CAAGCAGAAGACGGCATACGAGATGTACGCAAATCCACGTGCTTGAG	All cytosine residues in the sequence were modified to 5-methylcytosine
B-bar37	CAAGCAGAAGACGGCATACGAGATGTCGTAGAATCCACGTGCTTGAG	All cytosine residues in the sequence were modified to 5-methylcytosine
B-bar38	CAAGCAGAAGACGGCATACGAGATGTCTGTCAATCCACGTGCTTGAG	All cytosine residues in the sequence were modified to 5-methylcytosine
B-bar39	CAAGCAGAAGACGGCATACGAGATGTGTTCTAATCCACGTGCTTGAG	All cytosine residues in the sequence were modified to 5-methylcytosine
B-bar40	CAAGCAGAAGACGGCATACGAGATAGTACAAGATCCACGTGCTTGAG	All cytosine residues in the sequence were modified to 5-methylcytosine
B-bar41	CAAGCAGAAGACGGCATACGAGATCTGTAGCCATCCACGTGCTTGAG	All cytosine residues in the sequence were modified to 5-methylcytosine
B-bar42	CAAGCAGAAGACGGCATACGAGATTCTGACAGATCCACGTGCTTGAG	All cytosine residues in the sequence were modified to 5-methylcytosine
B-bar43	CAAGCAGAAGACGGCATACGAGATATGTACAGATCCACGTGCTTGAG	All cytosine residues in the sequence were modified to 5-methylcytosine
B-bar44	CAAGCAGAAGACGGCATACGAGATGTGAGCAGATCCACGTGCTTGAG	All cytosine residues in the sequence were modified to 5-methylcytosine
B-bar45	CAAGCAGAAGACGGCATACGAGATCGTACGCTATCCACGTGCTTGAG	All cytosine residues in the sequence were modified to 5-methylcytosine
B-bar46	CAAGCAGAAGACGGCATACGAGATGACTCGCTATCCACGTGCTTGAG	All cytosine residues in the sequence were modified to 5-methylcytosine
B-bar47	CAAGCAGAAGACGGCATACGAGATGTGCTGCTATCCACGTGCTTGAG	All cytosine residues in the sequence were modified to 5-methylcytosine
B-bar48	CAAGCAGAAGACGGCATACGAGATACTCTGCTATCCACGTGCTTGAG	All cytosine residues in the sequence were modified to 5-methylcytosine
B-bar49	CAAGCAGAAGACGGCATACGAGATAGTATCAGATCCACGTGCTTGAG	All cytosine residues in the sequence were modified to 5-methylcytosine
B-bar50	CAAGCAGAAGACGGCATACGAGATGTACTCAGATCCACGTGCTTGAG	All cytosine residues in the sequence were modified to 5-methylcytosine
B-bar51	CAAGCAGAAGACGGCATACGAGATTGACAGAGATCCACGTGCTTGAG	All cytosine residues in the sequence were modified to 5-methylcytosine
B-bar52	CAAGCAGAAGACGGCATACGAGATCGTAGACGATCCACGTGCTTGAG	All cytosine residues in the sequence were modified to 5-methylcytosine
B-bar53	CAAGCAGAAGACGGCATACGAGATGCTCGACGATCCACGTGCTTGAG	All cytosine residues in the sequence were modified to 5-methylcytosine
B-bar54	CAAGCAGAAGACGGCATACGAGATTCGTGACGATCCACGTGCTTGAG	All cytosine residues in the sequence were modified to 5-methylcytosine
B-bar55	CAAGCAGAAGACGGCATACGAGATCGAGTAGGATCCACGTGCTTGAG	All cytosine residues in the sequence were modified to 5-methylcytosine
B-bar56	CAAGCAGAAGACGGCATACGAGATTATCACGGATCCACGTGCTTGAG	All cytosine residues in the sequence were modified to 5-methylcytosine
B-bar57	CAAGCAGAAGACGGCATACGAGATCTCGACGGATCCACGTGCTTGAG	All cytosine residues in the sequence were modified to 5-methylcytosine
B-bar58	CAAGCAGAAGACGGCATACGAGATTAGCGATGATCCACGTGCTTGAG	All cytosine residues in the sequence were modified to 5-methylcytosine
B-bar59	CAAGCAGAAGACGGCATACGAGATGCACTATGATCCACGTGCTTGAG	All cytosine residues in the sequence were modified to 5-methylcytosine
B-bar60	CAAGCAGAAGACGGCATACGAGATAGTCTATGATCCACGTGCTTGAG	All cytosine residues in the sequence were modified to 5-methylcytosine
B-bar61	CAAGCAGAAGACGGCATACGAGATCGTCAGTCATCCACGTGCTTGAG	All cytosine residues in the sequence were modified to 5-methylcytosine
B-bar62	CAAGCAGAAGACGGCATACGAGATTGAGAGTCATCCACGTGCTTGAG	All cytosine residues in the sequence were modified to 5-methylcytosine
B-bar63	CAAGCAGAAGACGGCATACGAGATGCTGAGTCATCCACGTGCTTGAG	All cytosine residues in the sequence were modified to 5-methylcytosine
B-bar64	CAAGCAGAAGACGGCATACGAGATAGATACTCATCCACGTGCTTGAG	All cytosine residues in the sequence were modified to 5-methylcytosine
B-bar65	CAAGCAGAAGACGGCATACGAGATTGTCATGCATCCACGTGCTTGAG	All cytosine residues in the sequence were modified to 5-methylcytosine
B-bar66	CAAGCAGAAGACGGCATACGAGATCGCGATGCATCCACGTGCTTGAG	All cytosine residues in the sequence were modified to 5-methylcytosine
B-bar67	CAAGCAGAAGACGGCATACGAGATGTCACTGCATCCACGTGCTTGAG	All cytosine residues in the sequence were modified to 5-methylcytosine
B-bar68	CAAGCAGAAGACGGCATACGAGATTCGACTGCATCCACGTGCTTGAG	All cytosine residues in the sequence were modified to 5-methylcytosine
B-bar69	CAAGCAGAAGACGGCATACGAGATACAGCTGCATCCACGTGCTTGAG	All cytosine residues in the sequence were modified to 5-methylcytosine
B-bar70	CAAGCAGAAGACGGCATACGAGATTACGATACATCCACGTGCTTGAG	All cytosine residues in the sequence were modified to 5-methylcytosine
B-bar71	CAAGCAGAAGACGGCATACGAGATGAGACTACATCCACGTGCTTGAG	All cytosine residues in the sequence were modified to 5-methylcytosine
B-bar72	CAAGCAGAAGACGGCATACGAGATACTACTACATCCACGTGCTTGAG	All cytosine residues in the sequence were modified to 5-methylcytosine
B-bar73	CAAGCAGAAGACGGCATACGAGATTCATCTACATCCACGTGCTTGAG	All cytosine residues in the sequence were modified to 5-methylcytosine
B-bar74	CAAGCAGAAGACGGCATACGAGATCTGAGTACATCCACGTGCTTGAG	All cytosine residues in the sequence were modified to 5-methylcytosine
B-bar75	CAAGCAGAAGACGGCATACGAGATTACGCACCATCCACGTGCTTGAG	All cytosine residues in the sequence were modified to 5-methylcytosine
B-bar76	CAAGCAGAAGACGGCATACGAGATACATCACCATCCACGTGCTTGAG	All cytosine residues in the sequence were modified to 5-methylcytosine
B-bar77	CAAGCAGAAGACGGCATACGAGATTCTAGACCATCCACGTGCTTGAG	All cytosine residues in the sequence were modified to 5-methylcytosine
B-bar78	CAAGCAGAAGACGGCATACGAGATGTACGACCATCCACGTGCTTGAG	All cytosine residues in the sequence were modified to 5-methylcytosine
B-bar79	CAAGCAGAAGACGGCATACGAGATAGTCGACCATCCACGTGCTTGAG	All cytosine residues in the sequence were modified to 5-methylcytosine
B-bar80	CAAGCAGAAGACGGCATACGAGATCACTGACCATCCACGTGCTTGAG	All cytosine residues in the sequence were modified to 5-methylcytosine
B-bar81	CAAGCAGAAGACGGCATACGAGATCATGTGCTATCCACGTGCTTGAG	All cytosine residues in the sequence were modified to 5-methylcytosine
B-bar82	CAAGCAGAAGACGGCATACGAGATGTACATCTATCCACGTGCTTGAG	All cytosine residues in the sequence were modified to 5-methylcytosine
B-bar83	CAAGCAGAAGACGGCATACGAGATTACTATCTATCCACGTGCTTGAG	All cytosine residues in the sequence were modified to 5-methylcytosine
B-bar84	CAAGCAGAAGACGGCATACGAGATTAGACTCTATCCACGTGCTTGAG	All cytosine residues in the sequence were modified to 5-methylcytosine
B-bar85	CAAGCAGAAGACGGCATACGAGATTCAGCTCTATCCACGTGCTTGAG	All cytosine residues in the sequence were modified to 5-methylcytosine
B-bar86	CAAGCAGAAGACGGCATACGAGATCTCGATATATCCACGTGCTTGAG	All cytosine residues in the sequence were modified to 5-methylcytosine
B-bar87	CAAGCAGAAGACGGCATACGAGATAGATATATATCCACGTGCTTGAG	All cytosine residues in the sequence were modified to 5-methylcytosine
B-bar88	CAAGCAGAAGACGGCATACGAGATGATGCTATATCCACGTGCTTGAG	All cytosine residues in the sequence were modified to 5-methylcytosine
B-bar89	CAAGCAGAAGACGGCATACGAGATTGCTCTATATCCACGTGCTTGAG	All cytosine residues in the sequence were modified to 5-methylcytosine
B-bar90	CAAGCAGAAGACGGCATACGAGATGTGTCTATATCCACGTGCTTGAG	All cytosine residues in the sequence were modified to 5-methylcytosine
B-bar91	CAAGCAGAAGACGGCATACGAGATCAGCGTATATCCACGTGCTTGAG	All cytosine residues in the sequence were modified to 5-methylcytosine
B-bar92	CAAGCAGAAGACGGCATACGAGATATATAGCTATCCACGTGCTTGAG	All cytosine residues in the sequence were modified to 5-methylcytosine
B-bar93	CAAGCAGAAGACGGCATACGAGATTCACACTGATCCACGTGCTTGAG	All cytosine residues in the sequence were modified to 5-methylcytosine
B-bar94	CAAGCAGAAGACGGCATACGAGATTACGACTGATCCACGTGCTTGAG	All cytosine residues in the sequence were modified to 5-methylcytosine
B-bar95	CAAGCAGAAGACGGCATACGAGATCTATACTGATCCACGTGCTTGAG	All cytosine residues in the sequence were modified to 5-methylcytosine
B-bar96	CAAGCAGAAGACGGCATACGAGATATCAGCTGATCCACGTGCTTGAG	All cytosine residues in the sequence were modified to 5-methylcytosine
