# Supplementary material for: High‐throughput single‐cell DNA methylation and chromatin accessibility co‐profiling with SpliCOOL‐seq
Source: Clin Transl Med. 2026 Jan 28;16(2):e70584. doi: 10.1002/ctm2.70584 (PMC12848781; doi:10.1002/ctm2.70584)
Supplement: Supplementary file 8 — Supporting Information [file CTM2-16-e70584-s008.xlsx]

## Sheet: Supp.Table 8
Supplementary Table 8. DEG of sgSFN vs sg NT
baseMean	log2FoldChange	lfcSE	stat	pvalue	padj	SYMBOL	Gene
ENSG00000164692_COL1A2	4.99693	3.07082	1.99538	1.53897	0.123812	0.339146	COL1A2
ENSG00000253503_ENSG00000253503	4.58625	2.92064	1.11668	2.61545	0.00891089	0.0456828	ENSG00000253503
ENSG00000143340_FAM163A	6.0517	2.88126	1.00926	2.85482	0.00430616	0.0252391	FAM163A
ENSG00000224041_IGKV3D-15	5.51469	2.78171	1.10542	2.51644	0.0118548	0.0579527	IGKV3D-15
ENSG00000261934_PCDHGA9	6.80179	2.73871	0.893501	3.06514	0.00217566	0.0142856	PCDHGA9
ENSG00000251595_ABCA11P	4.90387	2.56808	1.01202	2.53756	0.0111628	0.0552367	ABCA11P
ENSG00000279249_ENSG00000279249	6.00332	2.54663	0.928551	2.74259	0.00609575	0.0337253	ENSG00000279249
ENSG00000162992_NEUROD1	65.4922	2.43916	1.17865	2.06945	0.0385036	0.147889	NEUROD1
ENSG00000251574_ENSG00000251574	5.38878	2.35391	0.932404	2.52456	0.0115843	0.056859	ENSG00000251574
ENSG00000079931_MOXD1	9.37166	2.29144	0.706428	3.2437	0.00117988	0.00847992	MOXD1
ENSG00000240103_ENSG00000240103	9.85991	2.16972	0.821111	2.64241	0.00823173	0.0428974	ENSG00000240103
ENSG00000131095_GFAP	10.3185	2.08476	1.18388	1.76096	0.0782456	0.247744	GFAP
ENSG00000144619_CNTN4	4.60958	2.07131	1.00665	2.05763	0.0396253	0.151168	CNTN4
ENSG00000267185_PTP4A2P1	6.37046	2.05384	0.835865	2.45714	0.0140047	0.0663073	PTP4A2P1
ENSG00000269386_RAB11B-AS1	5.46327	2.02	0.925478	2.18266	0.0290612	0.119349	RAB11B-AS1
ENSG00000273055_ENSG00000273055	6.20186	2.01408	0.853827	2.35888	0.0183302	0.083099	ENSG00000273055
ENSG00000081148_IMPG2	5.26541	1.99243	0.971068	2.05179	0.0401896	0.152693	IMPG2
ENSG00000113212_PCDHB7	5.08417	1.93508	0.92061	2.10195	0.0355575	0.13887	PCDHB7
ENSG00000164659_ELAPOR2	237.782	1.92668	0.13852	13.909	5.58363e-44	5.40893e-42	ELAPOR2
ENSG00000228502_EEF1A1P11	6.68485	1.91171	0.820709	2.32934	0.0198409	0.0885495	EEF1A1P11
ENSG00000287279_ENSG00000287279	7.52277	1.88797	0.751289	2.51297	0.011972	0.0584715	ENSG00000287279
ENSG00000213204_ENSG00000213204	5.75703	1.87014	0.906311	2.06346	0.0390686	0.149514	ENSG00000213204
ENSG00000248445_SEMA6A-AS1	4.98675	1.86238	0.949095	1.96227	0.0497314	0.178549	SEMA6A-AS1
ENSG00000266145_RHOT1P1	5.77402	1.85041	0.868968	2.12943	0.0332187	0.132222	RHOT1P1
ENSG00000166482_MFAP4	47.5482	1.82798	0.85877	2.12861	0.0332868	0.132359	MFAP4
ENSG00000290048_ENSG00000290048	4.79282	1.81606	0.958123	1.89544	0.0580344	0.200605	ENSG00000290048
ENSG00000134709_HOOK1	22.4373	1.81117	0.43853	4.13009	3.62626e-05	0.000374729	HOOK1
ENSG00000161243_FBXO27	4.797	1.80812	0.939733	1.92408	0.0543441	0.190935	FBXO27
ENSG00000288049_ENSG00000288049	4.62652	1.76605	0.956219	1.84691	0.0647606	0.216956	ENSG00000288049
ENSG00000242534_IGKV2D-28	4.63071	1.76373	1.0202	1.72881	0.0838436	0.260577	IGKV2D-28
ENSG00000273367_ENSG00000273367	5.45834	1.76207	0.880919	2.00027	0.0454716	0.167639	ENSG00000273367
ENSG00000179826_MRGPRX3	45.1095	1.73448	0.304108	5.70348	1.17387e-08	2.04359e-07	MRGPRX3
ENSG00000113140_SPARC	14.4994	1.71514	1.1711	1.46456	0.143042	0.373267	SPARC
ENSG00000226803_ZNF451-AS1	6.10665	1.71166	0.871981	1.96296	0.049651	0.178417	ZNF451-AS1
ENSG00000261807_LINC02141	5.28106	1.70177	0.927473	1.83485	0.0665285	0.220459	LINC02141
ENSG00000290600_ENSG00000290600	6.6782	1.70076	0.820494	2.07286	0.0381858	0.147062	ENSG00000290600
ENSG00000139292_LGR5	12.5118	1.65801	0.586697	2.826	0.00471327	0.0271823	LGR5
ENSG00000235070_ENSG00000235070	5.12962	1.64648	0.902521	1.82431	0.0681056	0.224113	ENSG00000235070
ENSG00000018236_CNTN1	1962.52	1.60828	0.0494728	32.5085	8.09945e-232	5.56045e-229	CNTN1
ENSG00000263916_ENSG00000263916	4.95746	1.60494	0.937032	1.71279	0.0867512	0.266291	ENSG00000263916
ENSG00000107738_VSIR	83.4043	1.58452	0.219049	7.23362	4.7028e-13	1.28695e-11	VSIR
ENSG00000120322_PCDHB8	9.96642	1.58116	0.646903	2.4442	0.0145174	0.0682636	PCDHB8
ENSG00000135074_ADAM19	231.18	1.57113	0.136554	11.5055	1.23716e-30	8.17351e-29	ADAM19
ENSG00000276449_ENSG00000276449	5.6149	1.56948	0.845854	1.8555	0.0635243	0.214235	ENSG00000276449
ENSG00000176406_RIMS2	16.0419	1.56229	0.502768	3.10738	0.00188757	0.0126506	RIMS2
ENSG00000204876_ENSG00000204876	35.7123	1.55362	0.340752	4.55938	5.1306e-06	6.23171e-05	ENSG00000204876
ENSG00000248109_MARCOL	66.1402	1.55276	0.244051	6.36246	1.98546e-10	4.23655e-09	MARCOL
ENSG00000160318_CLDND2	7.52732	1.53856	0.749108	2.05385	0.0399899	0.15221	CLDND2
ENSG00000272744_ENSG00000272744	5.40464	1.53068	0.92685	1.65148	0.0986402	0.291168	ENSG00000272744
ENSG00000212489_RNU6-1109P	4.82844	1.52862	0.910705	1.6785	0.0932498	0.280513	RNU6-1109P
ENSG00000230373_GOLGA6L5P	4.80957	1.52773	0.906153	1.68596	0.0918043	0.277646	GOLGA6L5P
ENSG00000205482_SPDYE18	7.53087	1.52718	0.722214	2.11458	0.0344658	0.135681	SPDYE18
ENSG00000188039_NWD1	8.15208	1.51959	0.726193	2.09255	0.0363895	0.141525	NWD1
ENSG00000144057_ST6GAL2	6.10463	1.51113	0.831757	1.81679	0.0692488	0.226854	ST6GAL2
ENSG00000286644_ENSG00000286644	8.23576	1.50964	0.716812	2.10604	0.0352005	0.137885	ENSG00000286644
ENSG00000164690_SHH	90.3271	1.5052	0.220381	6.82999	8.49193e-12	2.0378e-10	SHH
ENSG00000164694_FNDC1	10.1128	1.50232	0.658741	2.28058	0.022573	0.0977855	FNDC1
ENSG00000230109_LINC02643	5.48274	1.49644	0.888291	1.68462	0.0920613	0.278263	LINC02643
ENSG00000196440_ARMCX4	15.6468	1.48733	0.533035	2.7903	0.00526588	0.0299114	ARMCX4
ENSG00000204556_ENSG00000204556	7.39622	1.47909	0.747079	1.97983	0.0477224	0.173506	ENSG00000204556
ENSG00000277702_ENSG00000277702	4.65805	1.47404	0.929579	1.5857	0.112807	0.318245	ENSG00000277702
ENSG00000183977_PP2D1	4.6536	1.47231	0.922704	1.59564	0.110568	0.314062	PP2D1
ENSG00000232645_LINC01431	4.65755	1.46906	0.906191	1.62114	0.104987	0.30397	LINC01431
ENSG00000026036_RTEL1-TNFRSF6B	4.66065	1.46092	0.94969	1.53831	0.123972	0.339434	RTEL1-TNFRSF6B
ENSG00000158164_TMSB15A	20.3712	1.44924	0.448565	3.23083	0.00123432	0.00877131	TMSB15A
ENSG00000225792_SNX10-AS1	5.31367	1.4487	0.873701	1.65812	0.0972931	0.288608	SNX10-AS1
ENSG00000259527_LINC00052	6.00247	1.43664	0.838048	1.71427	0.0864788	0.265661	LINC00052
ENSG00000260615_RPL23AP97	41.4718	1.40095	0.317735	4.40919	1.03759e-05	0.000119501	RPL23AP97
ENSG00000271109_LINC03049	6.46088	1.40002	0.792205	1.76724	0.0771881	0.245	LINC03049
ENSG00000281357_ARRDC3-AS1	7.74855	1.39831	0.770999	1.81364	0.0697337	0.22797	ARRDC3-AS1
ENSG00000260589_STAM-DT	5.15216	1.39585	0.959727	1.45443	0.145828	0.378023	STAM-DT
ENSG00000231389_HLA-DPA1	9.00366	1.39505	0.667338	2.09047	0.0365754	0.142108	HLA-DPA1
ENSG00000198535_C2CD4A	42.0662	1.39274	0.324764	4.28845	1.79921e-05	0.000197151	C2CD4A
ENSG00000132854_KANK4	43.9217	1.36627	0.302985	4.50937	6.50192e-06	7.77767e-05	KANK4
ENSG00000130508_PXDN	204.194	1.36428	0.140311	9.72322	2.40071e-22	1.1736e-20	PXDN
ENSG00000177138_FAM9B	10.1619	1.36175	0.621113	2.19243	0.0283484	0.116903	FAM9B
ENSG00000143127_ITGA10	16.8798	1.3484	0.478657	2.81704	0.00484687	0.0278304	ITGA10
ENSG00000283667_ENSG00000283667	4.99235	1.34637	0.898615	1.49827	0.134063	0.357576	ENSG00000283667
ENSG00000104435_STMN2	5.83535	1.34367	1.5887	0.845766	0.397683	0.673798	STMN2
ENSG00000181291_TMEM132E	150.71	1.33178	0.172283	7.73021	1.07365e-14	3.30468e-13	TMEM132E
ENSG00000286724_ENSG00000286724	9.37341	1.33144	0.648011	2.05466	0.0399118	0.15204	ENSG00000286724
ENSG00000179344_HLA-DQB1	18.068	1.33062	0.45985	2.8936	0.00380857	0.0227879	HLA-DQB1
ENSG00000108231_LGI1	22.4242	1.32847	0.424258	3.13129	0.00174039	0.0117892	LGI1
ENSG00000272944_ENSG00000272944	8.72217	1.32468	0.668309	1.98214	0.0474632	0.172842	ENSG00000272944
ENSG00000293411_ENSG00000293411	7.4051	1.32151	0.743153	1.77824	0.0753643	0.241331	ENSG00000293411
ENSG00000162374_ELAVL4	35.2092	1.3138	0.34663	3.7902	0.000150525	0.0013543	ELAVL4
ENSG00000135678_CPM	22.2467	1.31115	0.427032	3.07038	0.00213786	0.0141006	CPM
ENSG00000291213_DPY19L2P3	5.43668	1.30758	0.923087	1.41653	0.156622	0.395057	DPY19L2P3
ENSG00000225913_ENSG00000225913	37.5323	1.30748	0.327681	3.99009	6.60471e-05	0.000646549	ENSG00000225913
ENSG00000260834_ENSG00000260834	411.08	1.30721	0.10304	12.6864	7.03434e-37	5.69601e-35	ENSG00000260834
ENSG00000183780_SLC35F3	112.453	1.30598	0.192444	6.7863	1.15047e-11	2.73171e-10	SLC35F3
ENSG00000237522_NONOP2	6.15498	1.29519	0.810134	1.59874	0.109878	0.312722	NONOP2
ENSG00000236358_ENSG00000236358	5.48622	1.2871	0.828591	1.55336	0.120337	0.333179	ENSG00000236358
ENSG00000250365_HEATR5A-DT	7.90629	1.28064	0.693728	1.84603	0.0648876	0.217163	HEATR5A-DT
ENSG00000173013_CCDC96	4.82888	1.27575	0.885547	1.44063	0.149689	0.383388	CCDC96
ENSG00000059915_PSD	4.84306	1.2756	0.89772	1.42094	0.155335	0.392639	PSD
ENSG00000260578_ENSG00000260578	6.59057	1.27261	0.785842	1.61942	0.105357	0.304464	ENSG00000260578
ENSG00000211890_IGHA2	147.593	1.27233	0.816242	1.55876	0.119052	0.330782	IGHA2
ENSG00000245888_NSMCE1-DT	5.91281	1.26627	0.869833	1.45576	0.145458	0.377637	NSMCE1-DT
ENSG00000164089_ETNPPL	7.28628	1.26584	0.72724	1.74061	0.0817519	0.256185	ETNPPL
ENSG00000246898_LINC00920	187.202	1.2632	0.15443	8.17975	2.84436e-16	9.84922e-15	LINC00920
ENSG00000274372_LINC02804	9.04937	1.26054	0.658212	1.9151	0.05548	0.193769	LINC02804
ENSG00000139155_SLCO1C1	5.94882	1.25593	0.848534	1.48012	0.138841	0.365994	SLCO1C1
ENSG00000175426_PCSK1	73.746	1.25579	0.229738	5.46618	4.59843e-08	7.47008e-07	PCSK1
ENSG00000249937_LINC02223	10.1949	1.24961	0.61833	2.02094	0.0432856	0.161503	LINC02223
ENSG00000151006_PRSS53	12.6438	1.2385	0.576639	2.14779	0.0317303	0.127486	PRSS53
ENSG00000223784_LINP1	22.5842	1.23657	0.422664	2.92565	0.00343739	0.0208355	LINP1
ENSG00000151834_GABRA2	5.30274	1.23621	0.847898	1.45798	0.144847	0.37667	GABRA2
ENSG00000267023_LRRC37A16P	5.29288	1.23424	0.899585	1.37201	0.170059	0.416239	LRRC37A16P
ENSG00000286340_ENSG00000286340	5.30802	1.2337	0.848207	1.45448	0.145814	0.378023	ENSG00000286340
ENSG00000238072_CDC26P1	8.90708	1.22703	0.664396	1.84684	0.0647708	0.216956	CDC26P1
ENSG00000227242_ENSG00000227242	5.33911	1.2265	0.84606	1.44966	0.147152	0.380156	ENSG00000227242
ENSG00000256417_ENSG00000256417	7.09953	1.22324	0.767602	1.59358	0.111029	0.314919	ENSG00000256417
ENSG00000102924_CBLN1	8.93922	1.21814	0.666264	1.82832	0.0675021	0.22275	CBLN1
ENSG00000259828_ENSG00000259828	14.7003	1.21807	0.526722	2.31254	0.0207478	0.0914848	ENSG00000259828
ENSG00000234743_EIF5AP4	7.56939	1.21615	0.745834	1.63059	0.102977	0.300168	EIF5AP4
ENSG00000116667_C1orf21	1201.39	1.21537	0.0616857	19.7026	2.04947e-86	3.9952e-84	C1orf21
ENSG00000286591_ENSG00000286591	5.34111	1.21472	0.872653	1.39198	0.163929	0.407563	ENSG00000286591
ENSG00000113263_ITK	13.9983	1.21243	0.524421	2.31195	0.0207807	0.0916044	ITK
ENSG00000266313_ENSG00000266313	4.67131	1.20808	0.901772	1.33968	0.180351	0.430172	ENSG00000266313
ENSG00000150893_FREM2	37.4918	1.20619	0.330692	3.64748	0.000264821	0.00226205	FREM2
ENSG00000165617_DACT1	4.67828	1.20602	0.946323	1.27442	0.202513	0.46201	DACT1
ENSG00000134323_MYCN	5.78992	1.19977	0.825452	1.45347	0.146092	0.378226	MYCN
ENSG00000259212_ENSG00000259212	8.02739	1.19088	0.708531	1.68078	0.092806	0.279862	ENSG00000259212
ENSG00000167964_RAB26	36.5218	1.18515	0.3223	3.67715	0.00023585	0.00203836	RAB26
ENSG00000273080_ENSG00000273080	5.85507	1.18018	0.817101	1.44436	0.148639	0.382	ENSG00000273080
ENSG00000279145_ENSG00000279145	21.3092	1.1743	0.429185	2.7361	0.00621718	0.034265	ENSG00000279145
ENSG00000249119_MTND6P4	5.17941	1.17202	0.855562	1.36988	0.170723	0.417165	MTND6P4
ENSG00000273148_LCDR	11.0263	1.16935	0.601367	1.94448	0.0518372	0.1841	LCDR
ENSG00000258366_RTEL1	5.85876	1.16898	0.850676	1.37418	0.169385	0.415179	RTEL1
ENSG00000186352_ANKRD37	7.39427	1.16863	0.732915	1.59449	0.110825	0.31451	ANKRD37
ENSG00000183889_ENSG00000183889	6.98287	1.16417	0.763104	1.52557	0.127117	0.344759	ENSG00000183889
ENSG00000145569_OTULINL	240.546	1.16121	0.12708	9.13767	6.381e-20	2.73794e-18	OTULINL
ENSG00000170298_LGALS9B	32.0318	1.1555	0.340496	3.39356	0.000689894	0.00527527	LGALS9B
ENSG00000262692_ENSG00000262692	7.88661	1.14576	0.745705	1.53648	0.124421	0.340287	ENSG00000262692
ENSG00000187068_C3orf70	5.66683	1.14092	0.842556	1.35412	0.175699	0.424398	C3orf70
ENSG00000258867_HISLA	22.5702	1.14008	0.420326	2.71238	0.00668028	0.0363229	HISLA
ENSG00000287038_ENSG00000287038	10.188	1.13806	0.601864	1.8909	0.0586382	0.20189	ENSG00000287038
ENSG00000260793_ATXN7L3-AS1	9.04745	1.13804	0.638476	1.78243	0.0746793	0.239672	ATXN7L3-AS1
ENSG00000117595_IRF6	13.5763	1.13773	0.526251	2.16194	0.0306224	0.124204	IRF6
ENSG00000271267_ENSG00000271267	11.3399	1.13598	0.581573	1.95328	0.050786	0.181305	ENSG00000271267
ENSG00000150782_IL18	60.5179	1.1334	0.25574	4.43184	9.34302e-06	0.000108795	IL18
ENSG00000185245_GP1BA	11.3699	1.13256	0.585637	1.9339	0.0531252	0.187727	GP1BA
ENSG00000260088_DDX59-AS1	5.67159	1.13127	0.80195	1.41065	0.158349	0.397891	DDX59-AS1
ENSG00000136881_BAAT	9.50631	1.1257	0.634443	1.77432	0.076011	0.242544	BAAT
ENSG00000239883_PARGP1	6.10323	1.12303	0.804499	1.39594	0.162732	0.405259	PARGP1
ENSG00000236209_ENSG00000236209	7.28571	1.12283	0.750196	1.49672	0.134467	0.358413	ENSG00000236209
ENSG00000214510_SPINK13	14.1108	1.12233	0.543094	2.06654	0.0387771	0.14865	SPINK13
ENSG00000287262_ENSG00000287262	7.26635	1.11817	0.710252	1.57433	0.115412	0.323285	ENSG00000287262
ENSG00000187624_LIAT1	19.1697	1.11281	0.448337	2.48208	0.0130618	0.0627458	LIAT1
ENSG00000205269_TMEM170B	1035.87	1.11235	0.0635018	17.5168	1.06692e-68	1.57446e-66	TMEM170B
ENSG00000166323_C11orf65	4.99711	1.11229	0.86974	1.27887	0.200943	0.460372	C11orf65
ENSG00000249378_LINC01060	16.8297	1.11146	0.478843	2.32114	0.0202791	0.0898829	LINC01060
ENSG00000127324_TSPAN8	785.965	1.11049	0.0780874	14.2211	6.77375e-46	6.94529e-44	TSPAN8
ENSG00000089505_CMTM1	9.57888	1.10979	0.684494	1.62133	0.104948	0.30397	CMTM1
ENSG00000174137_FAM53A	6.14713	1.10931	0.819488	1.35367	0.175843	0.424679	FAM53A
ENSG00000259250_ENSG00000259250	9.59196	1.10847	0.636951	1.74027	0.0818108	0.256257	ENSG00000259250
ENSG00000289428_ENSG00000289428	4.96274	1.10794	0.999811	1.10815	0.267799	0.544809	ENSG00000289428
ENSG00000074966_TXK	30.4943	1.10509	0.361467	3.05722	0.00223397	0.0146003	TXK
ENSG00000196611_MMP1	282.759	1.10271	0.126147	8.74148	2.30073e-18	8.99219e-17	MMP1
ENSG00000110675_ELMOD1	13.9399	1.09912	0.512668	2.14392	0.032039	0.128498	ELMOD1
ENSG00000224568_LINC01886	18.2979	1.09391	0.467991	2.33746	0.0194152	0.0870681	LINC01886
ENSG00000287966_LARRPM	5.04616	1.09023	0.861745	1.26514	0.20582	0.467208	LARRPM
ENSG00000187650_VMAC	7.78926	1.08762	0.687621	1.58171	0.113716	0.319996	VMAC
ENSG00000288075_ENSG00000288075	8.96871	1.08533	0.690987	1.5707	0.116253	0.325123	ENSG00000288075
ENSG00000280916_FOXCUT	24.2396	1.08379	0.400676	2.7049	0.00683257	0.036859	FOXCUT
ENSG00000260388_LINC00562	6.64847	1.08188	0.743043	1.45601	0.145391	0.377542	LINC00562
ENSG00000184995_IFNE	6.66683	1.07956	0.760968	1.41866	0.155998	0.393861	IFNE
ENSG00000283828_ENSG00000283828	5.52366	1.07771	0.834294	1.29177	0.196437	0.453869	ENSG00000283828
ENSG00000167733_HSD11B1L	6.68388	1.0769	0.764041	1.40948	0.158695	0.398503	HSD11B1L
ENSG00000130997_POLN	5.51308	1.07507	0.839774	1.28018	0.20048	0.45983	POLN
ENSG00000054983_GALC	21952.1	1.07264	0.0205378	52.2273	0	0	GALC
ENSG00000137142_IGFBPL1	603.02	1.07218	0.0808234	13.2658	3.65741e-40	3.30003e-38	IGFBPL1
ENSG00000156113_KCNMA1	53.1055	1.07094	0.284893	3.75909	0.000170536	0.00152305	KCNMA1
ENSG00000164509_IL31RA	6.71292	1.06964	0.796894	1.34226	0.179512	0.429013	IL31RA
ENSG00000123612_ACVR1C	155.278	1.06805	0.162129	6.58762	4.46927e-11	1.01393e-09	ACVR1C
ENSG00000169302_STK32A	7.11369	1.06748	0.731811	1.45868	0.144653	0.376356	STK32A
ENSG00000289463_ENSG00000289463	6.67351	1.06633	0.812208	1.31288	0.189224	0.442841	ENSG00000289463
ENSG00000119725_ZNF410	8.68944	1.06591	0.687373	1.5507	0.120974	0.334416	ZNF410
ENSG00000138759_FRAS1	83.0107	1.06328	0.215077	4.94372	7.66472e-07	1.05149e-05	FRAS1
ENSG00000163357_DCST1	11.9371	1.06314	0.562681	1.88942	0.058836	0.202328	DCST1
ENSG00000101098_RIMS4	45.7278	1.06293	0.288966	3.67837	0.000234725	0.00202975	RIMS4
ENSG00000211968_IGHV1-58	7.15907	1.06245	0.735494	1.44453	0.148589	0.381935	IGHV1-58
ENSG00000278192_ENSG00000278192	8.79405	1.06201	0.698992	1.51935	0.128675	0.347906	ENSG00000278192
ENSG00000165071_TMEM71	5.53321	1.06136	0.846798	1.25338	0.210069	0.47217	TMEM71
ENSG00000258743_LINC02301	7.13888	1.06128	0.719415	1.4752	0.14016	0.368105	LINC02301
ENSG00000233381_AK4P3	13.0977	1.06104	0.54514	1.94636	0.0516109	0.183503	AK4P3
ENSG00000176681_LRRC37A	8.73577	1.05938	0.664439	1.5944	0.110846	0.314512	LRRC37A
ENSG00000239268_LINC03051	42.746	1.05458	0.304879	3.459	0.000542175	0.00427406	LINC03051
ENSG00000258738_BAZ1A-AS1	22.3437	1.05378	0.415327	2.53722	0.0111735	0.055238	BAZ1A-AS1
ENSG00000132141_CCT6B	12.4462	1.05104	0.546324	1.92384	0.0543752	0.190935	CCT6B
ENSG00000285219_HULC	9.21913	1.05017	0.663663	1.58239	0.113562	0.319689	HULC
ENSG00000280046_ENSG00000280046	9.21264	1.04928	0.644141	1.62896	0.103321	0.300837	ENSG00000280046
ENSG00000225173_ENSG00000225173	10.8782	1.04577	0.589386	1.77434	0.0760067	0.242544	ENSG00000225173
ENSG00000286896_ENSG00000286896	9.24505	1.04565	0.626761	1.66835	0.0952472	0.284247	ENSG00000286896
ENSG00000247199_FBXO38-DT	34.166	1.04476	0.341997	3.05488	0.00225149	0.0147027	FBXO38-DT
ENSG00000235363_SNRPGP10	12.0114	1.04474	0.570111	1.83253	0.0668727	0.221335	SNRPGP10
ENSG00000182324_KCNJ14	7.62797	1.04332	0.696479	1.49798	0.134137	0.357714	KCNJ14
ENSG00000226648_PLCG1-AS1	4.828	1.04192	0.917676	1.13539	0.256212	0.530917	PLCG1-AS1
ENSG00000139908_TSSK4	30.2438	1.04169	0.365934	2.84666	0.00441799	0.0257893	TSSK4
ENSG00000255595_LINC02350	8.80318	1.04006	0.713422	1.45785	0.144883	0.3767	LINC02350
ENSG00000188107_EYS	6.47544	1.0395	0.757824	1.37169	0.17016	0.416239	EYS
ENSG00000291137_GBAP1	8.10715	1.03804	0.675748	1.53613	0.124507	0.340345	GBAP1
ENSG00000211592_IGKC	135.549	1.03204	0.757229	1.36291	0.17291	0.420427	IGKC
ENSG00000289396_ENSG00000289396	6.48057	1.0312	0.765483	1.34712	0.177942	0.427463	ENSG00000289396
ENSG00000135643_KCNMB4	65.9047	1.02928	0.241836	4.2561	2.08027e-05	0.000224982	KCNMB4
ENSG00000165092_ALDH1A1	4604	1.02881	0.0315055	32.655	6.81188e-234	4.88907e-231	ALDH1A1
ENSG00000291288_ENSG00000291288	4.88346	1.02839	0.925157	1.11158	0.266318	0.54328	ENSG00000291288
ENSG00000276570_ENSG00000276570	8.13797	1.02798	0.709156	1.44958	0.147175	0.380156	ENSG00000276570
ENSG00000289520_ENSG00000289520	6.93862	1.02773	0.733147	1.40181	0.160972	0.402304	ENSG00000289520
ENSG00000147234_FRMPD3	7.71848	1.02744	0.780715	1.31602	0.188167	0.441152	FRMPD3
ENSG00000237356_ENSG00000237356	8.5792	1.02541	0.657896	1.55862	0.119087	0.330811	ENSG00000237356
ENSG00000127252_PLAAT1	28.9521	1.02364	0.377781	2.70962	0.00673611	0.0364994	PLAAT1
ENSG00000124225_PMEPA1	322.101	1.02245	0.107783	9.48616	2.39694e-21	1.10343e-19	PMEPA1
ENSG00000293505_GNRHR2	6.95384	1.02205	0.768145	1.33054	0.183339	0.434281	GNRHR2
ENSG00000158055_GRHL3	22.5258	1.0215	0.414785	2.46272	0.0137889	0.0655604	GRHL3
ENSG00000185565_LSAMP	878.92	1.01764	0.0680199	14.961	1.32074e-50	1.52223e-48	LSAMP
ENSG00000263847_ENSG00000263847	8.16867	1.01759	0.721366	1.41064	0.15835	0.397891	ENSG00000263847
ENSG00000082126_MPP4	35.8237	1.01722	0.332384	3.06038	0.00221057	0.0144626	MPP4
ENSG00000204758_RPL26L1-AS1	6.97664	1.01492	0.787679	1.2885	0.197574	0.455562	RPL26L1-AS1
ENSG00000173401_GLIPR1L1	7.90053	1.0105	0.707619	1.42803	0.153284	0.389751	GLIPR1L1
ENSG00000267632_ENSG00000267632	5.34505	1.01021	0.841262	1.20082	0.229819	0.498605	ENSG00000267632
ENSG00000204410_MSH5	36.3174	1.00551	0.351512	2.86051	0.00422957	0.0248641	MSH5
ENSG00000224687_RASAL2-AS1	7.02608	1.00322	0.79903	1.25554	0.209282	0.471339	RASAL2-AS1
ENSG00000154274_C4orf19	5.39246	1.00035	0.84203	1.18802	0.234825	0.505162	C4orf19
ENSG00000229563_LINC01204	9.1064	0.997536	0.669195	1.49065	0.136053	0.361056	LINC01204
ENSG00000112902_SEMA5A	263.461	0.996952	0.124576	8.00279	1.21629e-15	4.00107e-14	SEMA5A
ENSG00000250634_LINC01182	517.153	0.996152	0.0873056	11.41	3.72934e-30	2.41337e-28	LINC01182
ENSG00000276529_ENSG00000276529	9.12416	0.996076	0.659478	1.5104	0.130941	0.351626	ENSG00000276529
ENSG00000247903_ENSG00000247903	5.82455	0.995739	0.807502	1.23311	0.217535	0.483011	ENSG00000247903
ENSG00000234373_SNX18P7	7.92531	0.994106	0.693457	1.43355	0.1517	0.386908	SNX18P7
ENSG00000271978_ENSG00000271978	7.96422	0.993618	0.677035	1.4676	0.142213	0.371654	ENSG00000271978
ENSG00000272525_BTF3-DT	5.85373	0.992143	0.849288	1.16821	0.242724	0.515274	BTF3-DT
ENSG00000139219_COL2A1	86.1445	0.990437	0.251363	3.94027	8.13913e-05	0.00077889	COL2A1
ENSG00000181449_SOX2	10.088	0.990139	0.614729	1.61069	0.107247	0.30812	SOX2
ENSG00000211677_IGLC2	6.30815	0.987767	0.784875	1.2585	0.20821	0.470335	IGLC2
ENSG00000284070_ENSG00000284070	6.78301	0.984949	0.745429	1.32132	0.186395	0.43843	ENSG00000284070
ENSG00000250091_DNAH10OS	22.063	0.982359	0.432464	2.27154	0.0231145	0.099561	DNAH10OS
ENSG00000207561_MIR635	6.76268	0.980977	0.776974	1.26256	0.206747	0.468503	MIR635
ENSG00000162755_KLHDC9	8.47564	0.978096	0.679387	1.43967	0.149959	0.383832	KLHDC9
ENSG00000148123_PLPPR1	8.43249	0.970871	0.772446	1.25688	0.208797	0.470718	PLPPR1
ENSG00000100344_PNPLA3	38.7602	0.969853	0.310927	3.11923	0.00181322	0.0122093	PNPLA3
ENSG00000267249_ENSG00000267249	24.8718	0.965508	0.402072	2.40133	0.0163357	0.0755094	ENSG00000267249
ENSG00000185274_GALNT17	14.1148	0.965328	0.52337	1.84445	0.0651178	0.217472	GALNT17
ENSG00000218048_ENSG00000218048	38.9909	0.964644	0.322663	2.98963	0.00279314	0.0175782	ENSG00000218048
ENSG00000144583_MARCHF4	17.617	0.964152	0.472896	2.03883	0.0414674	0.15627	MARCHF4
ENSG00000181104_F2R	320.32	0.963421	0.112283	8.58031	9.46144e-18	3.58264e-16	F2R
ENSG00000290104_ENSG00000290104	5.62721	0.963174	0.854794	1.12679	0.259831	0.535467	ENSG00000290104
ENSG00000092377_TBL1Y	4.70188	0.962954	0.914033	1.05352	0.292102	0.57267	TBL1Y
ENSG00000197813_ENSG00000197813	7.27961	0.961967	0.745765	1.28991	0.197083	0.454829	ENSG00000197813
ENSG00000260197_ENSG00000260197	12.0378	0.960871	0.552251	1.73992	0.0818735	0.256352	ENSG00000260197
ENSG00000002587_HS3ST1	24.992	0.958357	0.382386	2.50625	0.0122018	0.0592821	HS3ST1
ENSG00000068615_REEP1	98.2395	0.957119	0.200937	4.76328	1.90476e-06	2.4754e-05	REEP1
ENSG00000278000_ENSG00000278000	4.72276	0.956627	0.897935	1.06536	0.286711	0.565385	ENSG00000278000
ENSG00000249502_MED28-DT	6.87284	0.956366	0.755093	1.26655	0.205315	0.466128	MED28-DT
ENSG00000142279_WTIP	17.677	0.956255	0.450652	2.12194	0.0338429	0.133987	WTIP
ENSG00000119326_CTNNAL1	6004.95	0.955826	0.0309956	30.8375	8.24509e-209	4.82185e-206	CTNNAL1
ENSG00000114279_FGF12	84.5856	0.955581	0.213505	4.47568	7.61681e-06	9.01725e-05	FGF12
ENSG00000286182_ENSG00000286182	7.77798	0.955377	0.708013	1.34938	0.177216	0.42634	ENSG00000286182
ENSG00000213658_LAT	5.65349	0.954464	0.823253	1.15938	0.246301	0.519186	LAT
ENSG00000258586_LINC02274	170.276	0.953911	0.153616	6.2097	5.30856e-10	1.08437e-08	LINC02274
ENSG00000095464_PDE6C	5.19916	0.952513	0.830619	1.14675	0.251485	0.525048	PDE6C
ENSG00000108958_ENSG00000108958	5.19844	0.952322	0.837291	1.13738	0.255378	0.529883	ENSG00000108958
ENSG00000260296_ENSG00000260296	7.77015	0.951078	0.707921	1.34348	0.179116	0.428287	ENSG00000260296
ENSG00000157214_STEAP2	107.941	0.950356	0.189441	5.01663	5.25851e-07	7.43347e-06	STEAP2
ENSG00000165105_RASEF	165.562	0.950258	0.162819	5.83629	5.3377e-09	9.72113e-08	RASEF
ENSG00000124251_TP53TG5	5.6758	0.949268	0.819587	1.15823	0.246771	0.519328	TP53TG5
ENSG00000228787_NLGN4Y-AS1	69.9173	0.948391	0.247292	3.8351	0.000125515	0.00114891	NLGN4Y-AS1
ENSG00000279672_ENSG00000279672	7.7968	0.948375	0.694257	1.36603	0.17193	0.418956	ENSG00000279672
ENSG00000197580_BCO2	6.87053	0.948174	0.79108	1.19858	0.230691	0.499809	BCO2
ENSG00000146070_PLA2G7	354.244	0.947546	0.10352	9.15328	5.52306e-20	2.38276e-18	PLA2G7
ENSG00000261051_ENSG00000261051	10.3957	0.944332	0.60316	1.56564	0.117433	0.327547	ENSG00000261051
ENSG00000187800_PEAR1	8.26802	0.942791	0.668429	1.41046	0.158405	0.397965	PEAR1
ENSG00000278962_ENSG00000278962	16.1252	0.941071	0.478269	1.96766	0.0491071	0.176992	ENSG00000278962
ENSG00000293473_CENPBD1P	6.60745	0.940541	0.788525	1.19278	0.232954	0.502531	CENPBD1P
ENSG00000260418_ENSG00000260418	15.3553	0.939761	0.50938	1.84491	0.0650507	0.217464	ENSG00000260418
ENSG00000279561_ENSG00000279561	10.8511	0.939747	0.623916	1.50621	0.132014	0.353725	ENSG00000279561
ENSG00000170231_FABP6	39.0333	0.939071	0.312384	3.00614	0.00264584	0.0167715	FABP6
ENSG00000170500_LONRF2	316.715	0.936064	0.110747	8.45229	2.85655e-17	1.05632e-15	LONRF2
ENSG00000175318_GRAMD2A	5.67671	0.935202	0.806045	1.16024	0.245953	0.51899	GRAMD2A
ENSG00000232457_SLC16A6P1	8.78185	0.933756	0.649878	1.43682	0.15077	0.385282	SLC16A6P1
ENSG00000232682_ENSG00000232682	9.72516	0.932264	0.631191	1.47699	0.139678	0.367464	ENSG00000232682
ENSG00000211611_IGKV6-21	8.77799	0.932252	0.735199	1.26803	0.204789	0.465268	IGKV6-21
ENSG00000253802_SIRLNT	91.5517	0.931362	0.22478	4.14343	3.42147e-05	0.000355428	SIRLNT
ENSG00000176399_DMRTA1	15.4396	0.930289	0.485719	1.91528	0.0554565	0.19374	DMRTA1
ENSG00000233834_GIRGL	30.4553	0.92705	0.360917	2.56859	0.0102112	0.0512835	GIRGL
ENSG00000197467_COL13A1	9.29149	0.927003	0.630696	1.46981	0.141613	0.370464	COL13A1
ENSG00000182492_BGN	9.94532	0.926417	0.761502	1.21657	0.22377	0.490876	BGN
ENSG00000205702_CYP2D7	6.65531	0.9253	0.738021	1.25376	0.20993	0.472063	CYP2D7
ENSG00000150551_LYPD1	74.89	0.924691	0.222589	4.15424	3.26365e-05	0.000341052	LYPD1
ENSG00000215018_COL28A1	10.1822	0.922576	0.629337	1.46595	0.142662	0.372583	COL28A1
ENSG00000172264_MACROD2	26.6371	0.92031	0.369533	2.49047	0.0127574	0.0615268	MACROD2
ENSG00000101353_MROH8	10.6933	0.919136	0.587405	1.56474	0.117643	0.327906	MROH8
ENSG00000279138_ENSG00000279138	6.6775	0.918441	0.735252	1.24915	0.21161	0.473969	ENSG00000279138
ENSG00000103811_CTSH	93.7796	0.917876	0.206552	4.44379	8.83866e-06	0.00010361	CTSH
ENSG00000287804_ENSG00000287804	12.3804	0.917354	0.560408	1.63694	0.101643	0.297211	ENSG00000287804
ENSG00000293268_ENSG00000293268	13.8268	0.91617	0.512535	1.78753	0.0738521	0.237645	ENSG00000293268
ENSG00000172318_B3GALT1	18.3235	0.915401	0.464687	1.96993	0.0488464	0.176319	B3GALT1
ENSG00000261754_ENSG00000261754	7.6089	0.913709	0.714188	1.27937	0.200768	0.460172	ENSG00000261754
ENSG00000170236_USP50	6.65513	0.913088	0.760129	1.20123	0.229663	0.4986	USP50
ENSG00000172461_FUT9	63.6512	0.912182	0.244962	3.72378	0.000196264	0.00173323	FUT9
ENSG00000205221_VIT	293.259	0.911464	0.113532	8.02827	9.88529e-16	3.2723e-14	VIT
ENSG00000188991_SLC15A5	138.88	0.911107	0.179426	5.0779	3.81626e-07	5.5334e-06	SLC15A5
ENSG00000157680_DGKI	13.7935	0.910634	0.542126	1.67975	0.0930067	0.280209	DGKI
ENSG00000132554_RGS22	8.09645	0.910257	0.670237	1.35811	0.174428	0.422556	RGS22
ENSG00000240541_TM4SF1-AS1	24.3484	0.908826	0.41116	2.2104	0.0270777	0.112633	TM4SF1-AS1
ENSG00000177483_RBM44	7.64177	0.90648	0.696633	1.30123	0.19318	0.448829	RBM44
ENSG00000172164_SNTB1	96.7534	0.90371	0.199594	4.52775	5.96152e-06	7.17593e-05	SNTB1
ENSG00000227496_ENSG00000227496	14.8328	0.903319	0.518013	1.74382	0.0811911	0.254872	ENSG00000227496
ENSG00000197705_KLHL14	44.4925	0.900913	0.30289	2.97439	0.00293573	0.0183005	KLHL14
ENSG00000243238_IGKV2-30	15.7668	0.900334	0.563026	1.5991	0.109799	0.312581	IGKV2-30
ENSG00000280927_CTBP1-AS	15.5022	0.899898	0.522264	1.72307	0.0848756	0.262885	CTBP1-AS
ENSG00000225914_TSBP1-AS1	8.58768	0.899128	0.657925	1.36661	0.171747	0.418695	TSBP1-AS1
ENSG00000289135_ENSG00000289135	9.58514	0.89718	0.636272	1.41006	0.158522	0.398197	ENSG00000289135
ENSG00000257261_SLC38A4-AS1	12.9281	0.89621	0.674115	1.32946	0.183696	0.434867	SLC38A4-AS1
ENSG00000132781_MUTYH	9.10309	0.895228	0.655805	1.36508	0.172227	0.419469	MUTYH
ENSG00000070759_TESK2	5.02037	0.894503	0.852334	1.04947	0.29396	0.573867	TESK2
ENSG00000004777_ARHGAP33	36.3965	0.892298	0.319788	2.79028	0.00526623	0.0299114	ARHGAP33
ENSG00000138311_ZNF365	205.494	0.891311	0.146121	6.09982	1.06191e-09	2.10119e-08	ZNF365
ENSG00000172548_NIPAL4	11.3075	0.89111	0.602118	1.47996	0.138884	0.366047	NIPAL4
ENSG00000180638_SLC47A2	5.47201	0.89095	0.878315	1.01439	0.310399	0.590967	SLC47A2
ENSG00000266053_NDUFV2-AS1	5.01314	0.888317	0.855236	1.03868	0.298954	0.579009	NDUFV2-AS1
ENSG00000256955_ENSG00000256955	5.02491	0.887977	0.852186	1.042	0.297412	0.577134	ENSG00000256955
ENSG00000184261_KCNK12	5.53974	0.886292	0.841678	1.05301	0.292338	0.572714	KCNK12
ENSG00000289494_ENSG00000289494	5.5115	0.885825	0.855772	1.03512	0.300614	0.580542	ENSG00000289494
ENSG00000241945_PWP2	10.0991	0.885324	0.625578	1.41521	0.157007	0.395649	PWP2
ENSG00000188738_FSIP2	64.2566	0.883897	0.243424	3.6311	0.000282214	0.00238298	FSIP2
ENSG00000267681_ENSG00000267681	5.98428	0.883801	0.805786	1.09682	0.27272	0.550109	ENSG00000267681
ENSG00000214653_HNRNPA3P3	5.50405	0.883388	0.813112	1.08643	0.277289	0.555307	HNRNPA3P3
ENSG00000188659_SAXO2	5.50369	0.88326	0.810358	1.08996	0.275729	0.553281	SAXO2
ENSG00000139970_RTN1	1600.15	0.882614	0.0520398	16.9604	1.61367e-64	2.21564e-62	RTN1
ENSG00000281005_LINC00921	5.04555	0.882013	0.850811	1.03667	0.299888	0.580014	LINC00921
ENSG00000238266_LINC00707	681.273	0.88193	0.0832392	10.5951	3.13916e-26	1.80245e-24	LINC00707
ENSG00000138829_FBN2	367.056	0.880999	0.106726	8.25477	1.52189e-16	5.36398e-15	FBN2
ENSG00000259775_EIF5-DT	5.04506	0.87772	0.8981	0.977307	0.328417	0.609796	EIF5-DT
ENSG00000279539_ENSG00000279539	6.46965	0.875444	0.754289	1.16062	0.245796	0.518866	ENSG00000279539
ENSG00000227517_LINC01483	5.5511	0.874418	0.821549	1.06435	0.287169	0.565809	LINC01483
ENSG00000167632_TRAPPC9	239.939	0.87394	0.124316	7.02997	2.06578e-12	5.24416e-11	TRAPPC9
ENSG00000135919_SERPINE2	12645	0.873546	0.0274853	31.7823	1.13674e-221	7.47877e-219	SERPINE2
ENSG00000140557_ST8SIA2	85.1676	0.873332	0.206898	4.22109	2.43129e-05	0.000259919	ST8SIA2
ENSG00000138080_EMILIN1	7.47574	0.872853	0.737122	1.18414	0.236359	0.506744	EMILIN1
ENSG00000268061_NAPA-AS1	6.4927	0.871502	0.751061	1.16036	0.245902	0.518951	NAPA-AS1
ENSG00000178568_ERBB4	6.98025	0.871075	0.727275	1.19772	0.231024	0.500257	ERBB4
ENSG00000248514_ENSG00000248514	6.51947	0.868399	0.785741	1.1052	0.269074	0.546314	ENSG00000248514
ENSG00000145934_TENM2	6.97879	0.867707	0.712624	1.21762	0.223367	0.49021	TENM2
ENSG00000265205_ENSG00000265205	5.55011	0.866628	0.840887	1.03061	0.302723	0.583069	ENSG00000265205
ENSG00000107282_APBA1	5.07324	0.866232	0.86287	1.0039	0.315429	0.595982	APBA1
ENSG00000111879_FAM184A	55.9135	0.86606	0.26281	3.29538	0.000982877	0.00719698	FAM184A
ENSG00000246174_KCTD21-AS1	6.03165	0.865502	0.769693	1.12448	0.260811	0.536391	KCTD21-AS1
ENSG00000064651_SLC12A2	2850.29	0.864881	0.0432364	20.0035	5.12984e-89	1.0946e-86	SLC12A2
ENSG00000100206_DMC1	8.45093	0.86443	0.675172	1.28031	0.200436	0.45983	DMC1
ENSG00000162496_DHRS3	87.6386	0.864367	0.211522	4.08641	4.38098e-05	0.000445433	DHRS3
ENSG00000198400_NTRK1	94.8286	0.863903	0.215205	4.01432	5.96168e-05	0.000588343	NTRK1
ENSG00000239819_IGKV1D-8	6.02684	0.863448	0.820103	1.05285	0.292408	0.572773	IGKV1D-8
ENSG00000224536_CSRP1-AS1	17.356	0.862763	0.4777	1.80608	0.0709063	0.230562	CSRP1-AS1
ENSG00000278922_ENSG00000278922	7.49371	0.862511	0.711897	1.21157	0.225678	0.493828	ENSG00000278922
ENSG00000138772_ANXA3	984.821	0.862049	0.0650921	13.2435	4.91907e-40	4.41319e-38	ANXA3
ENSG00000167889_MGAT5B	14.9553	0.861874	0.519106	1.6603	0.0968532	0.287766	MGAT5B
ENSG00000102760_RGCC	15.9202	0.861057	0.481102	1.78976	0.0734924	0.236777	RGCC
ENSG00000272979_ENSG00000272979	8.43085	0.860509	0.656612	1.31053	0.190017	0.44391	ENSG00000272979
ENSG00000050438_SLC4A8	34.2662	0.86038	0.343085	2.50778	0.0121494	0.0591001	SLC4A8
ENSG00000274414_ENSG00000274414	21.504	0.859119	0.424233	2.02511	0.0428562	0.160507	ENSG00000274414
ENSG00000214999_ENSG00000214999	8.9029	0.858528	0.661424	1.298	0.194287	0.450088	ENSG00000214999
ENSG00000180113_TDRD6	144.462	0.856464	0.162641	5.26597	1.39448e-07	2.14399e-06	TDRD6
ENSG00000241404_EGFL8	8.4845	0.853251	0.693256	1.23079	0.218402	0.483666	EGFL8
ENSG00000289201_ENSG00000289201	14.5443	0.852658	0.514324	1.65782	0.0973533	0.288718	ENSG00000289201
ENSG00000174482_LINGO2	53.2142	0.852651	0.259797	3.28198	0.0010308	0.00750404	LINGO2
ENSG00000169933_FRMPD4	8.94958	0.852627	0.631236	1.35073	0.176783	0.425932	FRMPD4
ENSG00000211639_IGLV4-60	9.431	0.85214	0.707181	1.20498	0.22821	0.496684	IGLV4-60
ENSG00000120913_PDLIM2	8.49758	0.851092	0.661977	1.28568	0.198554	0.457155	PDLIM2
ENSG00000224713_ENSG00000224713	7.53135	0.848448	0.703126	1.20668	0.227556	0.496393	ENSG00000224713
ENSG00000163354_DCST2	10.9161	0.847902	0.585127	1.44909	0.147312	0.380401	DCST2
ENSG00000234779_BNC2-AS1	7.50384	0.847768	0.718187	1.18043	0.23783	0.508784	BNC2-AS1
ENSG00000125827_TMX4	10313	0.847482	0.0254838	33.2558	1.68563e-242	1.26743e-239	TMX4
ENSG00000182700_IGIP	75.3231	0.847121	0.220174	3.84751	0.000119323	0.00109669	IGIP
ENSG00000155974_GRIP1	44.6746	0.844793	0.296421	2.84998	0.00437225	0.025558	GRIP1
ENSG00000112769_LAMA4	12.8471	0.843334	0.528878	1.59457	0.110808	0.31451	LAMA4
ENSG00000224046_DMTF1-AS1	10.4152	0.842823	0.613733	1.37327	0.169668	0.415614	DMTF1-AS1
ENSG00000116745_RPE65	102.808	0.84172	0.190749	4.4127	1.02088e-05	0.000117748	RPE65
ENSG00000170909_OSCAR	14.305	0.840861	0.521512	1.61235	0.106885	0.307542	OSCAR
ENSG00000142149_HUNK	81.6492	0.840334	0.220765	3.80646	0.000140968	0.00127485	HUNK
ENSG00000187994_RINL	16.2251	0.839668	0.475603	1.76548	0.0774832	0.245773	RINL
ENSG00000165521_EML5	57.3622	0.837632	0.259903	3.22287	0.00126915	0.00898245	EML5
ENSG00000100604_CHGA	551.96	0.837485	0.0852693	9.82165	9.08414e-23	4.49651e-21	CHGA
ENSG00000196876_SCN8A	16.7856	0.835108	0.46632	1.79085	0.0733179	0.236456	SCN8A
ENSG00000100626_GALNT16	901.914	0.834594	0.0688878	12.1153	8.76857e-34	6.26496e-32	GALNT16
ENSG00000157227_MMP14	5.59097	0.833435	0.959328	0.86877	0.384973	0.662178	MMP14
ENSG00000183688_RFLNB	1070.61	0.832735	0.0632882	13.1578	1.53438e-39	1.35351e-37	RFLNB
ENSG00000268362_ENSG00000268362	24.5351	0.832575	0.407155	2.04486	0.0408686	0.15453	ENSG00000268362
ENSG00000236404_VLDLR-AS1	5.81858	0.830229	0.831795	0.998117	0.318223	0.599276	VLDLR-AS1
ENSG00000105649_RAB3A	29.7001	0.830183	0.364236	2.27924	0.0226525	0.0979954	RAB3A
ENSG00000160229_ZNF66	8.74155	0.829942	0.669315	1.23999	0.21498	0.478643	ZNF66
ENSG00000006757_PNPLA4	153.391	0.829442	0.166858	4.97094	6.66289e-07	9.28035e-06	PNPLA4
ENSG00000187653_TMSB4XP8	18.3997	0.829209	0.841662	0.985204	0.324524	0.605768	TMSB4XP8
ENSG00000162782_TDRD5	18.2873	0.827543	0.448597	1.84474	0.065076	0.217464	TDRD5
ENSG00000224049_ENSG00000224049	5.83189	0.826529	0.844053	0.979238	0.327463	0.60866	ENSG00000224049
ENSG00000260884_PCHILR	5.34399	0.82577	0.838784	0.984484	0.324877	0.606146	PCHILR
ENSG00000107242_PIP5K1B	204.649	0.824986	0.141146	5.84492	5.06805e-09	9.316e-08	PIP5K1B
ENSG00000250986_LINC02600	12.1476	0.823927	0.56684	1.45355	0.146072	0.378226	LINC02600
ENSG00000261542_ENSG00000261542	5.82408	0.823684	0.799582	1.03014	0.302943	0.583217	ENSG00000261542
ENSG00000236308_ENSG00000236308	5.34794	0.822824	0.816029	1.00833	0.313298	0.59423	ENSG00000236308
ENSG00000108602_ALDH3A1	8812.82	0.821327	0.0290377	28.2849	5.30546e-176	2.53858e-173	ALDH3A1
ENSG00000197140_ADAM32	7.80005	0.820828	0.679576	1.20785	0.227104	0.495916	ADAM32
ENSG00000283341_ENSG00000283341	14.608	0.820281	0.502825	1.63134	0.102818	0.299813	ENSG00000283341
ENSG00000291224_ENSG00000291224	23.3643	0.819496	0.399964	2.04893	0.0404693	0.153534	ENSG00000291224
ENSG00000144821_MYH15	47.267	0.819496	0.281554	2.91061	0.0036072	0.0217065	MYH15
ENSG00000110427_KIAA1549L	8.32505	0.818521	0.689696	1.18679	0.235312	0.505521	KIAA1549L
ENSG00000048540_LMO3	9.28139	0.818164	0.668436	1.224	0.220953	0.486806	LMO3
ENSG00000207146_Y_RNA	13.1797	0.817952	0.553773	1.47705	0.139662	0.367464	RNA
ENSG00000198732_SMOC1	2153.93	0.817454	0.0438561	18.6395	1.53749e-77	2.69744e-75	SMOC1
ENSG00000101144_BMP7	24.3577	0.816574	0.385731	2.11695	0.0342638	0.135088	BMP7
ENSG00000280129_ENSG00000280129	5.36317	0.816065	0.807625	1.01045	0.312279	0.593368	ENSG00000280129
ENSG00000042781_USH2A	5.84458	0.815097	0.784729	1.0387	0.298945	0.579009	USH2A
ENSG00000100197_CYP2D6	4.88439	0.814018	0.857703	0.949067	0.342586	0.622488	CYP2D6
ENSG00000215218_UBE2QL1	5.86703	0.814014	0.801095	1.01613	0.309569	0.589994	UBE2QL1
ENSG00000286050_ENSG00000286050	6.34905	0.813569	0.752935	1.08053	0.279906	0.558384	ENSG00000286050
ENSG00000292998_MIR3171HG	7.30322	0.813384	0.727916	1.11741	0.263818	0.540086	MIR3171HG
ENSG00000281332_LINC00997	75.0774	0.813234	0.246789	3.29526	0.000983323	0.00719698	LINC00997
ENSG00000120262_CCDC170	4.88103	0.813093	0.913789	0.889803	0.373572	0.652625	CCDC170
ENSG00000270049_ATP6V0D1-DT	16.6135	0.812583	0.471453	1.72357	0.0847853	0.262802	ATP6V0D1-DT
ENSG00000279419_ENSG00000279419	11.2585	0.811828	0.569588	1.42529	0.154073	0.390851	ENSG00000279419
ENSG00000168916_ZNF608	63.98	0.811791	0.240539	3.37488	0.000738468	0.00561407	ZNF608
ENSG00000168631_MUCL3	7.8526	0.810607	0.693828	1.16831	0.242681	0.515253	MUCL3
ENSG00000059377_TBXAS1	48.1732	0.808889	0.290442	2.78503	0.00535235	0.0303569	TBXAS1
ENSG00000283973_ENSG00000283973	5.36085	0.807484	0.871411	0.92664	0.354114	0.633521	ENSG00000283973
ENSG00000164120_HPGD	7.3475	0.80618	0.700604	1.15069	0.249859	0.523176	HPGD
ENSG00000260398_ENSG00000260398	7.34378	0.805346	0.703656	1.14452	0.25241	0.526007	ENSG00000260398
ENSG00000175161_CADM2	806.303	0.805264	0.0723166	11.1353	8.44906e-29	5.29407e-27	CADM2
ENSG00000221923_ZNF880	14.6835	0.805258	0.551819	1.45928	0.144488	0.376046	ZNF880
ENSG00000085563_ABCB1	322.382	0.80459	0.108689	7.40269	1.33449e-13	3.79667e-12	ABCB1
ENSG00000285825_CCDC15-DT	10.3053	0.804283	0.596031	1.3494	0.177209	0.42634	CCDC15-DT
ENSG00000197444_OGDHL	37.4641	0.803784	0.35339	2.27449	0.0229364	0.0989524	OGDHL
ENSG00000279267_ENSG00000279267	14.4318	0.802943	0.524393	1.53119	0.125723	0.34236	ENSG00000279267
ENSG00000027869_SH2D2A	4671.87	0.802694	0.039608	20.266	2.56947e-91	5.87998e-89	SH2D2A
ENSG00000225698_IGHV3-72	28.1582	0.80092	0.42087	1.90301	0.0570395	0.19812	IGHV3-72
ENSG00000073792_IGF2BP2	133.437	0.800204	0.167565	4.77548	1.79275e-06	2.33753e-05	IGF2BP2
ENSG00000129204_USP6	5.41272	0.799681	0.852722	0.937797	0.348349	0.627902	USP6
ENSG00000280010_ENSG00000280010	5.38376	0.79902	0.847738	0.942532	0.34592	0.625525	ENSG00000280010
ENSG00000270062_ENSG00000270062	8.35124	0.798598	0.673818	1.18518	0.235945	0.506123	ENSG00000270062
ENSG00000166073_GPR176	66.3626	0.798368	0.238937	3.34134	0.000833761	0.00626014	GPR176
ENSG00000168939_SPRY3	24.2954	0.798095	0.391917	2.03639	0.0417113	0.157039	SPRY3
ENSG00000205129_CFAP96	20.3627	0.797558	0.454662	1.75418	0.0794001	0.250495	CFAP96
ENSG00000116183_PAPPA2	506.249	0.796498	0.0861348	9.24711	2.30643e-20	1.02299e-18	PAPPA2
ENSG00000122481_RWDD3	15.4264	0.793782	0.48457	1.63812	0.101397	0.296658	RWDD3
ENSG00000286735_ENSG00000286735	12.4902	0.790485	0.556132	1.4214	0.155201	0.392568	ENSG00000286735
ENSG00000021645_NRXN3	228.776	0.78871	0.129642	6.08375	1.17402e-09	2.31145e-08	NRXN3
ENSG00000074527_NTN4	1722.3	0.786313	0.0524031	15.0051	6.80001e-51	7.95349e-49	NTN4
ENSG00000144331_ZNF385B	82.6019	0.786131	0.213079	3.68938	0.0002248	0.00195444	ZNF385B
ENSG00000141639_MAPK4	194.996	0.785872	0.148326	5.29829	1.16894e-07	1.81313e-06	MAPK4
ENSG00000286558_ENSG00000286558	18.1668	0.785429	0.487124	1.61238	0.106879	0.307542	ENSG00000286558
ENSG00000103044_HAS3	23.1075	0.784907	0.394957	1.98732	0.0468865	0.171454	HAS3
ENSG00000169282_KCNAB1	10.0771	0.784174	0.61052	1.28444	0.19899	0.457757	KCNAB1
ENSG00000227536_SOCS5P4	9.11568	0.782233	0.63444	1.23295	0.217594	0.483032	SOCS5P4
ENSG00000005187_ACSM3	53.3527	0.781812	0.267027	2.92784	0.00341325	0.020721	ACSM3
ENSG00000182771_GRID1	9.06967	0.78159	0.663531	1.17792	0.238827	0.510294	GRID1
ENSG00000253998_IGKV2-29	29.0657	0.780448	0.435671	1.79137	0.0732337	0.236233	IGKV2-29
ENSG00000157326_DHRS4	67.1527	0.779433	0.235908	3.30396	0.000953279	0.00701411	DHRS4
ENSG00000198729_PPP1R14C	19.6803	0.779098	0.428657	1.81753	0.0691355	0.226672	PPP1R14C
ENSG00000120211_INSL4	120.222	0.778702	0.180203	4.32125	1.5515e-05	0.000172888	INSL4
ENSG00000259673_IQCH-AS1	52.6804	0.777753	0.269126	2.88992	0.00385334	0.023003	IQCH-AS1
ENSG00000041515_MYO16	7.64298	0.777658	0.695187	1.11863	0.263297	0.539568	MYO16
ENSG00000279453_ENSG00000279453	52.7792	0.77684	0.27477	2.82724	0.00469512	0.02711	ENSG00000279453
ENSG00000176678_FOXL1	360.969	0.776326	0.104546	7.4257	1.12186e-13	3.2149e-12	FOXL1
ENSG00000185477_GPRIN3	3020.82	0.775395	0.0378992	20.4594	4.95369e-93	1.15028e-90	GPRIN3
ENSG00000226823_SUGT1P1	7.61702	0.775075	0.712709	1.08751	0.276814	0.554892	SUGT1P1
ENSG00000245248_USP2-AS1	15.7889	0.772746	0.474127	1.62983	0.103138	0.300414	USP2-AS1
ENSG00000258441_LINC00641	155.756	0.77193	0.153043	5.04387	4.56214e-07	6.53093e-06	LINC00641
ENSG00000288890_ENSG00000288890	5.6687	0.770883	0.8541	0.902567	0.366756	0.64582	ENSG00000288890
ENSG00000078487_ZCWPW1	11.8075	0.767265	0.595117	1.28927	0.197305	0.455075	ZCWPW1
ENSG00000261485_PAN3-AS1	7.15984	0.766808	0.72457	1.05829	0.289922	0.569245	PAN3-AS1
ENSG00000224843_LINC00240	5.65656	0.766727	0.822379	0.932327	0.351167	0.630747	LINC00240
ENSG00000123999_INHA	7.65253	0.766365	0.680216	1.12665	0.259891	0.535467	INHA
ENSG00000230280_HNRNPA1P59	12.3024	0.764811	0.569051	1.34401	0.178945	0.428178	HNRNPA1P59
ENSG00000117322_CR2	8.18267	0.762932	0.674195	1.13162	0.257794	0.532937	CR2
ENSG00000277247_ENSG00000277247	13.8733	0.762382	0.516669	1.47557	0.140059	0.368082	ENSG00000277247
ENSG00000165186_PTCHD1	826.095	0.762307	0.0751078	10.1495	3.33068e-24	1.79493e-22	PTCHD1
ENSG00000227946_INO80D-AS1	7.70703	0.76142	0.701484	1.08544	0.277726	0.555476	INO80D-AS1
ENSG00000285644_ENSG00000285644	13.8923	0.761411	0.524912	1.45055	0.146905	0.37977	ENSG00000285644
ENSG00000248487_ABHD14A	6.15883	0.761376	0.775923	0.981252	0.326468	0.607613	ABHD14A
ENSG00000270127_ENSG00000270127	5.70133	0.760759	0.822583	0.924841	0.355048	0.634293	ENSG00000270127
ENSG00000236901_MIR600HG	38.2547	0.759404	0.337245	2.25179	0.0243358	0.103799	MIR600HG
ENSG00000102466_FGF14	130.484	0.759242	0.167754	4.52591	6.0135e-06	7.22077e-05	FGF14
ENSG00000244716_RPL17P7	7.68071	0.759083	0.685175	1.10787	0.267919	0.544809	RPL17P7
ENSG00000165887_ANKRD2	16.5755	0.757335	0.467053	1.62152	0.104906	0.30397	ANKRD2
ENSG00000135862_LAMC1	22257.3	0.757278	0.019741	38.3607	0	0	LAMC1
ENSG00000250244_ENSG00000250244	6.18848	0.755894	0.767044	0.985463	0.324397	0.605768	ENSG00000250244
ENSG00000290837_LRRC37A5P	5.19038	0.755287	0.826608	0.913718	0.360865	0.639653	LRRC37A5P
ENSG00000257839_PHLDA1-DT	4.71955	0.754946	0.922966	0.817957	0.413382	0.685353	PHLDA1-DT
ENSG00000233680_HNRNPA1P27	4.70742	0.75438	0.890055	0.847566	0.39668	0.672852	HNRNPA1P27
ENSG00000272341_ENSG00000272341	38.418	0.754047	0.31141	2.42139	0.0154611	0.072015	ENSG00000272341
ENSG00000235316_DUSP8P5	6.18138	0.753932	0.770135	0.97896	0.3276	0.60878	DUSP8P5
ENSG00000054277_OPN3	76.6431	0.753724	0.21746	3.46604	0.000528179	0.00416789	OPN3
ENSG00000117862_TXNDC12	14.4108	0.753443	0.539356	1.39693	0.162434	0.40474	TXNDC12
ENSG00000261594_TPBGL	5.2091	0.75324	0.837601	0.899283	0.368502	0.648028	TPBGL
ENSG00000211625_IGKV3D-20	20.0893	0.753067	0.487985	1.54322	0.122778	0.337277	IGKV3D-20
ENSG00000293415_ENSG00000293415	5.22987	0.751998	0.905212	0.830743	0.406119	0.678584	ENSG00000293415
ENSG00000230387_ENSG00000230387	5.21679	0.751703	0.823758	0.912529	0.36149	0.640192	ENSG00000230387
ENSG00000182256_GABRG3	16.1905	0.750298	0.519135	1.44528	0.148378	0.381702	GABRG3
ENSG00000112394_SLC16A10	47.7084	0.750292	0.278829	2.69087	0.00712659	0.0381454	SLC16A10
ENSG00000143994_ABHD1	10.4362	0.75026	0.594166	1.26271	0.206693	0.468503	ABHD1
ENSG00000244694_PTCHD4	48.3961	0.749647	0.275684	2.71922	0.00654358	0.0357643	PTCHD4
ENSG00000258819_LINC02289	24.0407	0.749394	0.395431	1.89513	0.0580751	0.200702	LINC02289
ENSG00000005471_ABCB4	5.20765	0.749322	0.846454	0.885248	0.376023	0.654573	ABCB4
ENSG00000280099_ENSG00000280099	6.22881	0.749037	0.816272	0.917631	0.358812	0.637376	ENSG00000280099
ENSG00000227038_GTF2IP7	7.23194	0.748109	0.738876	1.0125	0.311301	0.59228	GTF2IP7
ENSG00000205809_KLRC2	9.4262	0.747669	0.620167	1.20559	0.227974	0.49654	KLRC2
ENSG00000261360_OTULIN-DT	5.7163	0.747314	0.790003	0.945963	0.344168	0.62382	OTULIN-DT
ENSG00000251259_ENSG00000251259	5.20055	0.746968	0.838545	0.890791	0.373041	0.652306	ENSG00000251259
ENSG00000249863_ENSG00000249863	46.2915	0.746326	0.300259	2.48561	0.012933	0.0622406	ENSG00000249863
ENSG00000024526_DEPDC1	5139.17	0.745857	0.0303235	24.5967	1.37136e-133	4.41913e-131	DEPDC1
ENSG00000235990_RPL23AP20	4.73129	0.745317	0.898559	0.829458	0.406845	0.679264	RPL23AP20
ENSG00000233559_LINC00513	16.1498	0.745117	0.480719	1.55	0.121141	0.334759	LINC00513
ENSG00000212766_EWSAT1	462.374	0.743079	0.0941413	7.89323	2.94465e-15	9.41215e-14	EWSAT1
ENSG00000211632_IGKV3D-11	11.444	0.741215	0.581642	1.27435	0.20254	0.46201	IGKV3D-11
ENSG00000172296_SPTLC3	792.805	0.740444	0.0707553	10.4649	1.2527e-25	7.08966e-24	SPTLC3
ENSG00000225806_ENSG00000225806	9.92675	0.739178	0.615682	1.20058	0.229913	0.498739	ENSG00000225806
ENSG00000143450_OAZ3	5.2482	0.737996	0.842451	0.876011	0.381024	0.658823	OAZ3
ENSG00000141668_CBLN2	14.1879	0.737493	0.505193	1.45982	0.144339	0.375718	CBLN2
ENSG00000240891_PLCXD2	228.254	0.736893	0.147037	5.01163	5.39711e-07	7.62258e-06	PLCXD2
ENSG00000164251_F2RL1	63.0029	0.736734	0.248996	2.95882	0.00308819	0.0190814	F2RL1
ENSG00000136542_GALNT5	933.761	0.736131	0.0669036	11.0029	3.70236e-28	2.25715e-26	GALNT5
ENSG00000259222_ENSG00000259222	8.46179	0.736102	0.65595	1.12219	0.261781	0.537736	ENSG00000259222
ENSG00000184788_SATL1	4.74147	0.735984	0.857377	0.858414	0.390664	0.667379	SATL1
ENSG00000254369_HOXA-AS3	4.73978	0.735421	0.859599	0.85554	0.392252	0.668786	HOXA-AS3
ENSG00000245105_A2M-AS1	4.73942	0.735333	0.857337	0.857694	0.391061	0.667769	A2M-AS1
ENSG00000181798_LINC00471	13.2014	0.734326	0.518119	1.41729	0.156398	0.394745	LINC00471
ENSG00000197653_DNAH10	24.4036	0.73308	0.385573	1.90127	0.0572661	0.198597	DNAH10
ENSG00000286067_ENSG00000286067	17.4048	0.732259	0.467875	1.56508	0.117565	0.327789	ENSG00000286067
ENSG00000221890_NPTXR	34.217	0.731659	0.360335	2.0305	0.0423061	0.15872	NPTXR
ENSG00000134940_ACRV1	5.23965	0.731631	0.843704	0.867166	0.385851	0.663134	ACRV1
ENSG00000197632_SERPINB2	1660.41	0.731365	0.050363	14.5219	8.80823e-48	9.52616e-46	SERPINB2
ENSG00000268996_MAN1B1-DT	12.1981	0.730168	0.571141	1.27844	0.201095	0.460521	MAN1B1-DT
ENSG00000211955_IGHV3-33	39.1212	0.729748	0.569785	1.28074	0.200284	0.459735	IGHV3-33
ENSG00000279075_ENSG00000279075	4.73628	0.72971	0.882026	0.827311	0.408061	0.679886	ENSG00000279075
ENSG00000103489_XYLT1	2202.54	0.729593	0.0428086	17.0431	3.9306e-65	5.54144e-63	XYLT1
ENSG00000261879_ZNF594-DT	8.45142	0.729478	0.668265	1.0916	0.275009	0.55245	ZNF594-DT
ENSG00000237637_FRY-AS1	4.7752	0.729234	0.907983	0.803135	0.421896	0.692345	FRY-AS1
ENSG00000128610_FEZF1	4.74529	0.728807	0.870487	0.837241	0.402457	0.676619	FEZF1
ENSG00000229419_RALGAPA1P1	9.46812	0.72867	0.640514	1.13763	0.255274	0.529737	RALGAPA1P1
ENSG00000235587_GAPDHP65	6.95213	0.72831	0.745362	0.977123	0.328508	0.609894	GAPDHP65
ENSG00000258512_LINC00239	87.1034	0.727714	0.206612	3.52213	0.000428099	0.00345764	LINC00239
ENSG00000147509_RGS20	19.7243	0.727314	0.434315	1.67462	0.0940086	0.281999	RGS20
ENSG00000224152_BAZ2B-AS1	19.2224	0.726745	0.440133	1.65119	0.0986991	0.291192	BAZ2B-AS1
ENSG00000159110_IFNAR2	7.98984	0.726473	0.682684	1.06414	0.287265	0.565844	IFNAR2
ENSG00000272716_SLC30A6-DT	7.46846	0.72645	0.694622	1.04582	0.295644	0.575812	SLC30A6-DT
ENSG00000288880_ENSG00000288880	13.2636	0.726406	0.526901	1.37864	0.168006	0.413211	ENSG00000288880
ENSG00000234664_HMGN2P5	15.5047	0.725955	0.484804	1.49742	0.134284	0.357985	HMGN2P5
ENSG00000290374_FAM86EP	20.217	0.725947	0.427019	1.70003	0.0891245	0.271361	FAM86EP
ENSG00000134864_GGACT	11.7708	0.725743	0.568327	1.27698	0.201609	0.461029	GGACT
ENSG00000267414_SETBP1-DT	4.74888	0.725579	0.875719	0.828553	0.407358	0.67936	SETBP1-DT
ENSG00000174332_GLIS1	16.4926	0.724276	0.471909	1.53478	0.124838	0.340978	GLIS1
ENSG00000180537_RNF182	14.4587	0.723384	0.529324	1.36662	0.171745	0.418695	RNF182
ENSG00000091409_ITGA6	4503.69	0.722665	0.0331146	21.8232	1.39822e-105	3.80654e-103	ITGA6
ENSG00000277856_ENSG00000277856	11.7861	0.72202	0.658659	1.0962	0.272993	0.550369	ENSG00000277856
ENSG00000213700_RPL17P50	8.52452	0.721825	0.65428	1.10324	0.269925	0.546993	RPL17P50
ENSG00000079150_FKBP7	228.702	0.72128	0.128395	5.61765	1.93567e-08	3.29001e-07	FKBP7
ENSG00000167037_SGSM1	26.7698	0.72084	0.365607	1.97163	0.0486524	0.175754	SGSM1
ENSG00000263004_AKAP1-DT	6.99882	0.720677	0.715516	1.00721	0.313832	0.594702	AKAP1-DT
ENSG00000274220_ENSG00000274220	7.00746	0.719882	0.716915	1.00414	0.315312	0.595832	ENSG00000274220
ENSG00000117834_SLC5A9	7.49929	0.719253	0.729694	0.985691	0.324285	0.605756	SLC5A9
ENSG00000124743_KLHL31	12.9524	0.717801	0.552586	1.29898	0.193949	0.4497	KLHL31
ENSG00000144227_NXPH2	41.8532	0.717715	0.297441	2.41297	0.0158233	0.0733989	NXPH2
ENSG00000211895_IGHA1	56.2544	0.717569	0.645865	1.11102	0.266559	0.543526	IGHA1
ENSG00000263327_TAPT1-AS1	21.0395	0.717416	0.425967	1.68421	0.0921417	0.278367	TAPT1-AS1
ENSG00000107984_DKK1	228.664	0.717381	0.135506	5.29409	1.19613e-07	1.84985e-06	DKK1
ENSG00000279628_ENSG00000279628	16.7644	0.716957	0.468718	1.52961	0.126113	0.343035	ENSG00000279628
ENSG00000196482_ESRRG	31.0885	0.715708	0.393752	1.81766	0.0691157	0.226654	ESRRG
ENSG00000227403_LINC01806	28.5689	0.714729	0.360938	1.9802	0.0476809	0.173435	LINC01806
ENSG00000273306_ENSG00000273306	10.7295	0.714717	0.602553	1.18615	0.235564	0.50578	ENSG00000273306
ENSG00000267040_ATP8B1-AS1	9.7545	0.714403	0.613729	1.16404	0.244409	0.517044	ATP8B1-AS1
ENSG00000282386_ENSG00000282386	24.3146	0.714367	0.396244	1.80285	0.0714124	0.231874	ENSG00000282386
ENSG00000152990_ADGRA3	1039.09	0.713799	0.0623266	11.4526	2.28287e-30	1.49571e-28	ADGRA3
ENSG00000139132_FGD4	180.854	0.712905	0.158451	4.49922	6.8203e-06	8.13388e-05	FGD4
ENSG00000290796_ENSG00000290796	9.75424	0.712522	0.632115	1.1272	0.259657	0.535385	ENSG00000290796
ENSG00000204444_APOM	7.02424	0.712335	0.722575	0.985828	0.324217	0.60575	APOM
ENSG00000139160_ETFBKMT	15.3209	0.711677	0.566479	1.25632	0.209001	0.470976	ETFBKMT
ENSG00000227214_HCG15	7.02159	0.711668	0.710853	1.00115	0.316756	0.597275	HCG15
ENSG00000278570_NR2E3	6.50645	0.708871	0.744772	0.951796	0.3412	0.621578	NR2E3
ENSG00000246560_UBE2D3-AS1	6.03805	0.708408	0.798011	0.887717	0.374693	0.653507	UBE2D3-AS1
ENSG00000006283_CACNA1G	7.55965	0.706874	0.740002	0.955232	0.33946	0.619988	CACNA1G
ENSG00000211669_IGLV3-10	15.8176	0.705817	0.524903	1.34466	0.178735	0.428028	IGLV3-10
ENSG00000237126_ENSG00000237126	16.2951	0.705562	0.478771	1.47369	0.140564	0.368688	ENSG00000237126
ENSG00000245317_MRNIP-DT	8.82591	0.704541	0.688564	1.0232	0.306212	0.586847	MRNIP-DT
ENSG00000135324_MRAP2	46.4332	0.704176	0.2773	2.5394	0.0111042	0.0549643	MRAP2
ENSG00000116106_EPHA4	2500.73	0.704092	0.0413719	17.0186	5.97941e-65	8.3553e-63	EPHA4
ENSG00000065609_SNAP91	21.8636	0.704078	0.409538	1.7192	0.0855781	0.264076	SNAP91
ENSG00000184343_SRPK3	9.81387	0.703483	0.598662	1.17509	0.239958	0.511916	SRPK3
ENSG00000273117_INSIG1-DT	16.5407	0.70324	0.495347	1.41969	0.155698	0.393354	INSIG1-DT
ENSG00000153246_PLA2R1	1408.49	0.702968	0.0563835	12.4676	1.12119e-35	8.73989e-34	PLA2R1
ENSG00000186472_PCLO	88.5549	0.700693	0.207396	3.37853	0.000728744	0.00555619	PCLO
ENSG00000197483_ZNF628	10.3102	0.700439	0.601584	1.16432	0.244293	0.516937	ZNF628
ENSG00000198785_GRIN3A	5.4919	0.700274	0.84778	0.826009	0.408799	0.680374	GRIN3A
ENSG00000166033_HTRA1	589.222	0.699897	0.0838663	8.34539	7.09815e-17	2.57064e-15	HTRA1
ENSG00000230330_HMGN2P3	13.5858	0.699875	0.551814	1.26832	0.204685	0.4651	HMGN2P3
ENSG00000272338_ENSG00000272338	8.27267	0.698942	0.665188	1.05074	0.293376	0.573227	ENSG00000272338
ENSG00000156804_FBXO32	160.223	0.698426	0.151726	4.60322	4.16013e-06	5.11194e-05	FBXO32
ENSG00000241755_IGKV1-9	34.6813	0.698256	0.402571	1.73449	0.0828309	0.258478	IGKV1-9
ENSG00000122584_NXPH1	167.864	0.698203	0.147748	4.72565	2.29384e-06	2.94949e-05	NXPH1
ENSG00000067836_ROGDI	8.27662	0.698168	0.726198	0.961402	0.33635	0.616786	ROGDI
ENSG00000151320_AKAP6	104.453	0.698142	0.186205	3.74932	0.000177316	0.00158003	AKAP6
ENSG00000157890_MEGF11	5.50858	0.69726	0.835426	0.834615	0.403934	0.677299	MEGF11
ENSG00000170846_MRFAP1L2	167.559	0.697142	0.146491	4.75895	1.94599e-06	2.52691e-05	MRFAP1L2
ENSG00000206754_SNORD101	7.06152	0.696391	0.758675	0.917904	0.358669	0.637266	SNORD101
ENSG00000211965_IGHV3-49	41.077	0.69563	0.564287	1.23276	0.217665	0.483054	IGHV3-49
ENSG00000234327_ZNF232-AS1	26.902	0.695549	0.379755	1.83157	0.0670153	0.221607	ZNF232-AS1
ENSG00000197102_DYNC1H1	22476	0.695353	0.0274927	25.2923	3.88156e-141	1.36199e-138	DYNC1H1
ENSG00000232656_IDI2-AS1	12.6146	0.694898	0.547286	1.26972	0.204186	0.464566	IDI2-AS1
ENSG00000271918_ENSG00000271918	8.81191	0.694482	0.631316	1.10005	0.271309	0.548313	ENSG00000271918
ENSG00000197599_CCDC154	5.5494	0.694214	0.845165	0.821395	0.411422	0.683106	CCDC154
ENSG00000254064_PIWIL2-DT	5.52226	0.693818	0.819183	0.846964	0.397015	0.673276	PIWIL2-DT
ENSG00000278784_ENSG00000278784	24.242	0.693764	0.404832	1.71371	0.0865824	0.265928	ENSG00000278784
ENSG00000076826_CAMSAP3	7.82021	0.693542	0.702102	0.987807	0.323247	0.604819	CAMSAP3
ENSG00000088992_TESC	223.731	0.692337	0.13745	5.03702	4.72828e-07	6.75041e-06	TESC
ENSG00000112238_PRDM13	24.6513	0.692309	0.41838	1.65474	0.0979782	0.289715	PRDM13
ENSG00000115290_GRB14	27.1516	0.692302	0.368711	1.87763	0.0604317	0.206317	GRB14
ENSG00000174225_ARL13A	8.28512	0.69183	0.680215	1.01707	0.309118	0.589774	ARL13A
ENSG00000273893_ENSG00000273893	13.3503	0.691522	0.541363	1.27737	0.201471	0.46088	ENSG00000273893
ENSG00000259092_TRAV30	21.6519	0.69109	0.428021	1.61462	0.106394	0.306618	TRAV30
ENSG00000239388_ASB14	5.54891	0.690332	0.826172	0.835579	0.403392	0.677269	ASB14
ENSG00000276597_TRBV11-3	6.5752	0.68978	0.821281	0.839882	0.400974	0.675516	TRBV11-3
ENSG00000175279_CENPS	5.54182	0.688274	0.808769	0.851014	0.394762	0.671136	CENPS
ENSG00000122574_WIPF3	12.8271	0.688228	0.534961	1.2865	0.198268	0.456592	WIPF3
ENSG00000290705_ENSG00000290705	6.07291	0.686878	0.793538	0.86559	0.386715	0.664367	ENSG00000290705
ENSG00000175806_MSRA	49.8545	0.686374	0.307398	2.23285	0.0255586	0.107676	MSRA
ENSG00000226711_FAM66C	16.1432	0.686228	0.481216	1.42603	0.15386	0.390649	FAM66C
ENSG00000211651_IGLV1-44	113.585	0.686188	0.412717	1.66261	0.0963903	0.2869	IGLV1-44
ENSG00000253633_LINC03047	8.31871	0.68575	0.668777	1.02538	0.305184	0.585737	LINC03047
ENSG00000249898_MCPH1-AS1	13.3864	0.68495	0.519539	1.31838	0.187376	0.439951	MCPH1-AS1
ENSG00000293137_MSL3P1	17.9086	0.684771	0.449714	1.52268	0.127838	0.346238	MSL3P1
ENSG00000285812_ENSG00000285812	5.04422	0.683948	0.835493	0.818616	0.413006	0.684899	ENSG00000285812
ENSG00000105810_CDK6	3630.05	0.683941	0.0391186	17.4838	1.90489e-68	2.78502e-66	CDK6
ENSG00000262904_TMPOP2	13.3561	0.682801	0.549337	1.24295	0.213885	0.477206	TMPOP2
ENSG00000107099_DOCK8	67.1631	0.682613	0.251022	2.71934	0.0065413	0.0357643	DOCK8
ENSG00000293310_ENSG00000293310	40.4018	0.681451	0.31255	2.18029	0.0292356	0.119923	ENSG00000293310
ENSG00000109255_NMU	39.1293	0.681432	0.311549	2.18724	0.028725	0.118229	NMU
ENSG00000187957_DNER	3902.83	0.680118	0.0340466	19.9761	8.89594e-89	1.87289e-86	DNER
ENSG00000218418_ENSG00000218418	7.31102	0.679931	0.71609	0.949505	0.342364	0.622488	ENSG00000218418
ENSG00000258537_FRMD6-AS2	17.7399	0.679834	0.478542	1.42063	0.155423	0.392787	FRMD6-AS2
ENSG00000140043_PTGR2	15.1809	0.678682	0.490799	1.38281	0.166723	0.411481	PTGR2
ENSG00000211662_IGLV3-21	179.221	0.678361	0.5317	1.27583	0.202014	0.461523	IGLV3-21
ENSG00000163293_NIPAL1	153.404	0.678191	0.154751	4.38245	1.1735e-05	0.000133306	NIPAL1
ENSG00000290758_ENSG00000290758	5.06149	0.677828	0.839672	0.807253	0.419521	0.690335	ENSG00000290758
ENSG00000236345_SCAT8	18.4629	0.676743	0.446407	1.51598	0.129525	0.34913	SCAT8
ENSG00000172901_LVRN	5.56868	0.676613	0.870261	0.777483	0.436874	0.703982	LVRN
ENSG00000285517_ENSG00000285517	108.274	0.676339	0.189708	3.56515	0.000363649	0.00299688	ENSG00000285517
ENSG00000233608_TWIST2	46.7527	0.6756	0.281987	2.39585	0.0165817	0.0764897	TWIST2
ENSG00000269514_ENSG00000269514	10.6815	0.673677	0.605693	1.11224	0.266035	0.542935	ENSG00000269514
ENSG00000163661_PTX3	215.369	0.673245	0.135904	4.95382	7.27687e-07	1.00614e-05	PTX3
ENSG00000272667_ENSG00000272667	10.1841	0.673026	0.630436	1.06756	0.28572	0.563993	ENSG00000272667
ENSG00000231185_SPRY4-AS1	14.7268	0.671982	0.529035	1.2702	0.204012	0.464346	SPRY4-AS1
ENSG00000165434_PGM2L1	538.194	0.671101	0.0853801	7.86016	3.83648e-15	1.21887e-13	PGM2L1
ENSG00000157734_SNX22	5.06663	0.67102	0.869474	0.771754	0.44026	0.706474	SNX22
ENSG00000221994_ZNF630	26.5672	0.670624	0.386539	1.73495	0.0827505	0.258278	ZNF630
ENSG00000226763_SRRM5	5.076	0.670427	0.837471	0.800537	0.4234	0.693593	SRRM5
ENSG00000211946_IGHV3-20	32.7159	0.669864	0.375458	1.78412	0.0744034	0.239224	IGHV3-20
ENSG00000244575_IGKV1-27	34.9962	0.669834	0.643084	1.0416	0.297599	0.577354	IGKV1-27
ENSG00000281468_ENSG00000281468	16.4569	0.66882	0.471188	1.41943	0.155772	0.39348	ENSG00000281468
ENSG00000262558_ENSG00000262558	16.9714	0.668611	0.457397	1.46177	0.143803	0.374819	ENSG00000262558
ENSG00000275160_RPL7AP45	39.3003	0.668136	0.30675	2.17812	0.0293974	0.120349	RPL7AP45
ENSG00000170775_GPR37	286.688	0.66769	0.116081	5.75194	8.82232e-09	1.56522e-07	GPR37
ENSG00000080644_CHRNA3	14.2047	0.667389	0.502364	1.3285	0.184013	0.435192	CHRNA3
ENSG00000120708_TGFBI	22759.7	0.667383	0.0193463	34.4966	9.01461e-261	7.11703e-258	TGFBI
ENSG00000289353_ENSG00000289353	256.779	0.664118	0.128501	5.16819	2.36377e-07	3.51069e-06	ENSG00000289353
ENSG00000259985_ENSG00000259985	37.6297	0.663815	0.310398	2.13859	0.0324686	0.129858	ENSG00000259985
ENSG00000169605_GKN1	52.5917	0.663787	0.264014	2.51421	0.0119299	0.0582838	GKN1
ENSG00000080823_MOK	421.684	0.661643	0.0964696	6.85856	6.95563e-12	1.67678e-10	MOK
ENSG00000124785_NRN1	333.428	0.661604	0.110694	5.97685	2.27488e-09	4.39124e-08	NRN1
ENSG00000178429_RPS3AP5	12.6693	0.661096	0.539506	1.22537	0.220434	0.486479	RPS3AP5
ENSG00000239389_PCDHA13	15.4461	0.660887	0.500137	1.32141	0.186364	0.43843	PCDHA13
ENSG00000271646_IRF2-DT	8.61896	0.660867	0.733247	0.901288	0.367435	0.646801	IRF2-DT
ENSG00000229056_HECW2-AS1	11.4773	0.660308	0.573279	1.15181	0.249399	0.522768	HECW2-AS1
ENSG00000175600_SUGCT	19.3633	0.660105	0.441441	1.49534	0.134826	0.358955	SUGCT
ENSG00000188859_FAM78B	5.09313	0.659972	0.846519	0.77963	0.435609	0.703215	FAM78B
ENSG00000149591_TAGLN	24.5405	0.659495	0.765497	0.861526	0.388948	0.666106	TAGLN
ENSG00000186481_ANKRD20A5P	8.66543	0.659061	0.66747	0.987402	0.323446	0.604976	ANKRD20A5P
ENSG00000260364_ENSG00000260364	47.4022	0.658317	0.298637	2.2044	0.027496	0.114073	ENSG00000260364
ENSG00000112419_PHACTR2	275.325	0.65732	0.115006	5.71554	1.09357e-08	1.91861e-07	PHACTR2
ENSG00000134253_TRIM45	114.211	0.656868	0.182393	3.60139	0.000316517	0.00264714	TRIM45
ENSG00000124406_ATP8A1	388.818	0.65566	0.0975969	6.71804	1.84185e-11	4.30219e-10	ATP8A1
ENSG00000262703_ENSG00000262703	4.60263	0.654928	0.886813	0.738518	0.4602	0.722937	ENSG00000262703
ENSG00000131951_LRRC9	13.2306	0.654584	0.517698	1.26441	0.206081	0.467617	LRRC9
ENSG00000211658_IGLV3-27	35.674	0.654284	0.369572	1.77038	0.0766632	0.243898	IGLV3-27
ENSG00000211780_TRAV6	18.5578	0.654237	0.459422	1.42404	0.154434	0.391415	TRAV6
ENSG00000248256_OCIAD1-AS1	5.10237	0.654159	0.868462	0.753238	0.451307	0.715106	OCIAD1-AS1
ENSG00000275063_ENSG00000275063	38.1556	0.6536	0.377848	1.7298	0.0836667	0.260217	ENSG00000275063
ENSG00000087303_NID2	919.797	0.653265	0.0691998	9.44028	3.71795e-21	1.70164e-19	NID2
ENSG00000232859_LYRM9	6.37916	0.653255	0.755748	0.864381	0.387379	0.664889	LYRM9
ENSG00000165168_CYBB	6.39153	0.653188	0.77473	0.843116	0.399164	0.674316	CYBB
ENSG00000069431_ABCC9	878.776	0.652851	0.0663661	9.83711	7.79187e-23	3.88118e-21	ABCC9
ENSG00000135540_NHSL1	755.992	0.65248	0.0709055	9.20211	3.51004e-20	1.53104e-18	NHSL1
ENSG00000229807_XIST	6.36198	0.651963	0.736562	0.885144	0.376079	0.654573	XIST
ENSG00000288753_ENSG00000288753	4.5804	0.651469	0.888248	0.733431	0.463296	0.725162	ENSG00000288753
ENSG00000166407_LMO1	4.60694	0.650524	0.956491	0.680115	0.496432	0.751869	LMO1
ENSG00000038219_BOD1L1	1722.55	0.650122	0.049107	13.2389	5.2322e-40	4.66759e-38	BOD1L1
ENSG00000211640_IGLV6-57	18.5851	0.650028	0.472944	1.37443	0.169308	0.415055	IGLV6-57
ENSG00000166341_DCHS1	15.7836	0.648844	0.502904	1.29019	0.196983	0.454732	DCHS1
ENSG00000197635_DPP4	15.6013	0.647954	0.489418	1.32393	0.185527	0.43717	DPP4
ENSG00000285053_ENSG00000285053	26.232	0.646296	0.386029	1.67422	0.0940881	0.282121	ENSG00000285053
ENSG00000211638_IGLV8-61	29.5695	0.645928	0.426344	1.51504	0.129762	0.349529	IGLV8-61
ENSG00000286018_ENSG00000286018	8.68157	0.645837	0.64173	1.0064	0.314223	0.595068	ENSG00000286018
ENSG00000139209_SLC38A4	19.1245	0.645723	0.44099	1.46426	0.143124	0.373418	SLC38A4
ENSG00000226887_ERVMER34-1	217.885	0.645592	0.127948	5.04574	4.51769e-07	6.48495e-06	ERVMER34-1
ENSG00000185670_ZBTB3	19.8856	0.645341	0.429714	1.50179	0.133151	0.355925	ZBTB3
ENSG00000079616_KIF22	1449.76	0.644903	0.0527981	12.2145	2.60043e-34	1.90981e-32	KIF22
ENSG00000282639_IGHV3-64D	32.6574	0.644168	0.668769	0.963215	0.33544	0.615848	IGHV3-64D
ENSG00000286360_ENSG00000286360	8.68516	0.644142	0.647872	0.994243	0.320105	0.601434	ENSG00000286360
ENSG00000114631_PODXL2	474.839	0.644034	0.0910984	7.06965	1.55329e-12	3.98803e-11	PODXL2
ENSG00000173068_BNC2	428.086	0.643804	0.0947848	6.79227	1.10382e-11	2.62489e-10	BNC2
ENSG00000233654_NEMP2-DT	9.96892	0.643398	0.599999	1.07233	0.283571	0.561875	NEMP2-DT
ENSG00000230082_PRRT3-AS1	8.7069	0.643375	0.649599	0.990419	0.321969	0.603502	PRRT3-AS1
ENSG00000211663_IGLV3-19	142.958	0.643123	0.39047	1.64705	0.099548	0.292876	IGLV3-19
ENSG00000104368_PLAT	310.507	0.642768	0.109695	5.85958	4.64051e-09	8.58006e-08	PLAT
ENSG00000211952_IGHV4-28	29.342	0.642487	0.391749	1.64005	0.100995	0.296084	IGHV4-28
ENSG00000163288_GABRB1	5.85907	0.640859	0.818106	0.783345	0.433425	0.701293	GABRB1
ENSG00000277476_ENSG00000277476	17.6099	0.640115	0.450048	1.42233	0.154932	0.392097	ENSG00000277476
ENSG00000064042_LIMCH1	12068.2	0.638947	0.0252254	25.3295	1.51037e-141	5.42017e-139	LIMCH1
ENSG00000106236_NPTX2	89.7557	0.638757	0.199878	3.19574	0.00139475	0.00974041	NPTX2
ENSG00000211648_IGLV1-47	56.2682	0.638378	0.318357	2.00523	0.0449389	0.166024	IGLV1-47
ENSG00000280063_ENSG00000280063	16.5763	0.637689	0.480929	1.32595	0.184855	0.436303	ENSG00000280063
ENSG00000225663_MCRIP1	85.5428	0.637504	0.248222	2.56828	0.0102205	0.0513034	MCRIP1
ENSG00000259033_ENSG00000259033	5.35261	0.63747	0.830529	0.767547	0.442757	0.708895	ENSG00000259033
ENSG00000238278_ALG1L6P	15.8517	0.637327	0.476637	1.33713	0.181179	0.431366	ALG1L6P
ENSG00000280109_PLAC4	458.5	0.636678	0.0973699	6.53875	6.20331e-11	1.38153e-09	PLAC4
ENSG00000288891_ENSG00000288891	11.7749	0.6348	0.543134	1.16877	0.242495	0.514996	ENSG00000288891
ENSG00000249129_SUDS3P1	9.4666	0.633892	0.60643	1.04528	0.295892	0.575987	SUDS3P1
ENSG00000197381_ADARB1	801.547	0.633811	0.0689538	9.19181	3.8628e-20	1.67565e-18	ADARB1
ENSG00000056998_GYG2	407.088	0.633544	0.098272	6.44685	1.14202e-10	2.49757e-09	GYG2
ENSG00000247081_BAALC-AS1	10.5254	0.632875	0.609892	1.03768	0.299418	0.579388	BAALC-AS1
ENSG00000160783_PMF1	41.2359	0.632746	0.295822	2.13894	0.0324404	0.129778	PMF1
ENSG00000279838_ENSG00000279838	5.88067	0.6327	0.846094	0.747789	0.454587	0.717937	ENSG00000279838
ENSG00000148824_MTG1	12.3278	0.632296	0.554724	1.13984	0.254353	0.528661	MTG1
ENSG00000057019_DCBLD2	2760.88	0.632281	0.0390705	16.1831	6.64007e-59	8.59399e-57	DCBLD2
ENSG00000289094_ENSG00000289094	5.88967	0.632001	0.779666	0.810605	0.417593	0.689202	ENSG00000289094
ENSG00000230084_ZBTB47-AS1	11.3102	0.631736	0.589056	1.07245	0.283516	0.561875	ZBTB47-AS1
ENSG00000105784_RUNDC3B	23.5279	0.631315	0.406748	1.55211	0.120637	0.3336	RUNDC3B
ENSG00000187231_SESTD1	2259.47	0.629666	0.0524966	11.9944	3.80082e-33	2.66733e-31	SESTD1
ENSG00000204149_AGAP6	11.2822	0.629557	0.560359	1.12349	0.26123	0.537086	AGAP6
ENSG00000226029_LINC01772	5.38284	0.627455	0.802732	0.781649	0.434421	0.702139	LINC01772
ENSG00000273188_ENSG00000273188	5.38007	0.626965	0.832107	0.753466	0.45117	0.715106	ENSG00000273188
ENSG00000255389_ENSG00000255389	5.37671	0.626249	0.846721	0.739617	0.459532	0.722135	ENSG00000255389
ENSG00000231993_EP300-AS1	4.65732	0.624551	1.00263	0.622914	0.533341	0.777274	EP300-AS1
ENSG00000166405_RIC3	26.8837	0.624401	0.370162	1.68683	0.0916355	0.277348	RIC3
ENSG00000168421_RHOH	274.169	0.624307	0.115151	5.42166	5.90494e-08	9.50448e-07	RHOH
ENSG00000153157_SYCP2L	66.3477	0.624272	0.251961	2.47765	0.0132251	0.063362	SYCP2L
ENSG00000106799_TGFBR1	8538.47	0.623512	0.0284649	21.9046	2.34684e-106	6.61726e-104	TGFBR1
ENSG00000141519_CCDC40	18.4936	0.622426	0.437633	1.42226	0.154952	0.392097	CCDC40
ENSG00000027644_INSRR	22.0611	0.622326	0.403956	1.54058	0.123419	0.338566	INSRR
ENSG00000261247_GOLGA8T	10.7632	0.621669	0.587171	1.05875	0.289712	0.569073	GOLGA8T
ENSG00000105519_CAPS	4.90374	0.621083	0.934741	0.664443	0.506407	0.759441	CAPS
ENSG00000248774_ENSG00000248774	5.38593	0.621053	0.829957	0.748296	0.454281	0.717741	ENSG00000248774
ENSG00000293432_ENSG00000293432	8.47127	0.620475	0.652806	0.950474	0.341871	0.622265	ENSG00000293432
ENSG00000251546_IGKV1D-39	8.99488	0.619771	0.703248	0.881298	0.378157	0.656308	IGKV1D-39
ENSG00000185942_NKAIN3	26.9678	0.619687	0.366238	1.69203	0.0906402	0.274915	NKAIN3
ENSG00000278949_ENSG00000278949	7.17419	0.619629	0.706145	0.877482	0.380225	0.658098	ENSG00000278949
ENSG00000211764_TRBJ2-1	4.86338	0.619435	0.898043	0.68976	0.490345	0.74735	TRBJ2-1
ENSG00000164741_DLC1	297.542	0.619149	0.113604	5.45006	5.03539e-08	8.12973e-07	DLC1
ENSG00000134121_CHL1	1806.4	0.61856	0.0597342	10.3552	3.96333e-25	2.21134e-23	CHL1
ENSG00000138380_CARF	120.923	0.617675	0.180028	3.431	0.00060136	0.00467527	CARF
ENSG00000238103_RPL9P7	5.42411	0.617144	0.852945	0.723545	0.469345	0.731008	RPL9P7
ENSG00000009694_TENM1	53.1743	0.617139	0.261371	2.36116	0.0182178	0.0827321	TENM1
ENSG00000290927_ENSG00000290927	52.3912	0.616598	0.263652	2.33868	0.019352	0.0868583	ENSG00000290927
ENSG00000269113_TRABD2B	122.07	0.616444	0.192391	3.20412	0.00135477	0.00950751	TRABD2B
ENSG00000273344_PAXIP1-DT	62.5205	0.615242	0.246488	2.49603	0.0125592	0.0607009	PAXIP1-DT
ENSG00000218510_LINC00339	22.9054	0.615122	0.425073	1.4471	0.14787	0.381015	LINC00339
ENSG00000145439_CBR4	325.725	0.614587	0.104395	5.88712	3.92984e-09	7.31747e-08	CBR4
ENSG00000101680_LAMA1	9044.87	0.614041	0.0237913	25.8095	6.93245e-147	2.66984e-144	LAMA1
ENSG00000140285_FGF7	24.1985	0.613295	0.383384	1.59969	0.109667	0.312403	FGF7
ENSG00000251204_ENSG00000251204	6.6706	0.613177	0.737353	0.831592	0.405639	0.678584	ENSG00000251204
ENSG00000184937_WT1	12.626	0.612692	0.542035	1.13036	0.258327	0.533548	WT1
ENSG00000203943_SAMD13	32.1411	0.612463	0.334457	1.83122	0.0670677	0.221734	SAMD13
ENSG00000271327_ENSG00000271327	7.96249	0.612192	0.694629	0.881322	0.378143	0.656308	ENSG00000271327
ENSG00000157445_CACNA2D3	654.061	0.611861	0.0819417	7.46703	8.20223e-14	2.36338e-12	CACNA2D3
ENSG00000105929_ATP6V0A4	12.068	0.61151	0.580732	1.053	0.292341	0.572714	ATP6V0A4
ENSG00000004776_HSPB6	17.5745	0.611469	0.479579	1.27501	0.202306	0.461815	HSPB6
ENSG00000131018_SYNE1	1060.48	0.610932	0.0617658	9.8911	4.5499e-23	2.28799e-21	SYNE1
ENSG00000064205_CCN5	107.955	0.610113	0.195243	3.12489	0.00177872	0.0120128	CCN5
ENSG00000058673_ZC3H11A	13.453	0.610066	0.557839	1.09362	0.27412	0.551524	ZC3H11A
ENSG00000021826_CPS1	22952.7	0.609461	0.0211654	28.7952	2.46462e-182	1.29721e-179	CPS1
ENSG00000182175_RGMA	7.97268	0.608781	0.677695	0.898311	0.36902	0.648338	RGMA
ENSG00000198515_CNGA1	4.90743	0.608694	0.879974	0.691718	0.489114	0.746221	CNGA1
ENSG00000286833_ENSG00000286833	14.921	0.607918	0.565492	1.07503	0.282363	0.560978	ENSG00000286833
ENSG00000066185_ZMYND12	4.88088	0.60771	0.855244	0.710569	0.477351	0.736295	ZMYND12
ENSG00000197763_TXNRD3	86.5243	0.607231	0.214306	2.83347	0.0046045	0.0266719	TXNRD3
ENSG00000274528_ENSG00000274528	9.78325	0.607229	0.617184	0.98387	0.325179	0.606355	ENSG00000274528
ENSG00000138604_GLCE	3983.12	0.606539	0.03569	16.9946	8.9985e-65	1.24637e-62	GLCE
ENSG00000254473_UBQLN1-AS1	17.0413	0.606328	0.45592	1.3299	0.183551	0.434719	UBQLN1-AS1
ENSG00000100593_ISM2	6.1646	0.606301	0.813258	0.745521	0.455957	0.719093	ISM2
ENSG00000145700_ANKRD31	7.96954	0.606088	0.700992	0.864615	0.38725	0.664889	ANKRD31
ENSG00000144485_HES6	21.1864	0.605916	0.429226	1.41165	0.158054	0.397337	HES6
ENSG00000152082_MZT2B	13.3932	0.605829	0.516419	1.17313	0.240742	0.51286	MZT2B
ENSG00000235095_GPCPD1P1	10.5796	0.605371	0.641391	0.94384	0.345251	0.624959	GPCPD1P1
ENSG00000293412_GUCY1B2	8.51501	0.605068	0.662629	0.913132	0.361173	0.639915	GUCY1B2
ENSG00000289206_ENSG00000289206	4.88315	0.604524	0.853195	0.708542	0.478609	0.737399	ENSG00000289206
ENSG00000166670_MMP10	12.3253	0.604501	0.604097	1.00067	0.316987	0.597576	MMP10
ENSG00000167799_NUDT8	20.8835	0.604382	0.435616	1.38742	0.165314	0.409425	NUDT8
ENSG00000282122_IGHV7-4-1	186.185	0.604214	0.433188	1.39481	0.163074	0.405822	IGHV7-4-1
ENSG00000216866_RPS2P55	7.98695	0.604169	0.683211	0.884309	0.37653	0.654784	RPS2P55
ENSG00000061918_GUCY1B1	113.928	0.604098	0.186388	3.24107	0.00119081	0.00853516	GUCY1B1
ENSG00000183742_MACC1	405.319	0.602345	0.105789	5.69383	1.24223e-08	2.15548e-07	MACC1
ENSG00000179715_PCED1B	26.8856	0.60196	0.371579	1.62001	0.105231	0.304267	PCED1B
ENSG00000289042_ENSG00000289042	4.89984	0.601934	0.848259	0.709611	0.477945	0.736836	ENSG00000289042
ENSG00000224543_SNRPGP15	21.4455	0.601495	0.416007	1.44588	0.148212	0.381524	SNRPGP15
ENSG00000260400_ENSG00000260400	23.2267	0.60134	0.39487	1.52288	0.127788	0.346182	ENSG00000260400
ENSG00000049323_LTBP1	202.305	0.600883	0.140038	4.29084	1.77995e-05	0.000195312	LTBP1
ENSG00000142875_PRKACB	1671.04	0.600862	0.0490941	12.239	1.92428e-34	1.43322e-32	PRKACB
ENSG00000293188_ENSG00000293188	15.9782	0.60065	0.472764	1.27051	0.203904	0.464346	ENSG00000293188
ENSG00000179010_MRFAP1	4430.85	0.600621	0.0354997	16.919	3.25699e-64	4.43343e-62	MRFAP1
ENSG00000144824_PHLDB2	649.155	0.600146	0.0754496	7.95427	1.80189e-15	5.86634e-14	PHLDB2
ENSG00000046653_GPM6B	49.0919	0.600102	0.29892	2.00757	0.0446892	0.16559	GPM6B
ENSG00000100271_TTLL1	33.2527	0.599982	0.338239	1.77384	0.0760898	0.24267	TTLL1
ENSG00000101230_ISM1	6.71629	0.599782	0.758933	0.790297	0.429354	0.698801	ISM1
ENSG00000270558_ENSG00000270558	7.99136	0.599766	0.677071	0.885825	0.375712	0.654367	ENSG00000270558
ENSG00000181029_TRAPPC5	5.45816	0.599698	0.875117	0.685278	0.493168	0.74984	TRAPPC5
ENSG00000290792_ENSG00000290792	163.456	0.599385	0.156894	3.82032	0.000133279	0.00121225	ENSG00000290792
ENSG00000238832_ENSG00000238832	4.90511	0.599282	0.865653	0.692289	0.488756	0.74608	ENSG00000238832
ENSG00000185090_MANEAL	23.259	0.599225	0.395141	1.51649	0.129396	0.349079	MANEAL
ENSG00000163297_ANTXR2	522.659	0.59919	0.0858187	6.98205	2.90913e-12	7.29129e-11	ANTXR2
ENSG00000166432_ZMAT1	90.1326	0.598728	0.201441	2.97222	0.00295657	0.0184159	ZMAT1
ENSG00000180385_EMC3-AS1	4.92793	0.598696	0.855689	0.699665	0.484136	0.742543	EMC3-AS1
ENSG00000260907_ENSG00000260907	6.2006	0.598078	0.755647	0.791478	0.428665	0.698084	ENSG00000260907
ENSG00000053108_FSTL4	800.088	0.597024	0.0711391	8.39234	4.76544e-17	1.74068e-15	FSTL4
ENSG00000246922_UBAP1L	23.51	0.596899	0.391594	1.52428	0.127439	0.345512	UBAP1L
ENSG00000254682_DHCR7-DT	25.8462	0.596735	0.378651	1.57595	0.115038	0.322809	DHCR7-DT
ENSG00000263069_RNF213-AS1	7.4873	0.596347	0.736525	0.809677	0.418126	0.68967	RNF213-AS1
ENSG00000268516_ZNF8-DT	26.1046	0.596036	0.374439	1.59181	0.111427	0.315537	ZNF8-DT
ENSG00000291139_DPY19L2P2	62.3803	0.595624	0.240593	2.47565	0.0132993	0.0636545	DPY19L2P2
ENSG00000211964_IGHV3-48	142.515	0.595386	0.413067	1.44138	0.149477	0.383343	IGHV3-48
ENSG00000289261_ENSG00000289261	19.1795	0.594625	0.437927	1.35782	0.174521	0.422588	ENSG00000289261
ENSG00000104059_ENTREP2	17.5596	0.593357	0.482112	1.23075	0.218418	0.483666	ENTREP2
ENSG00000211809_TRAV27	55.4233	0.592865	0.265931	2.22939	0.0257877	0.108381	TRAV27
ENSG00000197258_EIF4BP6	79.7066	0.592698	0.218608	2.71123	0.00670341	0.036411	EIF4BP6
ENSG00000100100_PIK3IP1	14.2582	0.592507	0.499606	1.18595	0.235642	0.505817	PIK3IP1
ENSG00000211652_IGLV7-43	19.9025	0.592456	0.44655	1.32674	0.184595	0.435949	IGLV7-43
ENSG00000184489_PTP4A3	6.22723	0.592147	0.753545	0.785815	0.431976	0.700474	PTP4A3
ENSG00000278616_BEND3P3	7.50781	0.592024	0.723225	0.818588	0.413022	0.684899	BEND3P3
ENSG00000088808_PPP1R13B	98.9293	0.591875	0.189945	3.11604	0.001833	0.0123222	PPP1R13B
ENSG00000141338_ABCA8	668.035	0.59117	0.0820358	7.20624	5.75182e-13	1.54458e-11	ABCA8
ENSG00000271576_PRKACB-DT	9.35286	0.591013	0.644252	0.917363	0.358952	0.637438	PRKACB-DT
ENSG00000186480_INSIG1	799.326	0.590989	0.0734468	8.04649	8.52011e-16	2.83226e-14	INSIG1
ENSG00000085276_MECOM	13.528	0.590682	0.553287	1.06759	0.285707	0.563993	MECOM
ENSG00000039139_DNAH5	42.7775	0.590561	0.297366	1.98598	0.0470361	0.171762	DNAH5
ENSG00000163536_SERPINI1	51.0996	0.590501	0.269984	2.18717	0.0287299	0.118229	SERPINI1
ENSG00000186280_KDM4D	13.7424	0.59003	0.529615	1.11407	0.265248	0.54203	KDM4D
ENSG00000134245_WNT2B	26.7016	0.590023	0.385393	1.53097	0.125778	0.34236	WNT2B
ENSG00000168079_SCARA5	4514.97	0.589388	0.0326136	18.0718	5.3117e-73	8.38717e-71	SCARA5
ENSG00000081665_ZNF506	11.8919	0.589355	0.545733	1.07993	0.280172	0.558452	ZNF506
ENSG00000184786_DYNLT2	29.3338	0.589287	0.360983	1.63245	0.102585	0.299244	DYNLT2
ENSG00000229950_TFAP2A-AS1	8.03814	0.588977	0.683224	0.862056	0.388657	0.665823	TFAP2A-AS1
ENSG00000230074_ENSG00000230074	49.2544	0.588949	0.273616	2.15247	0.0313607	0.12642	ENSG00000230074
ENSG00000280411_IGHV1-69D	124.681	0.588686	0.486539	1.20995	0.2263	0.494683	IGHV1-69D
ENSG00000150630_VEGFC	187.803	0.588356	0.143354	4.10422	4.0568e-05	0.000414608	VEGFC
ENSG00000140030_GPR65	1561.46	0.58753	0.0493971	11.894	1.27135e-32	8.80466e-31	GPR65
ENSG00000271862_ENSG00000271862	11.9088	0.586783	0.54978	1.06731	0.285834	0.564094	ENSG00000271862
ENSG00000196353_CPNE4	87.6018	0.586732	0.205537	2.85463	0.00430871	0.0252448	CPNE4
ENSG00000089169_RPH3A	37.3535	0.586617	0.324595	1.80723	0.0707267	0.23031	RPH3A
ENSG00000116205_TCEANC2	165.659	0.586616	0.14915	3.93306	8.38728e-05	0.000801181	TCEANC2
ENSG00000204618_RNF39	6.7668	0.586042	0.79825	0.734158	0.462853	0.724969	RNF39
ENSG00000064393_HIPK2	2844.32	0.585148	0.039474	14.8236	1.03096e-49	1.17114e-47	HIPK2
ENSG00000290877_ROCK1P1	10.1044	0.585046	0.595392	0.982623	0.325793	0.606959	ROCK1P1
ENSG00000244733_ENSG00000244733	19.2673	0.584936	0.472049	1.23914	0.215293	0.479137	ENSG00000244733
ENSG00000228878_SEPTIN7-DT	29.5836	0.584077	0.352171	1.6585	0.0972157	0.288465	SEPTIN7-DT
ENSG00000162643_DNAI3	11.912	0.58387	0.562481	1.03803	0.299258	0.579293	DNAI3
ENSG00000272345_ENSG00000272345	5.66226	0.583795	0.877021	0.665657	0.50563	0.758594	ENSG00000272345
ENSG00000111261_MANSC1	116.199	0.583419	0.181199	3.21977	0.00128293	0.0090678	MANSC1
ENSG00000176658_MYO1D	248.318	0.583025	0.124028	4.70076	2.59193e-06	3.28992e-05	MYO1D
ENSG00000149925_ALDOA	17.6126	0.582337	0.463746	1.25572	0.209216	0.471258	ALDOA
ENSG00000224520_KRT8P45	11.8987	0.582137	0.598097	0.973315	0.330397	0.611492	KRT8P45
ENSG00000119514_GALNT12	168.891	0.581897	0.163163	3.56636	0.000361977	0.00298466	GALNT12
ENSG00000211659_IGLV3-25	127.472	0.581848	0.650089	0.895028	0.370772	0.650088	IGLV3-25
ENSG00000228889_UBAC2-AS1	11.4039	0.581278	0.562348	1.03366	0.301294	0.581522	UBAC2-AS1
ENSG00000227268_KLLN	93.3678	0.580917	0.220168	2.63852	0.00832678	0.0433194	KLLN
ENSG00000118513_MYB	21.533	0.580434	0.415222	1.39789	0.162147	0.404278	MYB
ENSG00000260423_LINC02367	8.83481	0.579648	0.646874	0.896076	0.370212	0.649589	LINC02367
ENSG00000170965_PLAC1	16.3717	0.579549	0.464396	1.24796	0.212045	0.474584	PLAC1
ENSG00000211942_IGHV3-13	8.8449	0.579209	0.628452	0.921644	0.356714	0.635366	IGHV3-13
ENSG00000229944_EIF4EP2	8.82039	0.579106	0.644524	0.898503	0.368917	0.648326	EIF4EP2
ENSG00000139537_CCDC65	34.0412	0.578958	0.325165	1.7805	0.0749935	0.240436	CCDC65
ENSG00000254709_IGLL5	25.199	0.578942	0.391234	1.47978	0.138931	0.366109	IGLL5
ENSG00000176769_TCERG1L	34.007	0.578522	0.329508	1.75572	0.079137	0.249865	TCERG1L
ENSG00000176884_GRIN1	7.53212	0.577734	0.730191	0.791209	0.428822	0.698268	GRIN1
ENSG00000289440_ENSG00000289440	6.25815	0.577114	0.779893	0.739991	0.459306	0.721962	ENSG00000289440
ENSG00000232415_ELN-AS1	7.52767	0.576787	0.726474	0.793954	0.427222	0.697015	ELN-AS1
ENSG00000239855_IGKV1-6	24.7359	0.576556	0.471209	1.22357	0.221115	0.487015	IGKV1-6
ENSG00000149927_DOC2A	21.0632	0.576287	0.420025	1.37203	0.170054	0.416239	DOC2A
ENSG00000233695_GAS6-AS1	17.6916	0.575888	0.453413	1.27012	0.204043	0.464346	GAS6-AS1
ENSG00000132405_TBC1D14	395.672	0.575349	0.0950893	6.05062	1.44293e-09	2.83029e-08	TBC1D14
ENSG00000121454_LHX4	87.5829	0.57517	0.202807	2.83605	0.00456749	0.0265247	LHX4
ENSG00000169604_ANTXR1	17514.3	0.574672	0.0223623	25.6982	1.22346e-145	4.59965e-143	ANTXR1
ENSG00000075223_SEMA3C	340.005	0.573944	0.107059	5.36099	8.27668e-08	1.30689e-06	SEMA3C
ENSG00000285043_ENSG00000285043	9.60723	0.573758	0.616243	0.931058	0.351824	0.631293	ENSG00000285043
ENSG00000169429_CXCL8	15002.4	0.573624	0.0210089	27.3038	3.81827e-164	1.67473e-161	CXCL8
ENSG00000254187_ENSG00000254187	19.7994	0.573604	0.428397	1.33895	0.180586	0.430603	ENSG00000254187
ENSG00000213080_ENSG00000213080	10.1192	0.573529	0.627466	0.914041	0.360695	0.639571	ENSG00000213080
ENSG00000140025_EFCAB11	111.567	0.573083	0.180377	3.17714	0.00148735	0.010287	EFCAB11
ENSG00000226314_ZKSCAN8P1	15.9024	0.572762	0.477928	1.19843	0.230751	0.499871	ZKSCAN8P1
ENSG00000132016_BRME1	23.3856	0.572594	0.407852	1.40393	0.160341	0.401326	BRME1
ENSG00000198542_ITGBL1	281.513	0.572501	0.116134	4.92967	8.23707e-07	1.12512e-05	ITGBL1
ENSG00000121207_LRAT	48.8939	0.572123	0.274779	2.08212	0.0373313	0.14444	LRAT
ENSG00000270550_IGHV3-30	89.026	0.571874	0.624081	0.916345	0.359486	0.638071	IGHV3-30
ENSG00000275734_ENSG00000275734	10.9047	0.571579	0.618866	0.923591	0.355699	0.634744	ENSG00000275734
ENSG00000183625_CCR3	5.72191	0.57136	0.798988	0.715105	0.474544	0.734983	CCR3
ENSG00000256673_ENSG00000256673	18.5313	0.571255	0.45794	1.24744	0.212235	0.474773	ENSG00000256673
ENSG00000246695_RASSF8-AS1	224.396	0.570604	0.130302	4.37909	1.19173e-05	0.000135183	RASSF8-AS1
ENSG00000153012_LGI2	27.6162	0.570169	0.364835	1.56281	0.118097	0.328765	LGI2
ENSG00000168936_TMEM129	195.636	0.570133	0.152814	3.7309	0.000190794	0.0016887	TMEM129
ENSG00000226121_AHCTF1P1	27.5887	0.569877	0.359123	1.58686	0.112545	0.317735	AHCTF1P1
ENSG00000188158_NHS	478.336	0.569097	0.0910321	6.25161	4.06244e-10	8.36322e-09	NHS
ENSG00000196352_CD55	25798.9	0.568603	0.022276	25.5254	1.03067e-143	3.7847e-141	CD55
ENSG00000129295_DNAAF11	5.73787	0.568556	0.80218	0.708764	0.478471	0.737328	DNAAF11
ENSG00000214954_LRRC69	8.37094	0.567721	0.68539	0.828318	0.407491	0.679464	LRRC69
ENSG00000126790_L3HYPDH	342.81	0.567658	0.105862	5.36222	8.22031e-08	1.30189e-06	L3HYPDH
ENSG00000154678_PDE1C	2454.41	0.567487	0.0410275	13.8319	1.63701e-43	1.57613e-41	PDE1C
ENSG00000253364_COPDA1	7.03236	0.567316	0.730233	0.776897	0.43722	0.704244	COPDA1
ENSG00000170523_KRT83	5.71	0.567301	0.85483	0.663642	0.50692	0.759877	KRT83
ENSG00000179862_CITED4	22.2163	0.567015	0.435318	1.30253	0.192736	0.448467	CITED4
ENSG00000065320_NTN1	74.3187	0.566762	0.221333	2.56067	0.0104471	0.0522686	NTN1
ENSG00000176401_EID2B	21.8562	0.566295	0.420722	1.34601	0.178301	0.42782	EID2B
ENSG00000167972_ABCA3	369.256	0.566263	0.103657	5.46284	4.68572e-08	7.59625e-07	ABCA3
ENSG00000245685_FRG1-DT	14.0909	0.566233	0.498481	1.13592	0.255991	0.530738	FRG1-DT
ENSG00000109861_CTSC	8150.19	0.566115	0.0291419	19.4261	4.63981e-84	8.72173e-82	CTSC
ENSG00000173928_SWSAP1	7.04017	0.566084	0.746511	0.758306	0.448268	0.712589	SWSAP1
ENSG00000231887_PRH1	7.05013	0.565912	0.700174	0.808244	0.41895	0.690157	PRH1
ENSG00000133083_DCLK1	660.209	0.5657	0.0782136	7.23275	4.73306e-13	1.29299e-11	DCLK1
ENSG00000289183_ENSG00000289183	5.73774	0.565159	0.810042	0.697691	0.48537	0.743572	ENSG00000289183
ENSG00000197114_ZGPAT	12.2478	0.564685	0.53426	1.05695	0.290535	0.570023	ZGPAT
ENSG00000197013_ZNF429	37.3337	0.564608	0.313504	1.80096	0.0717087	0.232549	ZNF429
ENSG00000117407_ARTN	38.1168	0.563333	0.306744	1.83649	0.0662855	0.219972	ARTN
ENSG00000149634_SPATA25	5.76824	0.563257	0.7971	0.706632	0.479795	0.738686	SPATA25
ENSG00000117525_F3	111.338	0.563211	0.186867	3.01397	0.00257854	0.0164174	F3
ENSG00000142798_HSPG2	875.96	0.562941	0.0797105	7.06231	1.63757e-12	4.18402e-11	HSPG2
ENSG00000203875_SNHG5	20.05	0.562291	0.426034	1.31983	0.186893	0.439209	SNHG5
ENSG00000181619_GPR135	58.8711	0.561827	0.264215	2.1264	0.0334697	0.132852	GPR135
ENSG00000228784_LINC00954	7.04459	0.561753	0.718248	0.782116	0.434146	0.702139	LINC00954
ENSG00000290746_CA5BP1	18.7548	0.561521	0.460604	1.2191	0.222807	0.48958	CA5BP1
ENSG00000260329_TMEM263-DT	10.9879	0.561154	0.572571	0.98006	0.327056	0.608311	TMEM263-DT
ENSG00000224411_HSP90AA2P	36.7638	0.560844	0.319756	1.75397	0.0794354	0.250556	HSP90AA2P
ENSG00000115339_GALNT3	38.3748	0.560436	0.327199	1.71283	0.0867438	0.266291	GALNT3
ENSG00000185432_TMT1A	16.1813	0.56028	0.462755	1.21075	0.225992	0.494309	TMT1A
ENSG00000172380_GNG12	6950.21	0.5602	0.0286673	19.5414	4.88036e-85	9.28444e-83	GNG12
ENSG00000126249_PDCD2L	30.5229	0.559678	0.344313	1.62549	0.104058	0.302204	PDCD2L
ENSG00000187185_ENSG00000187185	197.676	0.559024	0.135706	4.11937	3.79913e-05	0.000390549	ENSG00000187185
ENSG00000271013_LRRC37A9P	13.0729	0.558931	0.531989	1.05064	0.293422	0.573227	LRRC37A9P
ENSG00000211947_IGHV3-21	150.716	0.558582	0.420546	1.32823	0.184102	0.435244	IGHV3-21
ENSG00000151914_DST	9217.12	0.558519	0.0300344	18.596	3.4623e-77	5.94236e-75	DST
ENSG00000253320_MAILR	21.4033	0.557363	0.406621	1.37072	0.170463	0.416721	MAILR
ENSG00000126215_XRCC3	113.106	0.556585	0.186843	2.9789	0.00289288	0.0180834	XRCC3
ENSG00000255306_ENSG00000255306	7.82961	0.556491	0.702986	0.791611	0.428588	0.69803	ENSG00000255306
ENSG00000280193_ENSG00000280193	11.0037	0.556303	0.57097	0.974313	0.329901	0.610828	ENSG00000280193
ENSG00000172458_IL17D	9.16878	0.556196	0.635346	0.875423	0.381344	0.658943	IL17D
ENSG00000291149_ENSG00000291149	31.327	0.55617	0.340384	1.63395	0.10227	0.298436	ENSG00000291149
ENSG00000184828_ZBTB7C	24.8411	0.555689	0.385453	1.44165	0.149401	0.383288	ZBTB7C
ENSG00000161999_JMJD8	26.6598	0.555354	0.365615	1.51896	0.128772	0.348051	JMJD8
ENSG00000178988_MRFAP1L1	901.143	0.555275	0.0678052	8.18928	2.62801e-16	9.12008e-15	MRFAP1L1
ENSG00000287260_ENSG00000287260	5.23295	0.555161	0.813024	0.682835	0.494711	0.750963	ENSG00000287260
ENSG00000003436_TFPI	2147.98	0.554412	0.0459635	12.062	1.67628e-33	1.18693e-31	TFPI
ENSG00000182685_BRICD5	5.21409	0.553305	0.823259	0.672092	0.501525	0.75587	BRICD5
ENSG00000272335_ENSG00000272335	135.475	0.553155	0.170624	3.24195	0.00118714	0.00851656	ENSG00000272335
ENSG00000196205_EEF1A1P5	614.176	0.553076	0.150015	3.68679	0.000227097	0.00197133	EEF1A1P5
ENSG00000261790_ENSG00000261790	6.55986	0.552497	0.752956	0.73377	0.463089	0.725054	ENSG00000261790
ENSG00000236045_ENSG00000236045	20.7432	0.551933	0.433562	1.27302	0.203011	0.462761	ENSG00000236045
ENSG00000104983_CCDC61	15.675	0.551623	0.481305	1.1461	0.251754	0.525403	CCDC61
ENSG00000225675_LRP8-DT	10.5015	0.551194	0.600328	0.918155	0.358538	0.637105	LRP8-DT
ENSG00000182010_RTKN2	478.786	0.550113	0.0900797	6.10696	1.01545e-09	2.01244e-08	RTKN2
ENSG00000144711_IQSEC1	361.358	0.549985	0.110688	4.96878	6.7375e-07	9.37313e-06	IQSEC1
ENSG00000211967_IGHV3-53	48.4641	0.549878	0.339863	1.61794	0.105675	0.305104	IGHV3-53
ENSG00000058085_LAMC2	154.672	0.549845	0.157645	3.48787	0.000486884	0.0038769	LAMC2
ENSG00000272711_HK2-DT	50.8505	0.549648	0.273496	2.00971	0.0444618	0.164995	HK2-DT
ENSG00000197959_DNM3	65.4832	0.549511	0.232888	2.35955	0.0182972	0.0829982	DNM3
ENSG00000170667_RASA4B	7.84579	0.549469	0.67236	0.817225	0.4138	0.685758	RASA4B
ENSG00000276405_TRBV13	23.015	0.549345	0.403773	1.36053	0.173663	0.421283	TRBV13
ENSG00000168672_LRATD2	70.2467	0.548756	0.233209	2.35307	0.0186191	0.0841913	LRATD2
ENSG00000243290_IGKV1-12	56.3292	0.548584	0.613429	0.894291	0.371166	0.650461	IGKV1-12
ENSG00000228277_UMLILO	9.21221	0.548115	0.709966	0.77203	0.440097	0.706474	UMLILO
ENSG00000167740_CYB5D2	96.8812	0.548099	0.203648	2.6914	0.00711526	0.0381106	CYB5D2
ENSG00000276547_PCDHGB5	19.1823	0.54798	0.452151	1.21194	0.225535	0.493671	PCDHGB5
ENSG00000136367_ZFHX2	9.93468	0.54792	0.622833	0.879722	0.37901	0.657222	ZFHX2
ENSG00000288823_ENSG00000288823	22.768	0.547801	0.424872	1.28933	0.197283	0.455075	ENSG00000288823
ENSG00000091136_LAMB1	6740.89	0.547347	0.0273307	20.0268	3.21578e-89	6.95579e-87	LAMB1
ENSG00000246263_UBR5-DT	7.35088	0.547266	0.749574	0.730103	0.465327	0.72711	UBR5-DT
ENSG00000226200_SGMS1-AS1	50.7977	0.547126	0.265979	2.05703	0.0396834	0.151328	SGMS1-AS1
ENSG00000164008_C1orf50	26.2124	0.546695	0.378842	1.44307	0.149001	0.382583	C1orf50
ENSG00000167216_KATNAL2	75.8387	0.54665	0.2446	2.23487	0.0254257	0.107345	KATNAL2
ENSG00000159231_CBR3	7.31496	0.545533	0.778978	0.700319	0.483728	0.74228	CBR3
ENSG00000231154_MORF4L2-AS1	7.35724	0.545373	0.721613	0.755769	0.449788	0.713975	MORF4L2-AS1
ENSG00000259488_DUT-AS1	7.87207	0.544961	0.66556	0.8188	0.4129	0.684899	DUT-AS1
ENSG00000100994_PYGB	7874.68	0.544803	0.0258189	21.101	7.79493e-99	2.01774e-96	PYGB
ENSG00000254397_ENSG00000254397	5.24636	0.544468	0.818532	0.665176	0.505938	0.758955	ENSG00000254397
ENSG00000259786_LINC02109	11.2685	0.543999	0.574269	0.947288	0.343492	0.622866	LINC02109
ENSG00000211787_TRAV8-3	29.12	0.543172	0.372951	1.45641	0.145278	0.377417	TRAV8-3
ENSG00000262118_MTCO1P28	5.25572	0.542896	0.849791	0.638858	0.522915	0.770528	MTCO1P28
ENSG00000211937_IGHV2-5	160.391	0.542789	0.390244	1.3909	0.164256	0.407975	IGHV2-5
ENSG00000142871_CCN1	1174.44	0.542673	0.0566765	9.57492	1.01936e-21	4.79038e-20	CCN1
ENSG00000078401_EDN1	289.657	0.542454	0.112823	4.80803	1.52426e-06	2.00595e-05	EDN1
ENSG00000211725_TRBV5-5	37.7996	0.54218	0.312208	1.7366	0.0824576	0.257619	TRBV5-5
ENSG00000135773_CAPN9	9.44094	0.542122	0.656156	0.826209	0.408685	0.680374	CAPN9
ENSG00000287549_ENSG00000287549	23.9022	0.541382	0.386384	1.40115	0.16117	0.402606	ENSG00000287549
ENSG00000260001_TGFBR3L	6.03307	0.540939	0.830963	0.650979	0.51506	0.765551	TGFBR3L
ENSG00000254990_ENSG00000254990	4.71759	0.540329	0.887999	0.60848	0.542869	0.784523	ENSG00000254990
ENSG00000247708_STX18-AS1	49.6896	0.540027	0.271124	1.99181	0.0463918	0.170028	STX18-AS1
ENSG00000272068_BCAN-AS1	447.955	0.539759	0.0944601	5.71415	1.10255e-08	1.93222e-07	BCAN-AS1
ENSG00000211950_IGHV1-24	16.7856	0.538975	0.567253	0.95015	0.342036	0.622421	IGHV1-24
ENSG00000160255_ITGB2	6.05085	0.53848	0.774353	0.695393	0.486809	0.74462	ITGB2
ENSG00000279278_ENSG00000279278	10.0103	0.537764	0.60809	0.884351	0.376507	0.654784	ENSG00000279278
ENSG00000205309_NT5M	68.8205	0.537616	0.227476	2.3634	0.0181081	0.0823381	NT5M
ENSG00000168958_MFF	4106.29	0.537368	0.0324016	16.5846	9.00734e-62	1.18522e-59	MFF
ENSG00000145220_LYAR	654.765	0.537261	0.0749649	7.16683	7.6755e-13	2.03691e-11	LYAR
ENSG00000179528_LBX2	13.9753	0.536269	0.534945	1.00247	0.316115	0.596564	LBX2
ENSG00000149970_CNKSR2	329.159	0.536022	0.105689	5.07168	3.94312e-07	5.69642e-06	CNKSR2
ENSG00000226084_RPL17P6	9.45375	0.535639	0.674381	0.794267	0.42704	0.696947	RPL17P6
ENSG00000165899_OTOGL	264.251	0.535522	0.129254	4.14319	3.4251e-05	0.000355571	OTOGL
ENSG00000113296_THBS4	6.02789	0.535431	0.765981	0.699013	0.484544	0.742798	THBS4
ENSG00000141622_ARK2C	19.9546	0.535301	0.440046	1.21647	0.223807	0.490889	ARK2C
ENSG00000226756_ENSG00000226756	13.3571	0.53462	0.542981	0.984602	0.32482	0.60611	ENSG00000226756
ENSG00000243854_RN7SL67P	14.7349	0.533634	0.500687	1.06581	0.286512	0.565149	RN7SL67P
ENSG00000291158_LINC00869	33.4707	0.533617	0.343797	1.55213	0.120632	0.3336	LINC00869
ENSG00000151623_NR3C2	7.35298	0.533395	0.705946	0.755576	0.449904	0.714039	NR3C2
ENSG00000226266_ENSG00000226266	8.68659	0.533101	0.656455	0.81209	0.41674	0.688751	ENSG00000226266
ENSG00000156298_TSPAN7	654.752	0.533069	0.078359	6.8029	1.02534e-11	2.44195e-10	TSPAN7
ENSG00000271971_ENSG00000271971	6.04326	0.532988	0.755689	0.7053	0.480624	0.739546	ENSG00000271971
ENSG00000285533_RELA-DT	8.69187	0.532044	0.636175	0.836316	0.402977	0.67706	RELA-DT
ENSG00000254343_ENSG00000254343	8.12768	0.531727	0.681023	0.780778	0.434933	0.702571	ENSG00000254343
ENSG00000011114_BTBD7	849.046	0.531595	0.0663283	8.01461	1.10488e-15	3.64219e-14	BTBD7
ENSG00000213866_YBX1P10	7.39152	0.530814	0.707678	0.750079	0.453207	0.716618	YBX1P10
ENSG00000279342_ENSG00000279342	4.72704	0.530594	0.872816	0.60791	0.543247	0.784655	ENSG00000279342
ENSG00000168497_CAVIN2	4712.33	0.530456	0.0340243	15.5905	8.44731e-55	1.02602e-52	CAVIN2
ENSG00000211813_TRAV34	4.72704	0.530322	0.865893	0.612457	0.540236	0.782526	TRAV34
ENSG00000171714_ANO5	124.406	0.530245	0.169804	3.12268	0.0017921	0.0120877	ANO5
ENSG00000157869_RAB28	272.805	0.529823	0.116302	4.55557	5.22435e-06	6.3407e-05	RAB28
ENSG00000242622_GSK3B-DT	24.1929	0.529501	0.398545	1.32858	0.183985	0.435192	GSK3B-DT
ENSG00000071246_VASH1	88.7301	0.528994	0.205077	2.57948	0.00989479	0.049911	VASH1
ENSG00000275180_ENSG00000275180	48.2381	0.528464	0.290469	1.81935	0.0688581	0.225978	ENSG00000275180
ENSG00000227329_ENSG00000227329	7.41384	0.527633	0.710317	0.742814	0.457594	0.7206	ENSG00000227329
ENSG00000180998_GPR137C	10.7764	0.527469	0.613548	0.859703	0.389953	0.666729	GPR137C
ENSG00000132406_TMEM128	158.21	0.527371	0.162728	3.24082	0.00119188	0.0085389	TMEM128
ENSG00000142178_SIK1	6.05776	0.527168	0.761591	0.692194	0.488815	0.746099	SIK1
ENSG00000250120_PCDHA10	26.1113	0.527147	0.405124	1.3012	0.19319	0.448829	PCDHA10
ENSG00000078304_PPP2R5C	3552.91	0.526504	0.0343777	15.3153	6.04502e-53	7.17675e-51	PPP2R5C
ENSG00000122035_RASL11A	7.39558	0.526313	0.713861	0.737277	0.460954	0.723492	RASL11A
ENSG00000188177_ZC3H6	123.686	0.526004	0.171466	3.06769	0.00215717	0.0142042	ZC3H6
ENSG00000234390_USP27X-DT	25.0061	0.525925	0.383696	1.37068	0.170474	0.416721	USP27X-DT
ENSG00000211668_IGLV2-11	77.5031	0.525889	0.488362	1.07684	0.281551	0.560228	IGLV2-11
ENSG00000169955_ZNF747	53.1005	0.524149	0.263838	1.98663	0.046963	0.171694	ZNF747
ENSG00000169189_NSMCE1	549.043	0.523933	0.0852096	6.14875	7.80971e-10	1.5669e-08	NSMCE1
ENSG00000263826_ENSG00000263826	8.17627	0.523895	0.665632	0.787065	0.431244	0.700274	ENSG00000263826
ENSG00000188825_LINC00910	38.015	0.523718	0.322004	1.62643	0.103858	0.301844	LINC00910
ENSG00000285077_ARHGAP11B	19.0108	0.523505	0.428255	1.22242	0.221551	0.487702	ARHGAP11B
ENSG00000141404_GNAL	111.846	0.523446	0.18264	2.866	0.004157	0.0245105	GNAL
ENSG00000139926_FRMD6	2344.4	0.522647	0.0457926	11.4134	3.5864e-30	2.34005e-28	FRMD6
ENSG00000124098_FAM210B	2629.01	0.52236	0.0415057	12.5853	2.54534e-36	2.02985e-34	FAM210B
ENSG00000139899_CBLN3	21.1383	0.52161	0.450827	1.15701	0.24727	0.52003	CBLN3
ENSG00000227440_ATP5MC1P4	4.74586	0.520219	0.865691	0.60093	0.547887	0.786901	ATP5MC1P4
ENSG00000055163_CYFIP2	889.516	0.519404	0.067071	7.74409	9.62668e-15	2.97466e-13	CYFIP2
ENSG00000119640_ACYP1	173.625	0.519288	0.142415	3.64631	0.00026603	0.0022706	ACYP1
ENSG00000254639_ENSG00000254639	6.87315	0.518399	0.796235	0.651063	0.515006	0.765551	ENSG00000254639
ENSG00000272674_PCDHB16	17.1542	0.517907	0.451857	1.14617	0.251723	0.525403	PCDHB16
ENSG00000131730_CKMT2	10.2912	0.517807	0.585668	0.884131	0.376626	0.654803	CKMT2
ENSG00000186222_BLOC1S4	95.208	0.517619	0.200444	2.58237	0.0098125	0.049676	BLOC1S4
ENSG00000230453_ANKRD18B	80.2182	0.517185	0.22046	2.34594	0.0189793	0.0855017	ANKRD18B
ENSG00000131378_RFTN1	10.8449	0.516475	0.607936	0.849556	0.395572	0.67188	RFTN1
ENSG00000253731_PCDHGA6	19.281	0.516372	0.432424	1.19413	0.232426	0.501984	PCDHGA6
ENSG00000250305_TRMT9B	29.3607	0.515805	0.360312	1.43155	0.152273	0.387993	TRMT9B
ENSG00000092969_TGFB2	1081.82	0.515785	0.0625948	8.24006	1.72128e-16	6.0264e-15	TGFB2
ENSG00000168785_TSPAN5	200.909	0.515695	0.13872	3.71753	0.000201179	0.00177464	TSPAN5
ENSG00000286019_NOTCH2NLB	13.7449	0.514778	0.505366	1.01862	0.308382	0.589225	NOTCH2NLB
ENSG00000235530_TMEM11-DT	5.55093	0.513714	0.804142	0.638835	0.52293	0.770528	TMEM11-DT
ENSG00000124126_PREX1	17.1826	0.513664	0.45963	1.11756	0.263755	0.540086	PREX1
ENSG00000289530_ENSG00000289530	986.509	0.512758	0.0646967	7.92556	2.27114e-15	7.33359e-14	ENSG00000289530
ENSG00000278175_GLIDR	15.9017	0.512499	0.469927	1.09059	0.275452	0.552936	GLIDR
ENSG00000188848_BEND4	28.0884	0.512341	0.380374	1.34694	0.178	0.42749	BEND4
ENSG00000243466_IGKV1-5	222.088	0.511809	0.424301	1.20624	0.227724	0.49654	IGKV1-5
ENSG00000133393_CEP20	1541.45	0.511472	0.0506434	10.0995	5.554e-24	2.93303e-22	CEP20
ENSG00000221990_EXOC3-AS1	26.9454	0.51123	0.394964	1.29437	0.195537	0.452303	EXOC3-AS1
ENSG00000171811_CFAP46	36.0481	0.510966	0.314468	1.62486	0.104193	0.302482	CFAP46
ENSG00000091831_ESR1	91.2192	0.510964	0.203531	2.51049	0.0120564	0.058738	ESR1
ENSG00000293550_ENSG00000293550	51.6547	0.510831	0.286765	1.78136	0.074854	0.240135	ENSG00000293550
ENSG00000121413_ZSCAN18	40.2633	0.510667	0.312215	1.63563	0.101918	0.29763	ZSCAN18
ENSG00000139174_PRICKLE1	271.62	0.509749	0.121064	4.21056	2.54737e-05	0.000271227	PRICKLE1
ENSG00000211959_IGHV4-39	227.723	0.509631	0.390185	1.30613	0.19151	0.446001	IGHV4-39
ENSG00000291142_ENSG00000291142	58.6271	0.509605	0.253948	2.00673	0.0447786	0.165656	ENSG00000291142
ENSG00000257337_TNS2-AS1	45.7841	0.509418	0.28049	1.81618	0.0693434	0.22707	TNS2-AS1
ENSG00000240864_IGKV1-16	14.3498	0.509215	0.537563	0.947266	0.343503	0.622866	IGKV1-16
ENSG00000153904_DDAH1	804.628	0.509039	0.0676428	7.5254	5.25583e-14	1.55411e-12	DDAH1
ENSG00000052802_MSMO1	1106.45	0.508471	0.0599476	8.48192	2.21501e-17	8.21011e-16	MSMO1
ENSG00000197417_SHPK	34.7126	0.507757	0.326454	1.55537	0.119858	0.332027	SHPK
ENSG00000214279_SCART1	20.6676	0.507697	0.442048	1.14851	0.250757	0.523807	SCART1
ENSG00000236255_ENSG00000236255	31.3283	0.507091	0.340485	1.48932	0.136403	0.361521	ENSG00000236255
ENSG00000163683_SMIM14	1098.62	0.507086	0.0589357	8.60406	7.69471e-18	2.94188e-16	SMIM14
ENSG00000282431_TRBD1	15.9196	0.506717	0.483643	1.04771	0.294773	0.574625	TRBD1
ENSG00000074416_MGLL	158.21	0.506646	0.156068	3.24632	0.00116906	0.00841745	MGLL
ENSG00000117281_CD160	5.5748	0.50652	0.789936	0.641216	0.521382	0.769868	CD160
ENSG00000198692_EIF1AY	888.575	0.506394	0.0673015	7.52427	5.30176e-14	1.56476e-12	EIF1AY
ENSG00000204922_UQCC3	7.70495	0.506194	0.67781	0.746809	0.455179	0.718423	UQCC3
ENSG00000169242_EFNA1	523.747	0.505738	0.0887987	5.69533	1.23136e-08	2.13896e-07	EFNA1
ENSG00000236423_LINC01134	5.59594	0.505599	0.805446	0.627726	0.530184	0.774995	LINC01134
ENSG00000119866_BCL11A	18.8284	0.505166	0.455921	1.10801	0.267857	0.544809	BCL11A
ENSG00000211956_IGHV4-34	175.134	0.504817	0.405185	1.24589	0.212804	0.475811	IGHV4-34
ENSG00000286886_ENSG00000286886	5.55702	0.504771	0.820038	0.615545	0.538195	0.780716	ENSG00000286886
ENSG00000247934_ENSG00000247934	9.80134	0.50477	0.628299	0.803391	0.421749	0.692247	ENSG00000247934
ENSG00000176022_B3GALT6	149.872	0.504704	0.161898	3.11742	0.00182444	0.0122796	B3GALT6
ENSG00000170145_SIK2	955.381	0.50437	0.0644238	7.82894	4.91985e-15	1.5475e-13	SIK2
ENSG00000173406_DAB1	5.59149	0.504285	0.810258	0.622375	0.533695	0.777474	DAB1
ENSG00000138347_MYPN	560.017	0.504146	0.0846368	5.95658	2.57563e-09	4.92364e-08	MYPN
ENSG00000240086_ENSG00000240086	31.536	0.504085	0.338891	1.48745	0.136895	0.362315	ENSG00000240086
ENSG00000287091_ENSG00000287091	11.1418	0.503668	0.564787	0.891785	0.372508	0.651662	ENSG00000287091
ENSG00000197712_FAM114A1	1386.03	0.503527	0.054657	9.21249	3.18638e-20	1.40148e-18	FAM114A1
ENSG00000183762_KREMEN1	171.003	0.502343	0.148595	3.38062	0.000723229	0.00552214	KREMEN1
ENSG00000168237_GLYCTK	18.3219	0.501711	0.439813	1.14074	0.25398	0.528233	GLYCTK
ENSG00000229325_ACAP2-IT1	5.03234	0.501665	0.940643	0.533321	0.593811	0.811395	ACAP2-IT1
ENSG00000071127_WDR1	4174.02	0.501537	0.0322014	15.575	1.07637e-54	1.2974e-52	WDR1
ENSG00000127990_SGCE	4.78159	0.501486	0.914879	0.548145	0.583592	0.806629	SGCE
ENSG00000139173_TMEM117	69.5567	0.5014	0.230779	2.17264	0.0298075	0.121618	TMEM117
ENSG00000257365_FNTB	35.9208	0.501193	0.3308	1.5151	0.129748	0.349529	FNTB
ENSG00000275223_ENSG00000275223	10.6197	0.501113	0.602663	0.831497	0.405693	0.678584	ENSG00000275223
ENSG00000182372_CLN8	832.486	0.501104	0.0684324	7.32262	2.43183e-13	6.7842e-12	CLN8
ENSG00000211949_IGHV3-23	333.955	0.500884	0.483699	1.03553	0.300422	0.580336	IGHV3-23
ENSG00000243069_ARHGEF26-AS1	10.6426	0.500832	0.596203	0.840037	0.400888	0.675516	ARHGEF26-AS1
ENSG00000082781_ITGB5	2323.85	0.500757	0.041888	11.9547	6.13831e-33	4.26978e-31	ITGB5
ENSG00000136205_TNS3	1517.13	0.500597	0.0504824	9.91627	3.53727e-23	1.79018e-21	TNS3
ENSG00000259891_ENSG00000259891	5.58594	0.499145	0.798144	0.625382	0.531721	0.776205	ENSG00000259891
ENSG00000288752_ENSG00000288752	15.4229	0.498731	0.473783	1.05266	0.292498	0.572834	ENSG00000288752
ENSG00000151150_ANK3	2277.74	0.498706	0.0491733	10.1418	3.60453e-24	1.92934e-22	ANK3
ENSG00000084110_HAL	11.9844	0.498523	0.564181	0.883624	0.376899	0.65499	HAL
ENSG00000168615_ADAM9	6301.56	0.498157	0.0298184	16.7063	1.17833e-62	1.57677e-60	ADAM9
ENSG00000133247_KMT5C	50.2529	0.498151	0.275176	1.8103	0.0702494	0.229229	KMT5C
ENSG00000244063_ENSG00000244063	9.30161	0.497888	0.660641	0.753644	0.451063	0.715106	ENSG00000244063
ENSG00000259153_MAP3K9-DT	32.3751	0.497783	0.335099	1.48548	0.137416	0.363198	MAP3K9-DT
ENSG00000255142_ENSG00000255142	5.60467	0.497407	0.806351	0.616861	0.537326	0.78023	ENSG00000255142
ENSG00000256771_ZNF253	26.2334	0.497168	0.395761	1.25623	0.209032	0.470978	ZNF253
ENSG00000196405_EVL	433.614	0.49711	0.0963356	5.16018	2.46707e-07	3.64406e-06	EVL
ENSG00000141480_ARRB2	800.461	0.496974	0.070085	7.09102	1.33129e-12	3.44042e-11	ARRB2
ENSG00000291033_TXLNGY	460.523	0.496892	0.0921033	5.39494	6.85446e-08	1.09657e-06	TXLNGY
ENSG00000237111_IGHJ3P	5.03725	0.496787	0.868937	0.571718	0.567513	0.798737	IGHJ3P
ENSG00000262050_ENSG00000262050	4.81569	0.496415	0.905296	0.548345	0.583455	0.806587	ENSG00000262050
ENSG00000211898_IGHD	27.6185	0.496153	0.414497	1.197	0.231307	0.500526	IGHD
ENSG00000197977_ELOVL2	182.045	0.496104	0.142437	3.48296	0.000495895	0.00394269	ELOVL2
ENSG00000164675_IQUB	6.3772	0.495914	0.763169	0.649809	0.515816	0.765626	IQUB
ENSG00000094916_CBX5	3805.9	0.495814	0.0378484	13.1	3.29229e-39	2.85633e-37	CBX5
ENSG00000211653_IGLV1-40	141.473	0.495766	0.407366	1.217	0.223603	0.490579	IGLV1-40
ENSG00000170161_FAM88B	9.33811	0.495615	0.673273	0.736128	0.461653	0.723783	FAM88B
ENSG00000266173_STRADA	44.5597	0.495534	0.302407	1.63863	0.10129	0.296507	STRADA
ENSG00000215270_TOMM40P2	10.6453	0.495289	0.582244	0.850656	0.394961	0.671378	TOMM40P2
ENSG00000291147_ENSG00000291147	13.534	0.495255	0.532926	0.929313	0.352727	0.631971	ENSG00000291147
ENSG00000272849_ENSG00000272849	12.7845	0.495236	0.544303	0.909853	0.3629	0.641463	ENSG00000272849
ENSG00000276775_IGHV4-4	21.0295	0.494762	0.451629	1.0955	0.273296	0.550735	IGHV4-4
ENSG00000183963_SMTN	200.474	0.494548	0.136658	3.61889	0.000295872	0.00248898	SMTN
ENSG00000211637_IGLV4-69	27.4114	0.494402	0.696788	0.709545	0.477987	0.736836	IGLV4-69
ENSG00000141542_RAB40B	65.268	0.494042	0.237914	2.07656	0.0378423	0.146095	RAB40B
ENSG00000241399_CD302	41.7395	0.4939	0.308499	1.60098	0.109382	0.311702	CD302
ENSG00000146233_CYP39A1	94.1581	0.493889	0.219723	2.24778	0.0245902	0.104595	CYP39A1
ENSG00000048740_CELF2	35.6653	0.493735	0.325603	1.51637	0.129425	0.349079	CELF2
ENSG00000265763_ZNF488	18.0683	0.49358	0.485491	1.01666	0.309314	0.589994	ZNF488
ENSG00000261742_LINC00922	14.0862	0.493535	0.509694	0.968295	0.332897	0.61364	LINC00922
ENSG00000188153_COL4A5	3026.86	0.493234	0.0404871	12.1825	3.85253e-34	2.77769e-32	COL4A5
ENSG00000187391_MAGI2	29.0257	0.493152	0.348297	1.4159	0.156806	0.395396	MAGI2
ENSG00000241634_RPL13P8	21.3098	0.49312	0.453761	1.08674	0.277151	0.555288	RPL13P8
ENSG00000116678_LEPR	514.393	0.492853	0.0858018	5.74409	9.24152e-09	1.63591e-07	LEPR
ENSG00000145416_MARCHF1	223.337	0.492266	0.127681	3.85543	0.000115527	0.00106677	MARCHF1
ENSG00000133433_GSTT2B	8.54863	0.492245	0.652439	0.754469	0.450568	0.714565	GSTT2B
ENSG00000287222_ENSG00000287222	49.5638	0.492084	0.268159	1.83505	0.0664983	0.220451	ENSG00000287222
ENSG00000271532_BBIP1P1	10.648	0.492005	0.579045	0.849684	0.395501	0.671862	BBIP1P1
ENSG00000108813_DLX4	7.73442	0.491835	0.684504	0.718527	0.472432	0.733592	DLX4
ENSG00000120437_ACAT2	550.735	0.491824	0.0832576	5.90726	3.47847e-09	6.50771e-08	ACAT2
ENSG00000119723_COQ6	39.1022	0.491427	0.315457	1.55782	0.119275	0.33111	COQ6
ENSG00000162999_DUSP19	74.639	0.491154	0.217777	2.2553	0.0241142	0.103048	DUSP19
ENSG00000196421_C20orf204	7.98516	0.491118	0.721557	0.680636	0.496102	0.751817	C20orf204
ENSG00000218175_ENSG00000218175	5.02906	0.491114	0.937749	0.523715	0.600477	0.815755	ENSG00000218175
ENSG00000118777_ABCG2	918.301	0.491017	0.0669439	7.33475	2.22136e-13	6.21901e-12	ABCG2
ENSG00000254535_PABPC4L	19.1677	0.490649	0.434015	1.13049	0.25827	0.533503	PABPC4L
ENSG00000137571_SLCO5A1	287.382	0.490611	0.114044	4.30195	1.69305e-05	0.000187471	SLCO5A1
ENSG00000290994_FAM86C2P	28.3218	0.490221	0.382818	1.28056	0.200348	0.459744	FAM86C2P
ENSG00000170579_DLGAP1	58.8924	0.489442	0.251448	1.94649	0.0515955	0.183489	DLGAP1
ENSG00000233110_SORBS2-AS1	5.57475	0.489402	0.955302	0.5123	0.608441	0.820854	SORBS2-AS1
ENSG00000259994_ENSG00000259994	17.0899	0.489166	0.460499	1.06225	0.288121	0.566484	ENSG00000259994
ENSG00000145451_GLRA3	28.4788	0.489094	0.354828	1.3784	0.168081	0.413266	GLRA3
ENSG00000236081_ELFN1-AS1	113.596	0.489032	0.182369	2.68156	0.00732807	0.0389615	ELFN1-AS1
ENSG00000186517_ARHGAP30	9.34179	0.488906	0.621541	0.786603	0.431514	0.700442	ARHGAP30
ENSG00000289361_ENSG00000289361	7.19509	0.488797	0.718141	0.680642	0.496098	0.751817	ENSG00000289361
ENSG00000169047_IRS1	730.559	0.488242	0.0708269	6.89346	5.44533e-12	1.32688e-10	IRS1
ENSG00000145012_LPP	1123.74	0.488155	0.0578089	8.4443	3.05875e-17	1.12582e-15	LPP
ENSG00000163171_CDC42EP3	771.765	0.48754	0.0783367	6.22364	4.85739e-10	9.97375e-09	CDC42EP3
ENSG00000237978_KCNMB2-AS1	13.5694	0.48731	0.528712	0.921694	0.356688	0.635366	KCNMB2-AS1
ENSG00000179476_C14orf28	38.55	0.486726	0.330841	1.47118	0.141243	0.369862	C14orf28
ENSG00000078053_AMPH	16.5256	0.486612	0.476286	1.02168	0.306933	0.587521	AMPH
ENSG00000278765_ENSG00000278765	9.3282	0.486535	0.622194	0.781967	0.434234	0.702139	ENSG00000278765
ENSG00000146707_POMZP3	97.4399	0.485759	0.192203	2.52732	0.0114937	0.0565374	POMZP3
ENSG00000162639_HENMT1	57.07	0.48563	0.261451	1.85745	0.0632476	0.213439	HENMT1
ENSG00000244437_IGKV3-15	43.8181	0.48536	0.350052	1.38654	0.165583	0.409742	IGKV3-15
ENSG00000162572_SCNN1D	20.255	0.485196	0.431219	1.12517	0.260515	0.536105	SCNN1D
ENSG00000211598_IGKV4-1	391.702	0.485186	0.385835	1.25749	0.208575	0.470687	IGKV4-1
ENSG00000137936_BCAR3	690.462	0.484675	0.0756348	6.4081	1.47344e-10	3.18707e-09	BCAR3
ENSG00000013588_GPRC5A	4847.71	0.48465	0.0342685	14.1427	2.07048e-45	2.0957e-43	GPRC5A
ENSG00000054654_SYNE2	758.548	0.484347	0.0818739	5.91577	3.30326e-09	6.20443e-08	SYNE2
ENSG00000235837_ENSG00000235837	6.43287	0.483817	0.843352	0.573684	0.566182	0.79795	ENSG00000235837
ENSG00000181513_ACBD4	106.185	0.483661	0.193579	2.49851	0.0124715	0.060351	ACBD4
ENSG00000176165_FOXG1	9.29792	0.483523	0.663619	0.728616	0.466237	0.728046	FOXG1
ENSG00000166582_CENPV	235.862	0.483386	0.134826	3.58526	0.000336748	0.00279561	CENPV
ENSG00000119138_KLF9	535.859	0.48323	0.0864322	5.59086	2.25953e-08	3.80111e-07	KLF9
ENSG00000236914_LINC01852	6.43575	0.482848	0.752874	0.641339	0.521302	0.769862	LINC01852
ENSG00000175497_DPP10	912.6	0.482589	0.0684778	7.04739	1.82306e-12	4.65043e-11	DPP10
ENSG00000253485_PCDHGA5	17.3972	0.482313	0.49233	0.979654	0.327257	0.608501	PCDHGA5
ENSG00000248473_LINC01962	5.84551	0.481769	0.819371	0.587974	0.55655	0.792132	LINC01962
ENSG00000235919_ASH1L-AS1	23.7287	0.481715	0.392267	1.22803	0.219436	0.485007	ASH1L-AS1
ENSG00000270871_ENSG00000270871	20.5183	0.480473	0.448042	1.07238	0.283548	0.561875	ENSG00000270871
ENSG00000175536_LIPT2	18.7071	0.480448	0.430934	1.1149	0.264894	0.541657	LIPT2
ENSG00000263680_ENSG00000263680	8.04612	0.480283	0.735326	0.653156	0.513656	0.764981	ENSG00000263680
ENSG00000288066_ENSG00000288066	155.045	0.480179	0.157431	3.05008	0.0022878	0.0149028	ENSG00000288066
ENSG00000288741_ENSG00000288741	10.9822	0.479999	0.644556	0.744697	0.456455	0.719448	ENSG00000288741
ENSG00000154153_RETREG1	990.425	0.479625	0.0649049	7.38966	1.47205e-13	4.16553e-12	RETREG1
ENSG00000172893_DHCR7	765.009	0.479617	0.0786598	6.09735	1.07841e-09	2.13119e-08	DHCR7
ENSG00000174684_B4GAT1	188.204	0.479567	0.141194	3.39652	0.000682498	0.00523392	B4GAT1
ENSG00000102452_NALCN	75.2336	0.478863	0.225487	2.12368	0.0336968	0.133485	NALCN
ENSG00000280332_ENSG00000280332	8.00539	0.478608	0.666564	0.718022	0.472743	0.733677	ENSG00000280332
ENSG00000160460_SPTBN4	8.58818	0.478502	0.659776	0.725249	0.468299	0.729955	SPTBN4
ENSG00000164056_SPRY1	65.4801	0.478393	0.239633	1.99636	0.0458953	0.168846	SPRY1
ENSG00000137218_FRS3	10.9604	0.478103	0.611199	0.782237	0.434075	0.702115	FRS3
ENSG00000103723_AP3B2	105.085	0.478055	0.186156	2.56804	0.0102276	0.0513169	AP3B2
ENSG00000104290_FZD3	545.207	0.478045	0.0830103	5.75887	8.46807e-09	1.50745e-07	FZD3
ENSG00000211899_IGHM	30.4624	0.477559	0.39704	1.2028	0.229054	0.497835	IGHM
ENSG00000244968_LIFR-AS1	16.8161	0.477401	0.463165	1.03074	0.302664	0.583026	LIFR-AS1
ENSG00000165655_ZNF503	191.531	0.477177	0.152015	3.139	0.00169524	0.0115378	ZNF503
ENSG00000155657_TTN	153.004	0.477105	0.167003	2.85686	0.00427856	0.025096	TTN
ENSG00000281026_N4BP2L2-IT2	13.8838	0.476846	0.545491	0.87416	0.382031	0.659553	N4BP2L2-IT2
ENSG00000271976_ENSG00000271976	42.2723	0.476762	0.317076	1.50362	0.132679	0.355086	ENSG00000271976
ENSG00000177700_POLR2L	323.975	0.476638	0.106963	4.45612	8.34579e-06	9.81967e-05	POLR2L
ENSG00000125398_SOX9	2320.33	0.476556	0.0424823	11.2178	3.33632e-29	2.10722e-27	SOX9
ENSG00000291181_ENSG00000291181	20.3833	0.476459	0.447439	1.06486	0.286939	0.565498	ENSG00000291181
ENSG00000249492_ENSG00000249492	18.178	0.476264	0.46476	1.02475	0.30548	0.586009	ENSG00000249492
ENSG00000009724_MASP2	6.46034	0.476136	0.771944	0.616801	0.537366	0.78023	MASP2
ENSG00000101751_POLI	319.88	0.475956	0.107342	4.43401	9.24942e-06	0.000107864	POLI
ENSG00000261087_ZNNT1	21.7172	0.4755	0.410846	1.15737	0.247122	0.519928	ZNNT1
ENSG00000163430_FSTL1	3109.13	0.475423	0.0370822	12.8208	1.25434e-37	1.05351e-35	FSTL1
ENSG00000146677_RPL32P18	5.08257	0.475384	0.821697	0.578539	0.5629	0.79572	RPL32P18
ENSG00000211892_IGHG4	5.09494	0.475353	0.886678	0.536106	0.591885	0.810671	IGHG4
ENSG00000109501_WFS1	117.48	0.475318	0.175136	2.71399	0.0066478	0.0361712	WFS1
ENSG00000143217_NECTIN4	7.21136	0.475286	0.728727	0.652214	0.514263	0.765273	NECTIN4
ENSG00000273899_NOL12	13.0925	0.475002	0.538584	0.881946	0.377806	0.655988	NOL12
ENSG00000183779_ZNF703	36.6306	0.474562	0.325338	1.45867	0.144656	0.376356	ZNF703
ENSG00000156011_PSD3	4378.48	0.474103	0.0336668	14.0822	4.88496e-45	4.85116e-43	PSD3
ENSG00000249207_ENSG00000249207	10.9214	0.474027	0.608216	0.779372	0.435761	0.703215	ENSG00000249207
ENSG00000156140_ADAMTS3	40.1332	0.47353	0.294939	1.60552	0.10838	0.30972	ADAMTS3
ENSG00000196218_RYR1	16.0946	0.473415	0.483487	0.979168	0.327497	0.60866	RYR1
ENSG00000183722_LHFPL6	259.276	0.473065	0.122611	3.85826	0.000114197	0.0010551	LHFPL6
ENSG00000111684_LPCAT3	47.935	0.472861	0.277536	1.70378	0.0884222	0.270003	LPCAT3
ENSG00000181982_CCDC149	122.047	0.472766	0.169928	2.78216	0.00539985	0.0305934	CCDC149
ENSG00000293010_LINC01085	5.88883	0.472721	0.780919	0.605338	0.544954	0.785614	LINC01085
ENSG00000242242_NECTIN3-AS1	5.07379	0.472522	0.836725	0.564728	0.572259	0.801874	NECTIN3-AS1
ENSG00000273173_SNURF	9.40666	0.472478	0.625959	0.754808	0.450364	0.71434	SNURF
ENSG00000260007_ENSG00000260007	24.8951	0.472181	0.376692	1.25349	0.210026	0.472141	ENSG00000260007
ENSG00000246705_H2AJ	143.762	0.472017	0.164625	2.86722	0.00414091	0.0244247	H2AJ
ENSG00000185352_HS6ST3	10.3774	0.4719	0.651562	0.724259	0.468907	0.730614	HS6ST3
ENSG00000247572_CKMT2-AS1	134.136	0.471765	0.165917	2.84339	0.00446371	0.0259985	CKMT2-AS1
ENSG00000145335_SNCA	1341.7	0.47158	0.0527833	8.93426	4.09895e-19	1.6811e-17	SNCA
ENSG00000293322_ENSG00000293322	19.5396	0.471177	0.485112	0.971274	0.331412	0.612404	ENSG00000293322
ENSG00000152402_GUCY1A2	87.3297	0.471036	0.207314	2.27209	0.0230814	0.099469	GUCY1A2
ENSG00000234352_ENSG00000234352	12.3549	0.470652	0.543349	0.866206	0.386377	0.663863	ENSG00000234352
ENSG00000184838_PRR16	18.2383	0.470559	0.47468	0.991317	0.321531	0.602895	PRR16
ENSG00000167525_PROCA1	142.197	0.470542	0.166507	2.82596	0.0047139	0.0271823	PROCA1
ENSG00000011198_ABHD5	377.834	0.47033	0.0983389	4.78274	1.7292e-06	2.2659e-05	ABHD5
ENSG00000176244_ACBD7	81.0242	0.47023	0.220335	2.13417	0.0328292	0.131068	ACBD7
ENSG00000280417_ENSG00000280417	10.1688	0.469772	0.618671	0.759325	0.447658	0.712228	ENSG00000280417
ENSG00000136235_GPNMB	21.4397	0.469642	0.413702	1.13522	0.256284	0.530927	GPNMB
ENSG00000130066_SAT1	3960.62	0.469338	0.0391378	11.9919	3.91655e-33	2.73639e-31	SAT1
ENSG00000116830_TTF2	1069.14	0.469306	0.0617211	7.60365	2.87899e-14	8.70866e-13	TTF2
ENSG00000226965_ENSG00000226965	5.90011	0.469211	0.789672	0.594185	0.552388	0.789078	ENSG00000226965
ENSG00000275580_ENSG00000275580	6.65916	0.468666	0.780234	0.600673	0.548058	0.786936	ENSG00000275580
ENSG00000187091_PLCD1	19.0411	0.46865	0.446197	1.05032	0.293571	0.573273	PLCD1
ENSG00000175198_PCCA	158.176	0.468491	0.155517	3.01248	0.00259123	0.0164849	PCCA
ENSG00000285796_ENSG00000285796	12.5952	0.468236	0.532515	0.879291	0.379244	0.657472	ENSG00000285796
ENSG00000100151_PICK1	62.9717	0.467332	0.249729	1.87136	0.0612955	0.208635	PICK1
ENSG00000224807_DUX4L9	21.2011	0.467316	0.414058	1.12862	0.259057	0.534568	DUX4L9
ENSG00000159692_CTBP1	847.718	0.46706	0.067731	6.89581	5.35587e-12	1.3071e-10	CTBP1
ENSG00000198879_SFMBT2	329.492	0.467002	0.11933	3.91353	9.09556e-05	0.000861025	SFMBT2
ENSG00000188687_SLC4A5	5.11653	0.466953	0.830595	0.562191	0.573986	0.802595	SLC4A5
ENSG00000292993_ENSG00000292993	8.06922	0.466588	0.680944	0.685207	0.493213	0.74984	ENSG00000292993
ENSG00000214425_LRRC37A4P	37.8061	0.466513	0.306945	1.51986	0.128547	0.347679	LRRC37A4P
ENSG00000185619_PCGF3	561.171	0.466274	0.0824943	5.65219	1.58417e-08	2.72484e-07	PCGF3
ENSG00000101955_SRPX	1521.6	0.465956	0.0576787	8.07848	6.55774e-16	2.20312e-14	SRPX
ENSG00000214381_LINC00488	11.7625	0.465557	0.578535	0.804716	0.420983	0.691422	LINC00488
ENSG00000250317_SMIM20	384.335	0.465507	0.0991047	4.69712	2.63853e-06	3.34638e-05	SMIM20
ENSG00000168542_COL3A1	451.465	0.465416	0.0924943	5.03184	4.85802e-07	6.91687e-06	COL3A1
ENSG00000125971_DYNLRB1	5.92315	0.465339	0.770372	0.604045	0.545813	0.785909	DYNLRB1
ENSG00000141456_PELP1	2246.67	0.464926	0.0434439	10.7018	9.98642e-27	5.84021e-25	PELP1
ENSG00000152767_FARP1	215.395	0.464755	0.132055	3.51941	0.000432515	0.00348262	FARP1
ENSG00000246982_BRPF3-AS1	7.49039	0.464425	0.711048	0.653156	0.513655	0.764981	BRPF3-AS1
ENSG00000257354_MIRLET7IHG	101.543	0.464035	0.219696	2.11217	0.0346721	0.136357	MIRLET7IHG
ENSG00000125046_SSUH2	10.2189	0.464014	0.606464	0.765113	0.444204	0.710133	SSUH2
ENSG00000013810_TACC3	2364.52	0.463649	0.0419151	11.0616	1.92606e-28	1.19265e-26	TACC3
ENSG00000248713_C4orf54	12.6423	0.463555	0.555014	0.835213	0.403598	0.677269	C4orf54
ENSG00000143543_JTB	11.0311	0.462851	0.576404	0.802997	0.421977	0.692352	JTB
ENSG00000176728_TTTY14	15.5943	0.462801	0.475347	0.973608	0.330251	0.611332	TTTY14
ENSG00000261338_ENSG00000261338	17.9857	0.462749	0.451571	1.02476	0.305479	0.586009	ENSG00000261338
ENSG00000172667_ZMAT3	459.676	0.462559	0.0940057	4.92054	8.63063e-07	1.17582e-05	ZMAT3
ENSG00000141002_TCF25	581.263	0.462156	0.0827155	5.5873	2.30626e-08	3.8658e-07	TCF25
ENSG00000211962_IGHV1-46	100.555	0.461781	0.37661	1.22615	0.220142	0.486092	IGHV1-46
ENSG00000272240_ENSG00000272240	5.93274	0.461388	0.771053	0.598386	0.549582	0.787593	ENSG00000272240
ENSG00000095906_NUBP2	194.822	0.461385	0.138398	3.33376	0.000856803	0.00640877	NUBP2
ENSG00000168268_NT5DC2	581.102	0.460937	0.0913083	5.04814	4.46129e-07	6.41565e-06	NT5DC2
ENSG00000166257_SCN3B	14.2017	0.46068	0.504412	0.913301	0.361084	0.63983	SCN3B
ENSG00000285601_ENSG00000285601	26.928	0.460523	0.390161	1.18034	0.237864	0.508789	ENSG00000285601
ENSG00000106772_PRUNE2	51.2984	0.460049	0.26244	1.75297	0.079607	0.250997	PRUNE2
ENSG00000211943_IGHV3-15	68.2895	0.46003	0.551529	0.834099	0.404225	0.677355	IGHV3-15
ENSG00000227543_SPAG5-AS1	19.3535	0.459988	0.434805	1.05792	0.290093	0.569369	SPAG5-AS1
ENSG00000235651_G3BP1P1	10.46	0.459916	0.585688	0.785258	0.432302	0.700539	G3BP1P1
ENSG00000181804_SLC9A9	21.7479	0.45961	0.409494	1.12239	0.261699	0.5377	SLC9A9
ENSG00000278635_ENSG00000278635	18.869	0.459368	0.478739	0.959536	0.337289	0.617718	ENSG00000278635
ENSG00000108932_SLC16A6	6461.58	0.459249	0.0288768	15.9038	5.96775e-57	7.47863e-55	SLC16A6
ENSG00000141696_P3H4	824.495	0.457836	0.0683243	6.70092	2.07115e-11	4.81642e-10	P3H4
ENSG00000150093_ITGB1	11654.5	0.457701	0.0237594	19.264	1.07791e-82	1.97909e-80	ITGB1
ENSG00000278861_ENSG00000278861	5.38777	0.457657	0.864978	0.529097	0.596738	0.813196	ENSG00000278861
ENSG00000232093_DCST1-AS1	14.2948	0.45759	0.524268	0.872816	0.382763	0.660384	DCST1-AS1
ENSG00000198682_PAPSS2	8607.85	0.457562	0.0249889	18.3106	6.81218e-75	1.12046e-72	PAPSS2
ENSG00000137809_ITGA11	8.88911	0.457286	0.631384	0.72426	0.468906	0.730614	ITGA11
ENSG00000111319_SCNN1A	8.34524	0.456874	0.691896	0.660321	0.509048	0.761782	SCNN1A
ENSG00000154928_EPHB1	27.1121	0.456842	0.368072	1.24117	0.214541	0.478049	EPHB1
ENSG00000113391_FAM172A	407.3	0.45655	0.0963625	4.73783	2.16017e-06	2.78214e-05	FAM172A
ENSG00000137642_SORL1	298.828	0.456496	0.114251	3.99556	6.45408e-05	0.000632981	SORL1
ENSG00000260176_ENSG00000260176	5.92683	0.456463	0.768341	0.594089	0.552453	0.789078	ENSG00000260176
ENSG00000182552_RWDD4	528.587	0.456462	0.0844391	5.40581	6.4515e-08	1.03631e-06	RWDD4
ENSG00000185532_PRKG1	12.9318	0.456401	0.587826	0.776421	0.4375	0.704427	PRKG1
ENSG00000148053_NTRK2	7.50115	0.455917	0.704066	0.647549	0.517277	0.766929	NTRK2
ENSG00000279434_ENSG00000279434	5.13499	0.455895	0.878348	0.519036	0.603735	0.818229	ENSG00000279434
ENSG00000250390_ENSG00000250390	22.3416	0.455742	0.440304	1.03506	0.300639	0.580542	ENSG00000250390
ENSG00000203872_C6orf163	7.53562	0.455572	0.697308	0.653329	0.513544	0.764981	C6orf163
ENSG00000168918_INPP5D	7.52325	0.455273	0.679133	0.670374	0.502619	0.756436	INPP5D
ENSG00000243547_HNRNPKP4	12.1217	0.454959	0.563606	0.807229	0.419535	0.690335	HNRNPKP4
ENSG00000125462_MIR9-1HG	33.0507	0.454833	0.329053	1.38225	0.166895	0.411569	MIR9-1HG
ENSG00000225764_P3H2-AS1	141.03	0.454416	0.159211	2.85417	0.00431491	0.0252717	P3H2-AS1
ENSG00000175741_RWDD4P2	98.9521	0.454252	0.19696	2.30631	0.0210931	0.0925273	RWDD4P2
ENSG00000178149_DALRD3	77.7833	0.454144	0.234523	1.93646	0.0528112	0.186887	DALRD3
ENSG00000213654_GPSM3	10.5183	0.453795	0.594084	0.763856	0.444953	0.710335	GPSM3
ENSG00000171488_LRRC8C	212.374	0.453587	0.137312	3.30334	0.000955416	0.00702329	LRRC8C
ENSG00000122870_BICC1	99.0261	0.453126	0.194148	2.33393	0.0195995	0.0876953	BICC1
ENSG00000152092_ASTN1	6.75613	0.452927	0.729971	0.620472	0.534947	0.778365	ASTN1
ENSG00000160298_C21orf58	117.174	0.452366	0.175383	2.5793	0.00990002	0.049911	C21orf58
ENSG00000293154_ENSG00000293154	6.73859	0.45174	0.723184	0.624655	0.532197	0.776511	ENSG00000293154
ENSG00000148468_FAM171A1	223.617	0.451627	0.129367	3.49104	0.000481137	0.00383695	FAM171A1
ENSG00000149243_KLHL35	21.0794	0.451403	0.423788	1.06516	0.286803	0.565385	KLHL35
ENSG00000147437_GNRH1	21.8682	0.451305	0.412222	1.09481	0.273599	0.550896	GNRH1
ENSG00000168118_RAB4A	536.121	0.451195	0.0842228	5.35716	8.45396e-08	1.33089e-06	RAB4A
ENSG00000261474_ENSG00000261474	7.56189	0.450567	0.685384	0.657394	0.510928	0.763186	ENSG00000261474
ENSG00000211933_IGHV6-1	104.32	0.450369	0.554743	0.811852	0.416877	0.688832	IGHV6-1
ENSG00000109163_GNRHR	5.95888	0.450126	0.849739	0.529722	0.596305	0.812892	GNRHR
ENSG00000211673_IGLV3-1	125.847	0.44985	0.467823	0.961583	0.336259	0.616786	IGLV3-1
ENSG00000273355_ENSG00000273355	5.12981	0.449815	0.881929	0.510035	0.610027	0.822011	ENSG00000273355
ENSG00000105426_PTPRS	366.546	0.449787	0.108353	4.15113	3.30836e-05	0.000345496	PTPRS
ENSG00000291175_ENSG00000291175	33.6824	0.449475	0.342178	1.31357	0.188991	0.442623	ENSG00000291175
ENSG00000163898_LIPH	419.771	0.449472	0.0957211	4.69565	2.65765e-06	3.36793e-05	LIPH
ENSG00000117971_CHRNB4	4.59843	0.449136	0.892142	0.503436	0.614658	0.82531	CHRNB4
ENSG00000215375_MYL5	67.377	0.449124	0.229326	1.95845	0.0501772	0.179619	MYL5
ENSG00000140090_SLC24A4	7.55408	0.448942	0.695364	0.645621	0.518525	0.767587	SLC24A4
ENSG00000151552_QDPR	475.533	0.448258	0.089896	4.9864	6.15144e-07	8.59569e-06	QDPR
ENSG00000155542_SETD9	51.7458	0.447903	0.271197	1.65157	0.0986213	0.291168	SETD9
ENSG00000180758_GPR157	269.087	0.447744	0.116264	3.85111	0.000117584	0.00108322	GPR157
ENSG00000038210_PI4K2B	987.867	0.447684	0.0611062	7.32632	2.36551e-13	6.61086e-12	PI4K2B
ENSG00000293442_PRKY	171.675	0.447614	0.1486	3.01222	0.00259347	0.0164925	PRKY
ENSG00000262333_HNRNPA1P16	22.6776	0.447474	0.394364	1.13467	0.256513	0.531045	HNRNPA1P16
ENSG00000128739_SNRPN	18.8517	0.447467	0.445543	1.00432	0.315226	0.595832	SNRPN
ENSG00000163794_UCN	4.58161	0.447367	0.878441	0.509274	0.61056	0.822306	UCN
ENSG00000166689_PLEKHA7	28.8592	0.447097	0.349508	1.27922	0.200819	0.460223	PLEKHA7
ENSG00000139618_BRCA2	555.636	0.446975	0.0832688	5.36785	7.96803e-08	1.26447e-06	BRCA2
ENSG00000234284_ZNF879	35.009	0.446904	0.341044	1.3104	0.190061	0.44391	ZNF879
ENSG00000185070_FLRT2	1995.23	0.44684	0.0438028	10.2012	1.95887e-24	1.06657e-22	FLRT2
ENSG00000101474_APMAP	1719.05	0.446622	0.0474575	9.41099	4.915e-21	2.243e-19	APMAP
ENSG00000236397_DDX11L2	8.38074	0.446585	0.670924	0.665627	0.505649	0.758594	DDX11L2
ENSG00000003249_DBNDD1	64.8286	0.445388	0.233469	1.9077	0.0564303	0.19648	DBNDD1
ENSG00000184207_PGP	142.049	0.444807	0.160425	2.77268	0.00555973	0.031297	PGP
ENSG00000104177_MYEF2	771.843	0.444674	0.0745097	5.96801	2.40165e-09	4.62465e-08	MYEF2
ENSG00000260804_LINC01963	161.379	0.444563	0.162809	2.73057	0.00632245	0.0347945	LINC01963
ENSG00000109738_GLRB	163.312	0.444479	0.151132	2.94099	0.00327162	0.0199996	GLRB
ENSG00000166359_WDR88	9.16836	0.444043	0.622753	0.713033	0.475825	0.73526	WDR88
ENSG00000117115_PADI2	6.95901	0.443951	0.844376	0.525774	0.599045	0.814862	PADI2
ENSG00000164742_ADCY1	370.515	0.443886	0.0994312	4.46426	8.03467e-06	9.48896e-05	ADCY1
ENSG00000254389_RHPN1-AS1	5.39396	0.443719	0.8664	0.512141	0.608552	0.820863	RHPN1-AS1
ENSG00000236892_ENSG00000236892	9.18841	0.443235	0.610635	0.725859	0.467925	0.729748	ENSG00000236892
ENSG00000058056_USP13	308.829	0.442849	0.110962	3.991	6.57961e-05	0.000644491	USP13
ENSG00000151458_ANKRD50	669.782	0.442562	0.0785644	5.63311	1.76988e-08	3.03107e-07	ANKRD50
ENSG00000132970_WASF3	196.065	0.442392	0.134605	3.28658	0.00101412	0.00739628	WASF3
ENSG00000083857_FAT1	2796.75	0.441569	0.0454276	9.72027	2.47136e-22	1.20441e-20	FAT1
ENSG00000285728_ENSG00000285728	17.5812	0.441394	0.457649	0.964482	0.334804	0.615391	ENSG00000285728
ENSG00000257718_CPNE8-AS1	11.5572	0.441289	0.594677	0.742064	0.458049	0.720952	CPNE8-AS1
ENSG00000102312_PORCN	42.7317	0.441018	0.288589	1.52819	0.126466	0.343701	PORCN
ENSG00000141965_FEM1A	5.42146	0.440983	0.848053	0.519995	0.603067	0.817657	FEM1A
ENSG00000280789_PAGR1	54.5291	0.440956	0.264509	1.66707	0.0954995	0.284759	PAGR1
ENSG00000241685_ARPC1A	45.9833	0.440862	0.276188	1.59624	0.110436	0.313912	ARPC1A
ENSG00000211893_IGHG2	39.1537	0.440806	0.569095	0.774574	0.438591	0.705264	IGHG2
ENSG00000134508_CABLES1	102.96	0.440553	0.191861	2.29621	0.0216639	0.094619	CABLES1
ENSG00000273033_LINC02035	55.0568	0.440537	0.274791	1.60317	0.108897	0.310645	LINC02035
ENSG00000144228_SPOPL	681.165	0.440459	0.0778684	5.65646	1.54531e-08	2.6609e-07	SPOPL
ENSG00000234129_HCCS-DT	25.3369	0.440374	0.385187	1.14327	0.252926	0.526874	HCCS-DT
ENSG00000143387_CTSK	66.7786	0.439984	0.231279	1.90239	0.0571202	0.198313	CTSK
ENSG00000267106_ZNF561-AS1	36.184	0.439982	0.31669	1.38932	0.164737	0.408611	ZNF561-AS1
ENSG00000171735_CAMTA1	272.791	0.439947	0.118795	3.7034	0.000212729	0.00186818	CAMTA1
ENSG00000175879_HOXD8	93.6429	0.439678	0.197147	2.2302	0.025734	0.108248	HOXD8
ENSG00000241935_HOGA1	12.9808	0.439531	0.550913	0.797823	0.424973	0.694722	HOGA1
ENSG00000184368_MAP7D2	62.6644	0.438513	0.243363	1.80189	0.0715624	0.23219	MAP7D2
ENSG00000163251_FZD5	594.694	0.438374	0.0792398	5.53224	3.16158e-08	5.211e-07	FZD5
ENSG00000163406_SLC15A2	18.395	0.438359	0.442702	0.99019	0.322081	0.60364	SLC15A2
ENSG00000145687_SSBP2	292.444	0.438149	0.11066	3.95942	7.51314e-05	0.000725137	SSBP2
ENSG00000113319_RASGRF2	41.6598	0.438007	0.304074	1.44046	0.149737	0.383388	RASGRF2
ENSG00000230487_PSMG3-AS1	25.6314	0.437898	0.388032	1.12851	0.259104	0.534595	PSMG3-AS1
ENSG00000137393_RNF144B	207.317	0.437612	0.131113	3.33768	0.000844808	0.00633405	RNF144B
ENSG00000230316_FEZF1-AS1	55.1613	0.437265	0.261395	1.67282	0.0943635	0.282679	FEZF1-AS1
ENSG00000285184_ENSG00000285184	41.1089	0.43724	0.296863	1.47287	0.140787	0.368966	ENSG00000285184
ENSG00000230870_FBXW11P1	4.57725	0.437017	0.929685	0.47007	0.638305	0.839174	FBXW11P1
ENSG00000105617_LENG1	113.596	0.436598	0.181758	2.40209	0.0163019	0.0753754	LENG1
ENSG00000118965_WDR35	1000.56	0.436512	0.0635837	6.86516	6.64183e-12	1.60359e-10	WDR35
ENSG00000234678_ELF3-AS1	20.8602	0.436452	0.432556	1.00901	0.312972	0.593898	ELF3-AS1
ENSG00000086848_ALG9	208.574	0.43636	0.13703	3.18443	0.00145042	0.010089	ALG9
ENSG00000053747_LAMA3	170.15	0.436192	0.153677	2.83836	0.00453464	0.0263533	LAMA3
ENSG00000119125_GDA	18300.9	0.435405	0.0212566	20.4832	3.03811e-93	7.15995e-91	GDA
ENSG00000211934_IGHV1-2	179.261	0.43529	0.427615	1.01795	0.308703	0.589428	IGHV1-2
ENSG00000279970_ENSG00000279970	27.9016	0.435272	0.364975	1.19261	0.233023	0.502586	ENSG00000279970
ENSG00000100422_CERK	378.307	0.435254	0.101288	4.29718	1.72984e-05	0.000190875	CERK
ENSG00000161970_RPL26	102.332	0.435019	0.215064	2.02275	0.0430991	0.161073	RPL26
ENSG00000203778_FAM229B	23.8226	0.435007	0.445427	0.976607	0.328764	0.610153	FAM229B
ENSG00000145526_CDH18	23.2597	0.434657	0.404924	1.07343	0.283079	0.561393	CDH18
ENSG00000287737_ENSG00000287737	17.0615	0.434555	0.450153	0.96535	0.33437	0.614977	ENSG00000287737
ENSG00000290326_ENSG00000290326	17.0374	0.434539	0.455596	0.953782	0.340194	0.620616	ENSG00000290326
ENSG00000121753_ADGRB2	44.8498	0.434462	0.293636	1.47959	0.138982	0.366181	ADGRB2
ENSG00000214562_NUTM2D	16.2511	0.434177	0.494847	0.877396	0.380272	0.658098	NUTM2D
ENSG00000169126_ODAD2	34.9547	0.434084	0.321985	1.34815	0.17761	0.427048	ODAD2
ENSG00000273311_DGCR11	7.05098	0.434003	0.713785	0.608031	0.543167	0.784655	DGCR11
ENSG00000249264_EEF1A1P9	5.3991	0.433788	0.809085	0.536146	0.591858	0.810671	EEF1A1P9
ENSG00000171408_PDE7B	541.094	0.433405	0.0831209	5.21415	1.84661e-07	2.79291e-06	PDE7B
ENSG00000087008_ACOX3	81.6071	0.433342	0.221189	1.95915	0.0500954	0.179529	ACOX3
ENSG00000279863_ENSG00000279863	6.25218	0.433147	0.758555	0.571015	0.567989	0.798867	ENSG00000279863
ENSG00000134363_FST	1293.83	0.43307	0.0545389	7.94058	2.01244e-15	6.51157e-14	FST
ENSG00000253846_PCDHGA10	109.477	0.432881	0.179698	2.40894	0.0159991	0.0741057	PCDHGA10
ENSG00000167508_MVD	124.877	0.43263	0.171235	2.52653	0.0115196	0.0565767	MVD
ENSG00000177045_SIX5	14.9187	0.432569	0.502282	0.861206	0.389124	0.666229	SIX5
ENSG00000228727_SAPCD1	9.46297	0.432495	0.624982	0.692012	0.48893	0.746155	SAPCD1
ENSG00000196810_CTBP1-DT	261.471	0.432378	0.1187	3.64261	0.000269892	0.00229364	CTBP1-DT
ENSG00000267280_TBX2-AS1	22.4915	0.432318	0.395108	1.09418	0.273877	0.551244	TBX2-AS1
ENSG00000198796_ALPK2	1508.31	0.432115	0.0532582	8.11359	4.91467e-16	1.67247e-14	ALPK2
ENSG00000228838_ENSG00000228838	8.70044	0.432054	0.674792	0.640278	0.521992	0.770233	ENSG00000228838
ENSG00000134716_CYP2J2	7.03007	0.431925	0.709908	0.608425	0.542906	0.784523	CYP2J2
ENSG00000064225_ST3GAL6	10.7984	0.431797	0.598668	0.721262	0.470748	0.732243	ST3GAL6
ENSG00000203327_ENSG00000203327	5.42887	0.431689	0.813035	0.53096	0.595446	0.812206	ENSG00000203327
ENSG00000289092_ENSG00000289092	21.1332	0.43162	0.422364	1.02191	0.306821	0.587521	ENSG00000289092
ENSG00000211649_IGLV7-46	89.9624	0.431593	0.444344	0.971303	0.331398	0.612404	IGLV7-46
ENSG00000217648_PARLP2	7.01565	0.431423	0.724482	0.595491	0.551515	0.788946	PARLP2
ENSG00000154655_L3MBTL4	41.998	0.431332	0.306437	1.40757	0.159259	0.399539	L3MBTL4
ENSG00000017260_ATP2C1	1672.95	0.431225	0.0475245	9.07374	1.15e-19	4.85521e-18	ATP2C1
ENSG00000107960_STN1	34.3938	0.431162	0.335619	1.28468	0.198906	0.457631	STN1
ENSG00000182093_GET1	191.644	0.430682	0.156795	2.74679	0.00601815	0.0333661	GET1
ENSG00000289222_ENSG00000289222	6.23895	0.429787	0.761195	0.564621	0.572332	0.801874	ENSG00000289222
ENSG00000156398_SFXN2	158.098	0.429779	0.152766	2.81331	0.00490342	0.0280932	SFXN2
ENSG00000257167_TMPO-AS1	81.1497	0.429519	0.211128	2.0344	0.0419109	0.15764	TMPO-AS1
ENSG00000074621_SLC24A1	109.28	0.429432	0.182997	2.34667	0.0189422	0.0853589	SLC24A1
ENSG00000254996_ANKHD1-EIF4EBP3	10.0715	0.429027	0.60895	0.704535	0.4811	0.739909	ANKHD1-EIF4EBP3
ENSG00000139291_TMEM19	415.734	0.428257	0.111813	3.83012	0.000128081	0.00117104	TMEM19
ENSG00000139180_NDUFA9	47.9521	0.427731	0.276443	1.54727	0.121798	0.335811	NDUFA9
ENSG00000260852_FBXL19-AS1	71.8394	0.427701	0.232922	1.83624	0.0663218	0.219972	FBXL19-AS1
ENSG00000122862_SRGN	21163.7	0.427285	0.0192788	22.1635	7.72627e-109	2.25922e-106	SRGN
ENSG00000229956_ZRANB2-DT	9.54784	0.426658	0.67264	0.634303	0.525883	0.771799	ZRANB2-DT
ENSG00000233077_LINC01271	9.28547	0.426633	0.676071	0.631048	0.528009	0.773832	LINC01271
ENSG00000164199_ADGRV1	334.001	0.426561	0.106477	4.00612	6.17242e-05	0.000607042	ADGRV1
ENSG00000071575_TRIB2	104.516	0.426535	0.185118	2.30412	0.0212159	0.0929264	TRIB2
ENSG00000152580_IGSF10	15.9889	0.426375	0.508502	0.838493	0.401754	0.676012	IGSF10
ENSG00000163347_CLDN1	2259.7	0.426205	0.0418945	10.1733	2.60966e-24	1.41603e-22	CLDN1
ENSG00000258378_ENSG00000258378	6.26127	0.426086	0.750967	0.567383	0.570454	0.800379	ENSG00000258378
ENSG00000235823_OLMALINC	305.969	0.426044	0.107481	3.9639	7.37363e-05	0.000713417	OLMALINC
ENSG00000152527_PLEKHH2	155.185	0.425956	0.157198	2.70969	0.0067347	0.0364994	PLEKHH2
ENSG00000137331_IER3	142.223	0.425947	0.159181	2.67587	0.00745355	0.0395469	IER3
ENSG00000244879_GABPB1-AS1	118.64	0.425936	0.175638	2.42508	0.015305	0.07133	GABPB1-AS1
ENSG00000071991_CDH19	1567.92	0.425751	0.0510943	8.33266	7.90462e-17	2.84314e-15	CDH19
ENSG00000196668_LINC00173	14.3586	0.425731	0.524786	0.811247	0.417224	0.688973	LINC00173
ENSG00000150667_FSIP1	18.9902	0.425224	0.429662	0.989671	0.322335	0.6039	FSIP1
ENSG00000090530_P3H2	6334.37	0.425103	0.0298982	14.2184	7.04851e-46	7.18038e-44	P3H2
ENSG00000155755_TMEM237	738.497	0.425089	0.0711006	5.9787	2.2493e-09	4.34718e-08	TMEM237
ENSG00000257923_CUX1	997.388	0.424875	0.062115	6.84014	7.9118e-12	1.90148e-10	CUX1
ENSG00000170899_GSTA4	111.941	0.424451	0.183206	2.31679	0.0205151	0.0907121	GSTA4
ENSG00000171790_SLFNL1	13.3682	0.42345	0.538453	0.78642	0.431621	0.700442	SLFNL1
ENSG00000249592_PCGF3-AS1	129.889	0.423264	0.177585	2.38344	0.0171516	0.0786363	PCGF3-AS1
ENSG00000290786_ENSG00000290786	12.5127	0.423208	0.533676	0.793005	0.427775	0.697307	ENSG00000290786
ENSG00000233830_EIF4HP1	24.7249	0.422685	0.391015	1.081	0.279699	0.558125	EIF4HP1
ENSG00000176871_WSB2	1299.48	0.422624	0.0577474	7.31849	2.50777e-13	6.98373e-12	WSB2
ENSG00000293460_LINC02210	121.565	0.422603	0.175651	2.40593	0.0161314	0.0746525	LINC02210
ENSG00000122778_KIAA1549	638.665	0.422329	0.0792891	5.32645	1.00151e-07	1.56883e-06	KIAA1549
ENSG00000053900_ANAPC4	528.989	0.4222	0.0905985	4.66012	3.16019e-06	3.95713e-05	ANAPC4
ENSG00000211784_TRAV10	35.5954	0.422087	0.339313	1.24395	0.213519	0.476802	TRAV10
ENSG00000196456_ZNF775	11.1077	0.422061	0.660017	0.639469	0.522518	0.77036	ZNF775
ENSG00000065882_TBC1D1	985.689	0.422053	0.0631162	6.68692	2.27909e-11	5.27666e-10	TBC1D1
ENSG00000291223_FAM86DP	38.3135	0.421905	0.313361	1.34638	0.178179	0.42777	FAM86DP
ENSG00000214827_MTCP1	20.5953	0.421568	0.431665	0.976609	0.328763	0.610153	MTCP1
ENSG00000264112_ENSG00000264112	92.3643	0.421457	0.204763	2.05826	0.0395651	0.150989	ENSG00000264112
ENSG00000161981_SNRNP25	305.675	0.421223	0.10843	3.88476	0.000102429	0.000960998	SNRNP25
ENSG00000185361_TNFAIP8L1	55.9939	0.420875	0.253322	1.66142	0.0966293	0.287331	TNFAIP8L1
ENSG00000211666_IGLV2-14	181.576	0.420793	0.421165	0.999117	0.317738	0.598483	IGLV2-14
ENSG00000152348_ATG10	221.677	0.420785	0.129322	3.25377	0.00113883	0.00821476	ATG10
ENSG00000162300_ZFPL1	5.44156	0.420524	0.839643	0.500837	0.616486	0.826001	ZFPL1
ENSG00000139239_RPL14P1	41.0991	0.420103	0.291627	1.44055	0.149712	0.383388	RPL14P1
ENSG00000178695_KCTD12	653.793	0.420021	0.082195	5.11006	3.22058e-07	4.72611e-06	KCTD12
ENSG00000197565_COL4A6	5338.47	0.419949	0.029312	14.3269	1.48668e-46	1.54439e-44	COL4A6
ENSG00000144290_SLC4A10	9.5478	0.419886	0.612294	0.685759	0.492865	0.7496	SLC4A10
ENSG00000251364_SYT9-AS1	7.90915	0.419532	0.675909	0.620692	0.534802	0.778365	SYT9-AS1
ENSG00000151806_GUF1	991.755	0.419425	0.0624192	6.71948	1.82371e-11	4.26613e-10	GUF1
ENSG00000198003_ODAD3	7.08321	0.4193	0.699928	0.599062	0.549131	0.787269	ODAD3
ENSG00000099203_TMED1	30.2183	0.419114	0.345827	1.21192	0.225544	0.493671	TMED1
ENSG00000187889_FYB2	9.5293	0.418871	0.615913	0.680082	0.496452	0.751869	FYB2
ENSG00000099256_PRTFDC1	313.291	0.418757	0.10992	3.80966	0.000139156	0.00125991	PRTFDC1
ENSG00000290535_ENSG00000290535	7.91887	0.418732	0.698967	0.599072	0.549125	0.787269	ENSG00000290535
ENSG00000179750_APOBEC3B	201.344	0.418689	0.13231	3.16445	0.00155377	0.0106902	APOBEC3B
ENSG00000183018_SPNS2	15.1807	0.418437	0.514788	0.812834	0.416313	0.68819	SPNS2
ENSG00000006530_AGK	924.509	0.418094	0.0652824	6.40439	1.50971e-10	3.26105e-09	AGK
ENSG00000188613_NANOS1	14.9975	0.417851	0.532097	0.785291	0.432283	0.700539	NANOS1
ENSG00000171346_KRT15	62.3392	0.4177	0.242254	1.72422	0.0846673	0.2626	KRT15
ENSG00000241351_IGKV3-11	675.57	0.417444	0.443687	0.940852	0.346781	0.626363	IGKV3-11
ENSG00000103260_METRN	116.48	0.417322	0.17394	2.39923	0.0164296	0.0758769	METRN
ENSG00000110080_ST3GAL4	394.765	0.417032	0.0979455	4.25779	2.06456e-05	0.000223437	ST3GAL4
ENSG00000197291_RAMP2-AS1	7.93555	0.416854	0.710661	0.586573	0.55749	0.793043	RAMP2-AS1
ENSG00000168243_GNG4	71.1022	0.416631	0.224273	1.85769	0.0632126	0.213366	GNG4
ENSG00000129038_LOXL1	19.3033	0.416377	0.432866	0.961907	0.336096	0.616786	LOXL1
ENSG00000253276_CCDC71L	76.9231	0.416295	0.231245	1.80023	0.071824	0.232875	CCDC71L
ENSG00000229769_TRBV10-2	16.8624	0.416048	0.495806	0.839134	0.401394	0.675742	TRBV10-2
ENSG00000131089_ARHGEF9	470.579	0.416004	0.0891315	4.66731	3.05164e-06	3.83336e-05	ARHGEF9
ENSG00000107104_KANK1	955.404	0.415923	0.0633457	6.56592	5.17126e-11	1.15821e-09	KANK1
ENSG00000232499_ENSG00000232499	14.2064	0.415918	0.532699	0.780774	0.434935	0.702571	ENSG00000232499
ENSG00000211966_IGHV5-51	199.943	0.415828	0.431324	0.964073	0.335009	0.615527	IGHV5-51
ENSG00000176907_TCIM	287.117	0.415727	0.115708	3.59291	0.000327005	0.00272619	TCIM
ENSG00000169738_DCXR	161.453	0.415667	0.149288	2.78433	0.00536377	0.0303998	DCXR
ENSG00000273014_ENSG00000273014	90.406	0.415524	0.200363	2.07386	0.0380923	0.146845	ENSG00000273014
ENSG00000162434_JAK1	3641.92	0.415463	0.033848	12.2744	1.24352e-34	9.35007e-33	JAK1
ENSG00000165246_NLGN4Y	426.669	0.415054	0.0960135	4.32287	1.5401e-05	0.00017186	NLGN4Y
ENSG00000074211_PPP2R2C	964.172	0.414768	0.0708611	5.85326	4.82029e-09	8.88127e-08	PPP2R2C
ENSG00000231503_PTMAP4	8.69745	0.414514	0.671289	0.617489	0.536912	0.779787	PTMAP4
ENSG00000272034_SNORD14A	11.1716	0.414462	0.556473	0.744802	0.456391	0.719419	SNORD14A
ENSG00000113205_PCDHB3	5.72589	0.414377	0.813467	0.509396	0.610475	0.822306	PCDHB3
ENSG00000238045_MVP-DT	11.9918	0.414312	0.544398	0.761045	0.44663	0.711418	MVP-DT
ENSG00000211896_IGHG1	20.6781	0.414268	0.452259	0.915998	0.359668	0.638238	IGHG1
ENSG00000148344_PTGES	550.293	0.41406	0.0846231	4.89299	9.93169e-07	1.3438e-05	PTGES
ENSG00000116299_ELAPOR1	13.8474	0.413704	0.529998	0.780577	0.435051	0.702637	ELAPOR1
ENSG00000150054_MPP7	28.5863	0.413596	0.36425	1.13547	0.256177	0.530913	MPP7
ENSG00000156509_FBXO43	83.14	0.413545	0.217742	1.89924	0.0575324	0.199199	FBXO43
ENSG00000184182_UBE2F	83.0127	0.413452	0.217372	1.90204	0.0571656	0.198427	UBE2F
ENSG00000183317_EPHA10	12.8062	0.413361	0.541451	0.763433	0.445205	0.710335	EPHA10
ENSG00000267100_ILF3-DT	80.2471	0.413315	0.219916	1.87942	0.060187	0.205793	ILF3-DT
ENSG00000205238_SPDYE2	15.2817	0.413292	0.478881	0.863037	0.388117	0.665339	SPDYE2
ENSG00000215126_ZNG1F	46.5608	0.413026	0.280008	1.47505	0.140199	0.368105	ZNG1F
ENSG00000287672_ENSG00000287672	37.611	0.412789	0.307791	1.34113	0.179878	0.429368	ENSG00000287672
ENSG00000261654_ENSG00000261654	15.5034	0.412533	0.498976	0.826759	0.408374	0.680264	ENSG00000261654
ENSG00000281091_ENSG00000281091	32.1552	0.412502	0.327111	1.26105	0.207292	0.469252	ENSG00000281091
ENSG00000182670_TTC3	1580.2	0.412456	0.0547705	7.53063	5.04954e-14	1.49592e-12	TTC3
ENSG00000143126_CELSR2	288.56	0.412325	0.122239	3.3731	0.000743274	0.00564245	CELSR2
ENSG00000226950_DANCR	224.141	0.412309	0.125569	3.28351	0.00102522	0.00746689	DANCR
ENSG00000168000_BSCL2	7.88869	0.412124	0.700667	0.588188	0.556406	0.791999	BSCL2
ENSG00000072832_CRMP1	77.1677	0.411972	0.216894	1.89941	0.0575103	0.199199	CRMP1
ENSG00000204856_FAM216A	381.087	0.411233	0.097828	4.20363	2.62664e-05	0.000278727	FAM216A
ENSG00000149929_HIRIP3	653.513	0.411047	0.0766609	5.36188	8.23581e-08	1.30304e-06	HIRIP3
ENSG00000186104_CYP2R1	180.656	0.410804	0.149527	2.74735	0.00600785	0.033342	CYP2R1
ENSG00000022976_ZNF839	144.59	0.410269	0.164482	2.49431	0.0126202	0.0609398	ZNF839
ENSG00000182518_FAM104B	239.756	0.40994	0.12693	3.22967	0.00123935	0.00879127	FAM104B
ENSG00000181192_DHTKD1	757.967	0.409762	0.0761748	5.37923	7.48056e-08	1.19311e-06	DHTKD1
ENSG00000275074_NUDT18	40.695	0.40971	0.31691	1.29283	0.196071	0.453356	NUDT18
ENSG00000185634_SHC4	211.503	0.409683	0.135646	3.02023	0.00252581	0.0161513	SHC4
ENSG00000278987_ENSG00000278987	4.89154	0.409343	0.84548	0.484154	0.628277	0.832044	ENSG00000278987
ENSG00000247121_ENSG00000247121	8.1663	0.408988	0.662059	0.617751	0.536739	0.779751	ENSG00000247121
ENSG00000276248_ENSG00000276248	67.6046	0.408649	0.237394	1.72139	0.0851794	0.263412	ENSG00000276248
ENSG00000087510_TFAP2C	337.21	0.408554	0.104065	3.92594	8.63924e-05	0.000823754	TFAP2C
ENSG00000109511_ANXA10	16.1651	0.408423	0.488425	0.836205	0.40304	0.677093	ANXA10
ENSG00000014824_SLC30A9	1776.37	0.408236	0.0475609	8.58343	9.20842e-18	3.50202e-16	SLC30A9
ENSG00000043591_ADRB1	36.5854	0.408025	0.314339	1.29804	0.194274	0.450088	ADRB1
ENSG00000236144_TMEM147-AS1	77.1407	0.40792	0.233576	1.74641	0.0807402	0.25381	TMEM147-AS1
ENSG00000283839_ENSG00000283839	4.8985	0.407792	0.85545	0.476698	0.633577	0.835771	ENSG00000283839
ENSG00000142634_EFHD2	2263.76	0.407669	0.0446113	9.13824	6.34741e-20	2.73094e-18	EFHD2
ENSG00000182985_CADM1	53.729	0.407346	0.258628	1.57503	0.11525	0.323047	CADM1
ENSG00000174130_TLR6	932.456	0.407039	0.0632137	6.4391	1.20185e-10	2.62117e-09	TLR6
ENSG00000136928_GABBR2	317.283	0.40696	0.109651	3.7114	0.000206116	0.00181414	GABBR2
ENSG00000235655_H3P6	163.762	0.406913	0.145741	2.79202	0.00523794	0.0297722	H3P6
ENSG00000172465_TCEAL1	436.063	0.406779	0.0910883	4.46576	7.97832e-06	9.42947e-05	TCEAL1
ENSG00000267787_ENSG00000267787	5.71325	0.406669	0.79241	0.513205	0.607808	0.820494	ENSG00000267787
ENSG00000225855_RUSC1-AS1	75.6308	0.406566	0.221064	1.83913	0.0658954	0.219246	RUSC1-AS1
ENSG00000265194_ENSG00000265194	6.52933	0.406253	0.738284	0.550267	0.582136	0.805958	ENSG00000265194
ENSG00000272872_ENSG00000272872	6.55347	0.406219	0.737288	0.550964	0.581658	0.805918	ENSG00000272872
ENSG00000183891_TTC32	298.918	0.405847	0.111538	3.63864	0.000274078	0.00232297	TTC32
ENSG00000242114_MTFP1	5.74544	0.405767	0.793265	0.511516	0.60899	0.821174	MTFP1
ENSG00000179029_TMEM107	152.33	0.405735	0.162331	2.49943	0.0124393	0.0602322	TMEM107
ENSG00000288586_ENSG00000288586	4.91495	0.405686	0.894034	0.45377	0.649994	0.843343	ENSG00000288586
ENSG00000259659_ENSG00000259659	4.91627	0.405607	0.840749	0.482435	0.629497	0.832686	ENSG00000259659
ENSG00000150403_TMCO3	780.529	0.40538	0.0709953	5.70995	1.13012e-08	1.97179e-07	TMCO3
ENSG00000124882_EREG	33.3455	0.404926	0.321514	1.25943	0.207874	0.470113	EREG
ENSG00000239213_NCK1-DT	11.6982	0.404911	0.617132	0.656118	0.511748	0.763976	NCK1-DT
ENSG00000166394_CYB5R2	184.777	0.404768	0.140633	2.87819	0.0039997	0.0237158	CYB5R2
ENSG00000185483_ROR1	69.3362	0.404601	0.2298	1.76067	0.0782941	0.247798	ROR1
ENSG00000172339_ALG14	79.179	0.404542	0.220205	1.83711	0.0661935	0.219856	ALG14
ENSG00000256061_DNAAF4	4.94773	0.404541	0.898929	0.450026	0.652692	0.844811	DNAAF4
ENSG00000173436_MICOS10	39.4177	0.404466	0.318222	1.27102	0.203722	0.464113	MICOS10
ENSG00000284946_ENSG00000284946	79.5155	0.404408	0.21389	1.89073	0.0586602	0.20189	ENSG00000284946
ENSG00000164176_EDIL3	1063.41	0.404094	0.0655048	6.16893	6.87544e-10	1.38473e-08	EDIL3
ENSG00000175548_ALG10B	462.094	0.404064	0.0899396	4.49262	7.03522e-06	8.37123e-05	ALG10B
ENSG00000198626_RYR2	468.063	0.404031	0.0902732	4.47564	7.61812e-06	9.01725e-05	RYR2
ENSG00000134333_LDHA	30805.8	0.40397	0.0191926	21.0483	2.3721e-98	5.94532e-96	LDHA
ENSG00000163864_NMNAT3	29.2429	0.403951	0.349531	1.15569	0.247807	0.520605	NMNAT3
ENSG00000164283_ESM1	1157.71	0.403722	0.0593347	6.80414	1.01654e-11	2.42465e-10	ESM1
ENSG00000174469_CNTNAP2	4.90882	0.403577	0.876334	0.460529	0.645137	0.841077	CNTNAP2
ENSG00000211749_TRBV23-1	13.9241	0.403364	0.499082	0.808211	0.418969	0.690157	TRBV23-1
ENSG00000148488_ST8SIA6	24.8652	0.403342	0.418378	0.96406	0.335016	0.615527	ST8SIA6
ENSG00000151322_NPAS3	16.1656	0.403279	0.497388	0.810793	0.417484	0.689115	NPAS3
ENSG00000249685_ENSG00000249685	8.20854	0.40322	0.672502	0.599581	0.548785	0.787269	ENSG00000249685
ENSG00000250565_ATP6V1E2	97.8675	0.403115	0.191562	2.10436	0.0353468	0.138287	ATP6V1E2
ENSG00000168216_LMBRD1	416.135	0.403078	0.0931569	4.32687	1.51242e-05	0.00016901	LMBRD1
ENSG00000282651_IGHV5-10-1	26.7866	0.403074	0.41635	0.968114	0.332987	0.613736	IGHV5-10-1
ENSG00000152894_PTPRK	440.423	0.402999	0.0952293	4.23188	2.31743e-05	0.000249096	PTPRK
ENSG00000172382_PRSS27	15.5978	0.402811	0.480261	0.838732	0.40162	0.67593	PRSS27
ENSG00000267279_ENSG00000267279	12.2869	0.402713	0.529127	0.76109	0.446603	0.711418	ENSG00000267279
ENSG00000090316_MAEA	843.8	0.402631	0.0745138	5.40344	6.5373e-08	1.04902e-06	MAEA
ENSG00000178343_SHISA3	82.8529	0.40232	0.213637	1.8832	0.0596733	0.204568	SHISA3
ENSG00000003989_SLC7A2	6212.2	0.402279	0.0281326	14.2994	2.20781e-46	2.27852e-44	SLC7A2
ENSG00000232977_LINC00327	7.38778	0.402087	0.689394	0.583247	0.559727	0.794711	LINC00327
ENSG00000234009_RPL5P34	7.41132	0.402059	0.723407	0.555785	0.578358	0.80453	RPL5P34
ENSG00000218283_MORF4L1P1	229.996	0.402002	0.132592	3.03187	0.00243047	0.0157026	MORF4L1P1
ENSG00000064115_TM7SF3	1488.63	0.401816	0.051808	7.75587	8.77413e-15	2.71654e-13	TM7SF3
ENSG00000241923_RPL14P3	4.93896	0.401571	0.891615	0.450386	0.652432	0.844811	RPL14P3
ENSG00000163945_UVSSA	502.602	0.401065	0.0874082	4.58842	4.46623e-06	5.46681e-05	UVSSA
ENSG00000237765_FAM200B	162.996	0.401055	0.155482	2.57943	0.00989646	0.049911	FAM200B
ENSG00000112812_PRSS16	46.2269	0.400711	0.296581	1.3511	0.176663	0.425749	PRSS16
ENSG00000144120_TMEM177	118.373	0.400706	0.177356	2.25933	0.0238627	0.102195	TMEM177
ENSG00000163995_ABLIM2	44.8137	0.400687	0.291205	1.37596	0.168833	0.414362	ABLIM2
ENSG00000062282_DGAT2	56.3918	0.400492	0.250989	1.59565	0.110566	0.314062	DGAT2
ENSG00000204228_HSD17B8	43.4602	0.400125	0.285676	1.40062	0.161326	0.402742	HSD17B8
ENSG00000197837_H4C16	4.93523	0.399892	0.875196	0.456917	0.64773	0.842694	H4C16
ENSG00000261549_ENSG00000261549	5.74853	0.399615	0.77268	0.517181	0.60503	0.819043	ENSG00000261549
ENSG00000147592_LACTB2	214.916	0.399475	0.134643	2.96691	0.0030081	0.0186995	LACTB2
ENSG00000099910_KLHL22	92.1824	0.399393	0.196855	2.02887	0.0424719	0.159257	KLHL22
ENSG00000154734_ADAMTS1	963.057	0.399122	0.0623227	6.40412	1.51243e-10	3.26247e-09	ADAMTS1
ENSG00000072954_TMEM38A	20.5444	0.399095	0.420573	0.948933	0.342655	0.622488	TMEM38A
ENSG00000159915_ZNF233	6.58466	0.399074	0.745518	0.535298	0.592444	0.811172	ZNF233
ENSG00000117632_STMN1	2738.02	0.398913	0.0430328	9.26999	1.86168e-20	8.32748e-19	STMN1
ENSG00000172340_SUCLG2	1260.42	0.398629	0.0545758	7.30413	2.79071e-13	7.74433e-12	SUCLG2
ENSG00000118785_SPP1	16965.2	0.398445	0.0216017	18.4451	5.71269e-76	9.59611e-74	SPP1
ENSG00000178096_BOLA1	45.1743	0.398362	0.27964	1.42455	0.154287	0.391135	BOLA1
ENSG00000229638_RPL4P4	63.2518	0.398269	0.236491	1.68408	0.0921659	0.278367	RPL4P4
ENSG00000138495_COX17	160.196	0.398127	0.148591	2.67935	0.00737643	0.0391772	COX17
ENSG00000163377_TAFA4	22.9618	0.398043	0.419186	0.949562	0.342335	0.622488	TAFA4
ENSG00000133597_ADCK2	189.507	0.398016	0.1395	2.85316	0.00432861	0.0253331	ADCK2
ENSG00000274667_ENSG00000274667	8.21944	0.397975	0.658084	0.604747	0.545347	0.785847	ENSG00000274667
ENSG00000167081_PBX3	274.884	0.397959	0.117218	3.39504	0.000686187	0.00525677	PBX3
ENSG00000232442_MHENCR	13.9719	0.39784	0.498885	0.797458	0.425185	0.694997	MHENCR
ENSG00000006007_GDE1	1128.23	0.397424	0.0587856	6.76057	1.37447e-11	3.24407e-10	GDE1
ENSG00000109519_GRPEL1	869.048	0.3974	0.0670385	5.92793	3.06768e-09	5.808e-08	GRPEL1
ENSG00000099889_ARVCF	16.6443	0.396957	0.479595	0.827692	0.407845	0.67979	ARVCF
ENSG00000232233_LINC02043	9.07502	0.396888	0.651099	0.609566	0.542149	0.784004	LINC02043
ENSG00000128692_EIF2S2P4	24.8412	0.396664	0.394966	1.0043	0.315235	0.595832	EIF2S2P4
ENSG00000204923_FBXO48	64.5276	0.396549	0.243957	1.62549	0.104058	0.302204	FBXO48
ENSG00000213347_MXD3	50.6533	0.396547	0.272706	1.45412	0.145913	0.378065	MXD3
ENSG00000165102_HGSNAT	916.252	0.396417	0.0641172	6.18269	6.30169e-10	1.27733e-08	HGSNAT
ENSG00000258768_ENSG00000258768	15.6575	0.39637	0.491165	0.806999	0.419667	0.690409	ENSG00000258768
ENSG00000136943_CTSV	122.473	0.396142	0.172382	2.29804	0.0215592	0.0942992	CTSV
ENSG00000106025_TSPAN12	170.324	0.395968	0.1439	2.7517	0.00592873	0.0329745	TSPAN12
ENSG00000168491_CCDC110	14.7701	0.395917	0.510855	0.775008	0.438335	0.705033	CCDC110
ENSG00000206530_CFAP44	83.9101	0.395905	0.212762	1.86079	0.0627742	0.212299	CFAP44
ENSG00000106006_HOXA6	24.0941	0.39586	0.383868	1.03124	0.302429	0.582786	HOXA6
ENSG00000260917_ENSG00000260917	88.6862	0.395693	0.204767	1.93241	0.0533092	0.188143	ENSG00000260917
ENSG00000213906_LTB4R2	28.2085	0.395391	0.358645	1.10246	0.270262	0.547108	LTB4R2
ENSG00000178852_EFCAB13	36.7556	0.395326	0.340521	1.16094	0.245665	0.518691	EFCAB13
ENSG00000260855_ENSG00000260855	164.981	0.395222	0.147335	2.68247	0.00730813	0.0389061	ENSG00000260855
ENSG00000149474_KAT14	149.69	0.394886	0.153811	2.56736	0.0102477	0.0514015	KAT14
ENSG00000272690_LINC02018	4.95682	0.3947	0.904518	0.436365	0.662572	0.85009	LINC02018
ENSG00000106460_TMEM106B	2847.91	0.394698	0.0392665	10.0518	9.02436e-24	4.70279e-22	TMEM106B
ENSG00000160678_S100A1	5.7544	0.394638	0.769993	0.512522	0.608286	0.820854	S100A1
ENSG00000187079_TEAD1	3282.44	0.394193	0.0363443	10.8461	2.08173e-27	1.2546e-25	TEAD1
ENSG00000112893_MAN2A1	3870.07	0.394119	0.0369795	10.6578	1.60391e-26	9.27683e-25	MAN2A1
ENSG00000129354_AP1M2	124.7	0.393752	0.173656	2.26743	0.023364	0.100413	AP1M2
ENSG00000291263_SMG1P7	8.23226	0.393375	0.655958	0.599696	0.548709	0.787269	SMG1P7
ENSG00000264456_ENSG00000264456	21.3465	0.39336	0.421515	0.933204	0.350715	0.630296	ENSG00000264456
ENSG00000134755_DSC2	834.31	0.393342	0.0682288	5.76504	8.16366e-09	1.4549e-07	DSC2
ENSG00000173848_NET1	1201.51	0.393272	0.0561796	7.00027	2.5547e-12	6.43362e-11	NET1
ENSG00000169902_TPST1	119.776	0.393174	0.180287	2.18083	0.0291961	0.119832	TPST1
ENSG00000187098_MITF	234.077	0.393122	0.122776	3.20194	0.00136503	0.00956273	MITF
ENSG00000231475_IGHV4-31	46.3449	0.393114	0.335888	1.17037	0.241851	0.514361	IGHV4-31
ENSG00000150456_EEF1AKMT1	49.6064	0.393039	0.279967	1.40388	0.160355	0.401326	EEF1AKMT1
ENSG00000092421_SEMA6A	135.181	0.392647	0.161478	2.43158	0.0150333	0.0703545	SEMA6A
ENSG00000177666_PNPLA2	83.5508	0.392548	0.22115	1.77503	0.075893	0.242544	PNPLA2
ENSG00000196659_IFT70B	93.1673	0.392261	0.213425	1.83794	0.0660718	0.219544	IFT70B
ENSG00000125821_DTD1	138.015	0.392055	0.16114	2.43301	0.0149739	0.0701388	DTD1
ENSG00000169247_SH3TC2	116.475	0.391832	0.18699	2.09547	0.0361294	0.140686	SH3TC2
ENSG00000272604_EFCAB10-AS1	22.7598	0.391818	0.435269	0.900173	0.368028	0.647483	EFCAB10-AS1
ENSG00000211792_TRAV14DV4	68.7653	0.391485	0.253253	1.54582	0.122147	0.336247	TRAV14DV4
ENSG00000163739_CXCL1	11723	0.391266	0.0229492	17.0492	3.54121e-65	5.03745e-63	CXCL1
ENSG00000120068_HOXB8	5.77841	0.391109	0.795845	0.491439	0.623116	0.829455	HOXB8
ENSG00000288993_ENSG00000288993	7.43456	0.391088	0.696008	0.561902	0.574183	0.802595	ENSG00000288993
ENSG00000162836_ACP6	297.229	0.390986	0.1215	3.218	0.00129088	0.00911582	ACP6
ENSG00000131037_EPS8L1	43.2777	0.390902	0.297662	1.31324	0.189102	0.442752	EPS8L1
ENSG00000276952_ENSG00000276952	24.6917	0.390817	0.402711	0.970467	0.331814	0.612502	ENSG00000276952
ENSG00000138448_ITGAV	3932.37	0.390809	0.033037	11.8294	2.7505e-32	1.88828e-30	ITGAV
ENSG00000184361_SPATA32	4.93123	0.390463	0.858597	0.454768	0.649276	0.843324	SPATA32
ENSG00000225077_ICMT-DT	5.80195	0.390365	0.828038	0.471434	0.637331	0.838551	ICMT-DT
ENSG00000239951_IGKV3-20	460.393	0.390042	0.385777	1.01106	0.31199	0.592983	IGKV3-20
ENSG00000261188_TFIP11-DT	45.5946	0.389913	0.282426	1.38058	0.167407	0.412444	TFIP11-DT
ENSG00000115648_MLPH	2151.23	0.389892	0.048292	8.07363	6.8238e-16	2.27796e-14	MLPH
ENSG00000229152_ANKRD10-IT1	53.228	0.389818	0.261653	1.48983	0.136269	0.361446	ANKRD10-IT1
ENSG00000147100_SLC16A2	62.8819	0.389703	0.247327	1.57566	0.115105	0.322886	SLC16A2
ENSG00000293403_ENSG00000293403	21.6942	0.389643	0.398287	0.978298	0.327927	0.609316	ENSG00000293403
ENSG00000144827_ABHD10	630.83	0.389349	0.0943674	4.12588	3.69322e-05	0.000380653	ABHD10
ENSG00000106771_TMEM245	5106.25	0.389215	0.0302211	12.8789	5.91435e-38	4.99399e-36	TMEM245
ENSG00000178127_NDUFV2	16.7016	0.389129	0.465464	0.836002	0.403154	0.677141	NDUFV2
ENSG00000134247_PTGFRN	981.879	0.38911	0.0625817	6.21763	5.04712e-10	1.03231e-08	PTGFRN
ENSG00000119943_PYROXD2	45.505	0.389012	0.289158	1.34533	0.17852	0.428004	PYROXD2
ENSG00000160746_ANO10	242.949	0.388995	0.123527	3.14908	0.00163788	0.0112054	ANO10
ENSG00000171163_ZNF692	301.595	0.388944	0.119955	3.24243	0.00118515	0.00851001	ZNF692
ENSG00000283491_ENSG00000283491	16.7348	0.388822	0.456457	0.851827	0.39431	0.670708	ENSG00000283491
ENSG00000228223_HCG11	48.8608	0.388755	0.294187	1.32145	0.186351	0.43843	HCG11
ENSG00000134291_TMEM106C	2010.76	0.388684	0.0465298	8.35344	6.63033e-17	2.40673e-15	TMEM106C
ENSG00000274386_TMEM269	7.6747	0.388473	0.705843	0.550368	0.582067	0.805958	TMEM269
ENSG00000127415_IDUA	33.4732	0.388458	0.322127	1.20591	0.227851	0.49654	IDUA
ENSG00000103145_HCFC1R1	85.3829	0.38832	0.20515	1.89286	0.0583771	0.201403	HCFC1R1
ENSG00000163328_GPR155	188.612	0.388283	0.139827	2.77689	0.00548823	0.030994	GPR155
ENSG00000182054_IDH2	320.428	0.387837	0.105254	3.68476	0.000228916	0.00198604	IDH2
ENSG00000171916_LGALS9C	20.3056	0.387663	0.422598	0.917334	0.358968	0.637438	LGALS9C
ENSG00000182108_DEXI	50.8099	0.387409	0.267456	1.4485	0.147479	0.380504	DEXI
ENSG00000139737_SLAIN1	216.628	0.387356	0.139629	2.77418	0.00553402	0.0311857	SLAIN1
ENSG00000276916_ENSG00000276916	24.6806	0.387251	0.400449	0.967042	0.333523	0.614198	ENSG00000276916
ENSG00000171451_DSEL	262.918	0.387004	0.118553	3.2644	0.00109696	0.00793812	DSEL
ENSG00000286830_ENSG00000286830	5.77527	0.386896	0.78481	0.492981	0.622026	0.828913	ENSG00000286830
ENSG00000083807_SLC27A5	65.6627	0.386743	0.243324	1.58942	0.111967	0.316724	SLC27A5
ENSG00000105290_APLP1	124.125	0.386418	0.171826	2.24889	0.0245194	0.104328	APLP1
ENSG00000111859_NEDD9	1612.62	0.386153	0.0487902	7.91456	2.48137e-15	7.96358e-14	NEDD9
ENSG00000182923_CEP63	66.5097	0.386122	0.235585	1.63899	0.101215	0.296454	CEP63
ENSG00000223198_RNU2-22P	8.4976	0.38596	0.653767	0.590363	0.554947	0.791278	RNU2-22P
ENSG00000198074_AKR1B10	14894.1	0.385722	0.0244651	15.7662	5.31129e-56	6.55198e-54	AKR1B10
ENSG00000140479_PCSK6	207.945	0.385668	0.1375	2.80485	0.00503397	0.0287577	PCSK6
ENSG00000149557_FEZ1	206.178	0.385385	0.132687	2.90447	0.00367873	0.0221032	FEZ1
ENSG00000293013_ENSG00000293013	49.5296	0.384789	0.283938	1.35519	0.175358	0.423768	ENSG00000293013
ENSG00000163923_RPL39L	97.8206	0.38475	0.190123	2.0237	0.0430013	0.160936	RPL39L
ENSG00000170873_MTSS1	48.6111	0.384409	0.277518	1.38517	0.166001	0.410277	MTSS1
ENSG00000100167_SEPTIN3	114.461	0.38419	0.180131	2.13283	0.0329386	0.131268	SEPTIN3
ENSG00000145882_PCYOX1L	255.713	0.383808	0.122135	3.14248	0.00167524	0.0114264	PCYOX1L
ENSG00000228232_GAPDHP1	47.0646	0.383452	0.304597	1.25888	0.208072	0.470335	GAPDHP1
ENSG00000118523_CCN2	2284.42	0.383129	0.0429665	8.91694	4.79369e-19	1.94083e-17	CCN2
ENSG00000146535_GNA12	1028.21	0.383053	0.0600385	6.38013	1.76938e-10	3.79022e-09	GNA12
ENSG00000116191_RALGPS2	507.912	0.382974	0.0863119	4.43709	9.11812e-06	0.000106491	RALGPS2
ENSG00000086730_LAT2	141.549	0.382772	0.159881	2.39411	0.0166608	0.0767427	LAT2
ENSG00000173258_ZNF483	138.414	0.38266	0.168514	2.27079	0.0231595	0.09967	ZNF483
ENSG00000171208_NETO2	2369.22	0.382321	0.0424067	9.0156	1.95804e-19	8.17922e-18	NETO2
ENSG00000233396_LINC01719	84.4108	0.382138	0.205542	1.85917	0.0630027	0.212749	LINC01719
ENSG00000289911_ENSG00000289911	55.8051	0.382109	0.250625	1.52462	0.127353	0.345338	ENSG00000289911
ENSG00000165959_CLMN	245.531	0.382027	0.123805	3.08571	0.00203064	0.0134835	CLMN
ENSG00000075336_TIMM21	671.07	0.381977	0.0825233	4.62871	3.67949e-06	4.55679e-05	TIMM21
ENSG00000184619_KRBA2	65.3133	0.381944	0.248334	1.53803	0.124042	0.339566	KRBA2
ENSG00000261663_ECI1-AS1	24.5194	0.381882	0.453397	0.842267	0.399638	0.674753	ECI1-AS1
ENSG00000254505_CHMP4A	6.03474	0.381581	0.771155	0.494817	0.620729	0.82853	CHMP4A
ENSG00000284602_ENSG00000284602	10.9986	0.381448	0.584119	0.653033	0.513735	0.764981	ENSG00000284602
ENSG00000145723_GIN1	131.366	0.381374	0.170235	2.24029	0.0250724	0.106138	GIN1
ENSG00000204262_COL5A2	54989.7	0.381333	0.0155301	24.5544	3.88533e-133	1.22699e-130	COL5A2
ENSG00000271991_TTC32-DT	5.77212	0.381326	0.827267	0.460946	0.644837	0.841077	TTC32-DT
ENSG00000147036_LANCL3	10.1792	0.381116	0.603179	0.631846	0.527488	0.773244	LANCL3
ENSG00000259030_FPGT-TNNI3K	7.70253	0.380828	0.677713	0.561931	0.574163	0.802595	FPGT-TNNI3K
ENSG00000185875_THNSL1	183.535	0.380817	0.142506	2.6723	0.0075334	0.0398985	THNSL1
ENSG00000127329_PTPRB	254.151	0.380712	0.119813	3.17756	0.00148519	0.0102766	PTPRB
ENSG00000132718_SYT11	44.2307	0.38056	0.288931	1.31713	0.187794	0.440604	SYT11
ENSG00000242575_TUBAP13	6.03101	0.380547	0.771044	0.493548	0.621625	0.828897	TUBAP13
ENSG00000172209_GPR22	167.185	0.380209	0.149038	2.55109	0.0107385	0.0534575	GPR22
ENSG00000079459_FDFT1	1708.76	0.380125	0.0502846	7.55946	4.04753e-14	1.20359e-12	FDFT1
ENSG00000137869_CYP19A1	6.6188	0.380112	0.753967	0.50415	0.614156	0.824998	CYP19A1
ENSG00000177822_TENM3-AS1	79.8508	0.379801	0.208763	1.81929	0.0688668	0.225978	TENM3-AS1
ENSG00000107821_KAZALD1	238.09	0.379293	0.121527	3.12107	0.00180198	0.0121439	KAZALD1
ENSG00000178234_GALNT11	742.564	0.379217	0.0714681	5.30611	1.1199e-07	1.74374e-06	GALNT11
ENSG00000287808_DHX9-AS1	22.0363	0.379183	0.39507	0.959787	0.337163	0.617718	DHX9-AS1
ENSG00000272501_ENSG00000272501	5.78677	0.379047	0.810303	0.467785	0.639939	0.839923	ENSG00000272501
ENSG00000213707_HMGB1P10	99.3307	0.378831	0.191507	1.97816	0.0479111	0.173992	HMGB1P10
ENSG00000184436_THAP7	133.252	0.378825	0.162908	2.32539	0.0200513	0.0892612	THAP7
ENSG00000277156_TOMM40P1	11.2606	0.378165	0.580948	0.650944	0.515083	0.765551	TOMM40P1
ENSG00000116711_PLA2G4A	1567.32	0.377539	0.0573904	6.57843	4.7543e-11	1.07091e-09	PLA2G4A
ENSG00000230658_KLHL7-DT	6.928	0.377456	0.779248	0.484385	0.628112	0.831968	KLHL7-DT
ENSG00000166250_CLMP	339.438	0.37737	0.103773	3.63651	0.00027636	0.00233854	CLMP
ENSG00000278023_RDM1	36.2168	0.377298	0.373079	1.01131	0.311869	0.592894	RDM1
ENSG00000273382_TMEM167B-DT	9.36333	0.377196	0.612134	0.616198	0.537764	0.780558	TMEM167B-DT
ENSG00000142657_PGD	10040	0.376409	0.0230079	16.3599	3.69477e-60	4.82152e-58	PGD
ENSG00000174886_NDUFA11	12.6428	0.375976	0.560953	0.670245	0.502701	0.756436	NDUFA11
ENSG00000118276_B4GALT6	845.066	0.375968	0.0667358	5.63367	1.76412e-08	3.02447e-07	B4GALT6
ENSG00000137203_TFAP2A	540.513	0.375788	0.0842876	4.4584	8.25726e-06	9.72275e-05	TFAP2A
ENSG00000215256_DHRS4-AS1	245.462	0.375663	0.120776	3.11041	0.00186825	0.012537	DHRS4-AS1
ENSG00000067992_PDK3	592.854	0.37545	0.081955	4.58117	4.62388e-06	5.65101e-05	PDK3
ENSG00000231991_ANXA2P2	73.5412	0.375302	0.228739	1.64075	0.10085	0.295769	ANXA2P2
ENSG00000235026_DPP10-AS1	160.882	0.375288	0.150249	2.49778	0.0124973	0.0604388	DPP10-AS1
ENSG00000290928_ENSG00000290928	16.2817	0.374863	0.462289	0.810885	0.417432	0.689115	ENSG00000290928
ENSG00000290842_CROCCP3	11.8649	0.374855	0.56056	0.668714	0.503678	0.757145	CROCCP3
ENSG00000143643_TTC13	531.063	0.374073	0.0892672	4.19049	2.78353e-05	0.000294542	TTC13
ENSG00000163735_CXCL5	6277.58	0.373811	0.0300691	12.4317	1.75813e-35	1.34761e-33	CXCL5
ENSG00000245275_SAP30L-AS1	17.0862	0.373718	0.476259	0.784695	0.432632	0.70093	SAP30L-AS1
ENSG00000236137_CD101-AS1	8.52947	0.373526	0.646209	0.578027	0.563246	0.795924	CD101-AS1
ENSG00000170540_ARL6IP1	3699.52	0.373285	0.0375014	9.95391	2.4246e-23	1.23101e-21	ARL6IP1
ENSG00000267026_ENSG00000267026	6.90168	0.373271	0.725921	0.514204	0.607109	0.820272	ENSG00000267026
ENSG00000162174_ASRGL1	38.4076	0.373216	0.314143	1.18804	0.234816	0.505162	ASRGL1
ENSG00000175130_MARCKSL1	240.793	0.373145	0.124966	2.98597	0.00282676	0.0177544	MARCKSL1
ENSG00000234155_LINC02535	12.1148	0.372946	0.53697	0.694538	0.487345	0.745079	LINC02535
ENSG00000225177_NHSL1-AS1	46.3908	0.372708	0.278877	1.33646	0.181399	0.431628	NHSL1-AS1
ENSG00000167136_ENDOG	8.58411	0.372671	0.652543	0.571106	0.567928	0.798867	ENDOG
ENSG00000169964_TMEM42	52.942	0.371774	0.268131	1.38654	0.165582	0.409742	TMEM42
ENSG00000102048_ASB9	300.731	0.371741	0.112404	3.30719	0.000942356	0.00694993	ASB9
ENSG00000273145_ENSG00000273145	10.451	0.371287	0.60875	0.609917	0.541917	0.783978	ENSG00000273145
ENSG00000109685_NSD2	3310.15	0.371102	0.0384085	9.66197	4.37354e-22	2.09904e-20	NSD2
ENSG00000163762_TM4SF18	223.907	0.371082	0.130404	2.84564	0.00443219	0.0258497	TM4SF18
ENSG00000112667_DNPH1	76.1834	0.370796	0.227085	1.63285	0.1025	0.299052	DNPH1
ENSG00000182796_TMEM198B	17.9774	0.370505	0.483732	0.765929	0.443718	0.709604	TMEM198B
ENSG00000188763_FZD9	13.8255	0.370296	0.505447	0.732611	0.463796	0.725553	FZD9
ENSG00000100028_SNRPD3	363.086	0.369802	0.101463	3.6447	0.0002677	0.00228116	SNRPD3
ENSG00000138678_GPAT3	1669.43	0.369754	0.0511859	7.22376	5.05704e-13	1.36965e-11	GPAT3
ENSG00000148498_PARD3	1240.55	0.369699	0.0571298	6.4712	9.72281e-11	2.14119e-09	PARD3
ENSG00000233822_H2BC15	32.3378	0.369448	0.359303	1.02824	0.303839	0.584149	H2BC15
ENSG00000237350_CDC42P6	5.2268	0.369372	0.830106	0.44497	0.656341	0.846645	CDC42P6
ENSG00000073670_ADAM11	26.5244	0.369271	0.370619	0.996361	0.319075	0.600213	ADAM11
ENSG00000159450_TCHH	69.0093	0.368917	0.22568	1.63469	0.102115	0.298039	TCHH
ENSG00000274718_ENSG00000274718	22.2993	0.368879	0.436574	0.844941	0.398144	0.673916	ENSG00000274718
ENSG00000163281_GNPDA2	774.284	0.36873	0.0744903	4.95004	7.4197e-07	1.02321e-05	GNPDA2
ENSG00000197479_PCDHB11	77.232	0.368693	0.21645	1.70336	0.088501	0.270191	PCDHB11
ENSG00000231443_PPP4R2P2	9.39774	0.368673	0.612587	0.60183	0.547287	0.786564	PPP4R2P2
ENSG00000148680_HTR7	6.09461	0.368597	0.762842	0.483189	0.628962	0.832465	HTR7
ENSG00000235204_ENSG00000235204	6.89337	0.368465	0.716552	0.51422	0.607098	0.820272	ENSG00000235204
ENSG00000153721_CNKSR3	101.182	0.368324	0.187867	1.96055	0.049931	0.179034	CNKSR3
ENSG00000182986_ZNF320	181.052	0.368272	0.173666	2.12058	0.0339573	0.134299	ZNF320
ENSG00000198468_FLVCR1-DT	120.439	0.368251	0.174408	2.11144	0.0347349	0.13657	FLVCR1-DT
ENSG00000230207_RPL4P5	10.2552	0.368191	0.601621	0.611999	0.540539	0.78275	RPL4P5
ENSG00000224650_IGHV3-74	272.894	0.368151	0.375584	0.980209	0.326983	0.608277	IGHV3-74
ENSG00000185345_PRKN	283.702	0.367989	0.115478	3.18667	0.00143921	0.0100155	PRKN
ENSG00000066827_ZFAT	44.8311	0.367936	0.289156	1.27245	0.203214	0.463157	ZFAT
ENSG00000121897_LIAS	382.993	0.367876	0.10391	3.54034	0.000399611	0.00326597	LIAS
ENSG00000277715_ENSG00000277715	6.90273	0.367816	0.717943	0.512319	0.608428	0.820854	ENSG00000277715
ENSG00000261094_ENSG00000261094	32.3184	0.367776	0.332809	1.10507	0.269131	0.546358	ENSG00000261094
ENSG00000140945_CDH13	1275.8	0.367252	0.0570162	6.44119	1.18538e-10	2.58882e-09	CDH13
ENSG00000228672_PROB1	7.735	0.367242	0.694522	0.52877	0.596965	0.813435	PROB1
ENSG00000237864_LINC00322	8.00505	0.367206	0.6929	0.529956	0.596143	0.812875	LINC00322
ENSG00000125618_PAX8	41.4184	0.366963	0.297173	1.23485	0.216888	0.482002	PAX8
ENSG00000196636_SDHAF3	228.078	0.366918	0.131968	2.78036	0.00542984	0.0307192	SDHAF3
ENSG00000155275_TRMT44	89.2726	0.366625	0.200538	1.82821	0.0675186	0.222758	TRMT44
ENSG00000147853_AK3	458.514	0.366391	0.0951623	3.85017	0.000118037	0.00108676	AK3
ENSG00000008513_ST3GAL1	3905.07	0.366375	0.0360449	10.1644	2.85837e-24	1.54567e-22	ST3GAL1
ENSG00000276953_TRBV12-4	48.0315	0.366228	0.276709	1.32351	0.185665	0.437174	TRBV12-4
ENSG00000132394_EEFSEC	124.911	0.366194	0.171433	2.13608	0.0326728	0.130575	EEFSEC
ENSG00000134283_PPHLN1	1755.15	0.366081	0.0473811	7.72631	1.10711e-14	3.39442e-13	PPHLN1
ENSG00000056736_IL17RB	43.9085	0.365787	0.290798	1.25787	0.208438	0.470609	IL17RB
ENSG00000133935_ERG28	390.192	0.365366	0.104066	3.51092	0.000446553	0.00358286	ERG28
ENSG00000102003_SYP	34.1036	0.365335	0.352465	1.03651	0.299962	0.58004	SYP
ENSG00000058091_CDK14	167.87	0.365306	0.144284	2.53186	0.0113458	0.0558811	CDK14
ENSG00000205643_CDPF1	80.7386	0.365153	0.222062	1.64438	0.100099	0.294313	CDPF1
ENSG00000095203_EPB41L4B	569.917	0.364937	0.0839308	4.34806	1.37345e-05	0.000154135	EPB41L4B
ENSG00000115556_PLCD4	36.7479	0.364872	0.315488	1.15653	0.247464	0.520231	PLCD4
ENSG00000197386_HTT	1510.82	0.364398	0.0503959	7.23072	4.80448e-13	1.31024e-11	HTT
ENSG00000163626_COX18	198.803	0.364329	0.137756	2.64473	0.00817551	0.0426748	COX18
ENSG00000189362_NEMP2	307.214	0.364	0.106607	3.41443	0.00063916	0.0049279	NEMP2
ENSG00000117450_PRDX1	11398.2	0.363882	0.0228154	15.949	2.89686e-57	3.68882e-55	PRDX1
ENSG00000211794_TRAV12-3	52.5711	0.363756	0.280654	1.2961	0.194941	0.451403	TRAV12-3
ENSG00000203499_IQANK1	13.0474	0.363698	0.554054	0.656431	0.511547	0.763863	IQANK1
ENSG00000025293_PHF20	3760.73	0.363552	0.0368539	9.86469	5.92178e-23	2.96841e-21	PHF20
ENSG00000170485_NPAS2	643.97	0.363378	0.0824429	4.40763	1.04508e-05	0.000120276	NPAS2
ENSG00000188322_SBK1	9.67857	0.363305	0.600298	0.605208	0.545041	0.785667	SBK1
ENSG00000251131_ENSG00000251131	7.76272	0.363256	0.677903	0.535852	0.592061	0.81074	ENSG00000251131
ENSG00000261777_DDX19A-DT	5.27853	0.363186	0.847312	0.428634	0.66819	0.85424	DDX19A-DT
ENSG00000047644_WWC3	927.455	0.363036	0.0649579	5.58879	2.28659e-08	3.83691e-07	WWC3
ENSG00000160959_LRRC14	56.5148	0.362755	0.2538	1.4293	0.152919	0.389075	LRRC14
ENSG00000106992_AK1	47.304	0.362735	0.269554	1.34569	0.178404	0.427855	AK1
ENSG00000127863_TNFRSF19	994.715	0.362567	0.0622336	5.82591	5.68025e-09	1.02857e-07	TNFRSF19
ENSG00000184076_UQCR10	23.5069	0.362337	0.413421	0.876436	0.380793	0.65864	UQCR10
ENSG00000287670_ENSG00000287670	19.4133	0.362249	0.443795	0.816254	0.414355	0.686246	ENSG00000287670
ENSG00000130940_CASZ1	91.4362	0.362248	0.203178	1.78291	0.0746008	0.23953	CASZ1
ENSG00000281501_SEPSECS-AS1	8.59089	0.362116	0.656004	0.552003	0.580946	0.80568	SEPSECS-AS1
ENSG00000185630_PBX1	2651.28	0.362067	0.0412716	8.7728	1.74274e-18	6.86229e-17	PBX1
ENSG00000151240_DIP2C	342.987	0.361854	0.103288	3.50336	0.000459432	0.00367499	DIP2C
ENSG00000253341_PCBP2P2	6.92396	0.361726	0.709174	0.510066	0.610005	0.822011	PCBP2P2
ENSG00000178662_CSRNP3	64.1878	0.361651	0.2341	1.54486	0.122381	0.336678	CSRNP3
ENSG00000288983_ENSG00000288983	36.2443	0.361446	0.318567	1.1346	0.256543	0.531045	ENSG00000288983
ENSG00000169188_APEX2	431.408	0.361441	0.100717	3.58869	0.00033235	0.00276637	APEX2
ENSG00000106683_LIMK1	437.752	0.360888	0.0929467	3.88274	0.000103285	0.000966732	LIMK1
ENSG00000155189_AGPAT5	995.507	0.360675	0.0635274	5.67747	1.36698e-08	2.36156e-07	AGPAT5
ENSG00000008441_NFIX	351.39	0.360641	0.104973	3.43557	0.000591318	0.00460627	NFIX
ENSG00000103021_CCDC113	236.883	0.360629	0.124373	2.89958	0.00373659	0.0224338	CCDC113
ENSG00000163694_RBM47	1503.45	0.360539	0.0514087	7.0132	2.32921e-12	5.88453e-11	RBM47
ENSG00000214595_EML6	26.3457	0.360177	0.372382	0.967225	0.333432	0.614198	EML6
ENSG00000290865_RRN3P3	24.6075	0.359942	0.390331	0.922147	0.356452	0.635313	RRN3P3
ENSG00000049769_PPP1R3F	35.1691	0.359931	0.319735	1.12572	0.260286	0.536021	PPP1R3F
ENSG00000204954_UQCC6	136.812	0.359595	0.16124	2.23018	0.0257354	0.108248	UQCC6
ENSG00000204899_MZT1	961.877	0.35928	0.064902	5.53573	3.09931e-08	5.11904e-07	MZT1
ENSG00000185262_UBALD2	137.21	0.358928	0.162403	2.21011	0.0270978	0.112687	UBALD2
ENSG00000184949_FAM227A	15.8154	0.35865	0.474311	0.75615	0.44956	0.713708	FAM227A
ENSG00000133983_COX16	43.1895	0.35853	0.314612	1.13959	0.254456	0.528735	COX16
ENSG00000138193_PLCE1	304.637	0.358172	0.112804	3.17517	0.00149751	0.0103482	PLCE1
ENSG00000139211_AMIGO2	343.701	0.358002	0.114158	3.13603	0.00171254	0.01163	AMIGO2
ENSG00000146648_EGFR	1671.2	0.357946	0.0495859	7.2187	5.24873e-13	1.41671e-11	EGFR
ENSG00000240875_LINC00886	8.04211	0.357873	0.728147	0.491485	0.623083	0.829455	LINC00886
ENSG00000156239_N6AMT1	178.552	0.357777	0.147426	2.42683	0.0152316	0.0710927	N6AMT1
ENSG00000253476_ENSG00000253476	8.83894	0.357663	0.65877	0.542925	0.587181	0.807841	ENSG00000253476
ENSG00000272143_FGF14-AS2	10.5098	0.35747	0.592682	0.60314	0.546415	0.786275	FGF14-AS2
ENSG00000173930_SLCO4C1	5.26086	0.357412	0.873976	0.40895	0.682576	0.862852	SLCO4C1
ENSG00000259943_ZMPSTE24-DT	44.9226	0.357384	0.279762	1.27746	0.20144	0.46088	ZMPSTE24-DT
ENSG00000182240_BACE2	1746.85	0.357361	0.0483569	7.39008	1.46738e-13	4.15977e-12	BACE2
ENSG00000171992_SYNPO	1248.67	0.357219	0.0550489	6.48911	8.63427e-11	1.91213e-09	SYNPO
ENSG00000082397_EPB41L3	13391.5	0.356895	0.0246679	14.468	1.92975e-47	2.05883e-45	EPB41L3
ENSG00000104783_KCNN4	118.549	0.356445	0.174278	2.04527	0.040828	0.154413	KCNN4
ENSG00000146729_NIPSNAP2	501.997	0.356441	0.0900308	3.9591	7.52342e-05	0.000725686	NIPSNAP2
ENSG00000116005_PCYOX1	2569.17	0.356375	0.0429347	8.30039	1.03772e-16	3.69877e-15	PCYOX1
ENSG00000174672_BRSK2	75.0694	0.356131	0.223322	1.5947	0.11078	0.31451	BRSK2
ENSG00000164778_EN2	33.2597	0.35606	0.340971	1.04426	0.296367	0.576239	EN2
ENSG00000119227_PIGZ	8.61044	0.356051	0.669953	0.531456	0.595103	0.811948	PIGZ
ENSG00000158186_MRAS	170.785	0.356	0.159348	2.2341	0.0254763	0.107473	MRAS
ENSG00000129514_FOXA1	912.415	0.355888	0.0650858	5.46798	4.55194e-08	7.40218e-07	FOXA1
ENSG00000174775_HRAS	174.276	0.355089	0.150413	2.36077	0.0182371	0.0827959	HRAS
ENSG00000140577_CRTC3	941.956	0.354923	0.0648142	5.476	4.35045e-08	7.08912e-07	CRTC3
ENSG00000136280_CCM2	252.905	0.354838	0.119139	2.97835	0.00289806	0.0181014	CCM2
ENSG00000162409_PRKAA2	3527.61	0.354665	0.0407881	8.69531	3.45872e-18	1.34515e-16	PRKAA2
ENSG00000212127_TAS2R14	10.8322	0.354637	0.590408	0.600663	0.548064	0.786936	TAS2R14
ENSG00000177614_PGBD5	61.3261	0.354564	0.275327	1.28779	0.197817	0.455924	PGBD5
ENSG00000157985_AGAP1	715.128	0.354161	0.0735057	4.81815	1.44897e-06	1.91138e-05	AGAP1
ENSG00000279386_ENSG00000279386	11.4009	0.354074	0.58245	0.607904	0.543251	0.784655	ENSG00000279386
ENSG00000273015_LINC00938	83.1368	0.354061	0.21346	1.65867	0.0971814	0.288439	LINC00938
ENSG00000163666_HESX1	13.9017	0.353984	0.539974	0.655556	0.51211	0.76422	HESX1
ENSG00000184743_ATL3	1597.55	0.353947	0.0491241	7.20515	5.79779e-13	1.55428e-11	ATL3
ENSG00000115884_SDC1	730.554	0.353885	0.0716551	4.93872	7.86353e-07	1.07689e-05	SDC1
ENSG00000049759_NEDD4L	599.379	0.353834	0.0825867	4.28439	1.83239e-05	0.000200232	NEDD4L
ENSG00000255569_TRAV1-1	78.4434	0.353759	0.244816	1.445	0.148458	0.3818	TRAV1-1
ENSG00000048052_HDAC9	96.0125	0.353536	0.189502	1.86561	0.062096	0.210681	HDAC9
ENSG00000223802_CERS1	16.0869	0.353412	0.466601	0.757417	0.4488	0.712823	CERS1
ENSG00000262877_ENSG00000262877	25.8359	0.353398	0.370738	0.953228	0.340475	0.620667	ENSG00000262877
ENSG00000179163_FUCA1	293.035	0.35339	0.113076	3.12525	0.00177655	0.0120084	FUCA1
ENSG00000247271_ZBED5-AS1	31.1299	0.353211	0.347125	1.01753	0.308899	0.589513	ZBED5-AS1
ENSG00000271780_ENSG00000271780	16.0456	0.353034	0.479663	0.736004	0.461728	0.723783	ENSG00000271780
ENSG00000124788_ATXN1	680.669	0.352872	0.0750143	4.70406	2.55035e-06	3.24497e-05	ATXN1
ENSG00000234171_RNASEH1-DT	299.094	0.352724	0.111833	3.15402	0.00161037	0.0110507	RNASEH1-DT
ENSG00000087301_TXNDC16	171.668	0.352416	0.15268	2.3082	0.0209882	0.0922358	TXNDC16
ENSG00000184378_ACTRT3	17.9911	0.352347	0.500688	0.703726	0.481603	0.740315	ACTRT3
ENSG00000078140_UBE2K	3006.77	0.351996	0.0368779	9.54491	1.36221e-21	6.34491e-20	UBE2K
ENSG00000153993_SEMA3D	2413.09	0.351589	0.0440348	7.98435	1.41263e-15	4.61809e-14	SEMA3D
ENSG00000289745_ENSG00000289745	7.22303	0.351428	0.725112	0.484654	0.627922	0.831785	ENSG00000289745
ENSG00000161980_POLR3K	276.568	0.351418	0.112557	3.12214	0.00179545	0.0121051	POLR3K
ENSG00000166548_TK2	161.674	0.351331	0.148296	2.36912	0.0178303	0.0813514	TK2
ENSG00000253854_ENSG00000253854	8.07102	0.350773	0.678011	0.517357	0.604907	0.818999	ENSG00000253854
ENSG00000211745_TRBV4-2	41.0687	0.350412	0.297738	1.17692	0.239229	0.510878	TRBV4-2
ENSG00000135722_FBXL8	58.8378	0.350264	0.26046	1.34479	0.178693	0.428028	FBXL8
ENSG00000119685_TTLL5	412.833	0.350206	0.0965238	3.62818	0.000285427	0.00240753	TTLL5
ENSG00000224861_YBX1P1	28.8512	0.350116	0.35902	0.975202	0.32946	0.610487	YBX1P1
ENSG00000160191_PDE9A	46.0393	0.350116	0.292684	1.19622	0.23161	0.500975	PDE9A
ENSG00000106080_FKBP14	722.389	0.350087	0.0744443	4.70268	2.56773e-06	3.26445e-05	FKBP14
ENSG00000109805_NCAPG	1814.75	0.349803	0.0463393	7.54873	4.39536e-14	1.30456e-12	NCAPG
ENSG00000181722_ZBTB20	19.4413	0.349765	0.449972	0.777303	0.43698	0.70402	ZBTB20
ENSG00000246090_ENSG00000246090	9.72976	0.349616	0.615057	0.568428	0.569744	0.799597	ENSG00000246090
ENSG00000260774_ENSG00000260774	6.36758	0.349487	0.749533	0.466273	0.64102	0.840349	ENSG00000260774
ENSG00000176903_PNMA1	3062.24	0.34947	0.0376387	9.28484	1.61945e-20	7.26453e-19	PNMA1
ENSG00000186575_NF2	642.769	0.349419	0.0786202	4.44439	8.81419e-06	0.0001034	NF2
ENSG00000160349_LCN1	147.634	0.349352	0.166283	2.10096	0.0356449	0.139177	LCN1
ENSG00000152413_HOMER1	375.893	0.349284	0.0989479	3.52998	0.000415592	0.00337041	HOMER1
ENSG00000125843_AP5S1	105.553	0.348939	0.187614	1.85988	0.0629027	0.212502	AP5S1
ENSG00000138085_ATRAID	834.669	0.348858	0.0702837	4.96356	6.92115e-07	9.60324e-06	ATRAID
ENSG00000198695_MT-ND6	5756.66	0.348771	0.0610856	5.70955	1.13277e-08	1.97422e-07	MT-ND6
ENSG00000224138_ENSG00000224138	10.0042	0.348733	0.618199	0.564111	0.572679	0.802075	ENSG00000224138
ENSG00000237880_LINC01885	35.803	0.348568	0.314353	1.10884	0.267498	0.544654	LINC01885
ENSG00000234975_FTH1P2	8.02596	0.348539	0.682523	0.510663	0.609587	0.821699	FTH1P2
ENSG00000231167_YBX1P2	8.08433	0.348439	0.667841	0.52174	0.601851	0.817061	YBX1P2
ENSG00000269399_ENSG00000269399	9.99018	0.348431	0.637169	0.546843	0.584487	0.80737	ENSG00000269399
ENSG00000276045_ORAI1	111.317	0.348408	0.186754	1.8656	0.062097	0.210681	ORAI1
ENSG00000267500_ZNF887P	8.0722	0.348295	0.671746	0.518493	0.604115	0.818304	ZNF887P
ENSG00000067064_IDI1	1621.43	0.348274	0.0505599	6.88835	5.6443e-12	1.36902e-10	IDI1
ENSG00000171476_HOPX	780.41	0.347984	0.0703362	4.94744	7.51966e-07	1.03428e-05	HOPX
ENSG00000133460_SLC2A11	66.3093	0.347888	0.258904	1.3437	0.179046	0.428267	SLC2A11
ENSG00000142207_URB1	1227.92	0.34786	0.0575326	6.04631	1.48205e-09	2.90343e-08	URB1
ENSG00000102996_MMP15	142.082	0.347564	0.175895	1.97598	0.0481574	0.174605	MMP15
ENSG00000170325_PRDM10	167.678	0.347382	0.149509	2.32349	0.020153	0.0894871	PRDM10
ENSG00000101871_MID1	1639.28	0.347312	0.0556496	6.24106	4.34622e-10	8.93578e-09	MID1
ENSG00000099282_TSPAN15	138.219	0.347197	0.159726	2.1737	0.0297279	0.121409	TSPAN15
ENSG00000240053_LY6G5B	9.97337	0.347189	0.607466	0.571537	0.567636	0.798839	LY6G5B
ENSG00000147155_EBP	109.801	0.347108	0.184556	1.88078	0.0600025	0.20534	EBP
ENSG00000125388_GRK4	59.2812	0.346935	0.24647	1.40762	0.159245	0.399539	GRK4
ENSG00000163956_LRPAP1	1820.09	0.346073	0.0456011	7.58914	3.22025e-14	9.68528e-13	LRPAP1
ENSG00000169918_OTUD7A	8.08252	0.345763	0.658387	0.525167	0.599467	0.815085	OTUD7A
ENSG00000137691_CFAP300	31.7081	0.345745	0.331739	1.04222	0.29731	0.577006	CFAP300
ENSG00000230989_HSBP1	486.793	0.345696	0.0869599	3.97535	7.02766e-05	0.000683714	HSBP1
ENSG00000130590_SAMD10	40.6681	0.345421	0.31603	1.093	0.274394	0.551863	SAMD10
ENSG00000227533_SLC2A1-DT	11.9369	0.345335	0.556897	0.620107	0.535188	0.778537	SLC2A1-DT
ENSG00000010626_LRRC23	103.537	0.345316	0.201077	1.71733	0.0859192	0.264687	LRRC23
ENSG00000255135_EMSY-DT	70.607	0.345311	0.227545	1.51755	0.129127	0.348593	EMSY-DT
ENSG00000071073_MGAT4A	232.883	0.345304	0.123815	2.78887	0.00528928	0.0300315	MGAT4A
ENSG00000115073_ACTR1B	300.668	0.345006	0.11131	3.0995	0.00193851	0.0129535	ACTR1B
ENSG00000107863_ARHGAP21	1633.23	0.344945	0.0501021	6.88484	5.7851e-12	1.40102e-10	ARHGAP21
ENSG00000291055_ENSG00000291055	50.8424	0.344933	0.274904	1.25474	0.209573	0.47166	ENSG00000291055
ENSG00000249437_NAIP	10.8544	0.344904	0.57105	0.603982	0.545856	0.785909	NAIP
ENSG00000013288_MAN2B2	448.946	0.344818	0.0980433	3.51699	0.000436464	0.00350726	MAN2B2
ENSG00000087253_LPCAT2	145.565	0.344703	0.176163	1.95672	0.0503801	0.179978	LPCAT2
ENSG00000120327_PCDHB14	50.664	0.344687	0.274222	1.25696	0.208767	0.470717	PCDHB14
ENSG00000176225_RTTN	556.243	0.344609	0.0833557	4.1342	3.56195e-05	0.000368566	RTTN
ENSG00000259959_ENSG00000259959	56.1148	0.344516	0.25286	1.36248	0.173048	0.420697	ENSG00000259959
ENSG00000149476_TKFC	168.295	0.344365	0.143785	2.39499	0.0166207	0.0765894	TKFC
ENSG00000166979_EVA1C	408.27	0.34427	0.0950994	3.6201	0.000294484	0.00247863	EVA1C
ENSG00000249216_ENSG00000249216	10.8604	0.344145	0.57031	0.603434	0.54622	0.786218	ENSG00000249216
ENSG00000289234_ZNF496-DT	76.2388	0.34361	0.214026	1.60546	0.108392	0.30972	ZNF496-DT
ENSG00000223374_ENSG00000223374	6.36804	0.343531	0.756764	0.453947	0.649867	0.843343	ENSG00000223374
ENSG00000291049_FAM86B3P	17.2485	0.343422	0.449491	0.764024	0.444853	0.710307	FAM86B3P
ENSG00000164638_SLC29A4	11.9803	0.34331	0.565502	0.607089	0.543792	0.784655	SLC29A4
ENSG00000245149_RNF139-DT	16.4455	0.343259	0.480981	0.713664	0.475435	0.734983	RNF139-DT
ENSG00000112245_PTP4A1	13.6382	0.34319	0.519145	0.661068	0.508569	0.761564	PTP4A1
ENSG00000135828_RNASEL	278.882	0.343064	0.115682	2.96558	0.00302117	0.018759	RNASEL
ENSG00000122952_ZWINT	1721.94	0.342687	0.0474004	7.22963	4.84305e-13	1.31621e-11	ZWINT
ENSG00000033867_SLC4A7	1517.61	0.342616	0.0529227	6.4739	9.55058e-11	2.1062e-09	SLC4A7
ENSG00000276819_TRBV15	28.3865	0.34257	0.377198	0.908197	0.363774	0.642289	TRBV15
ENSG00000047597_XK	37.038	0.34251	0.310672	1.10248	0.270252	0.547108	XK
ENSG00000273314_ENSG00000273314	8.94033	0.342487	0.660704	0.518366	0.604203	0.818351	ENSG00000273314
ENSG00000144730_IL17RD	78.1553	0.342482	0.218434	1.5679	0.116905	0.326367	IL17RD
ENSG00000288658_ENSG00000288658	6.15011	0.3424	0.829296	0.412881	0.679694	0.861477	ENSG00000288658
ENSG00000169213_RAB3B	6543.67	0.342332	0.0274683	12.4628	1.19144e-35	9.17698e-34	RAB3B
ENSG00000279348_ENSG00000279348	90.8239	0.342178	0.199888	1.71185	0.0869247	0.266668	ENSG00000279348
ENSG00000290018_ENSG00000290018	203.795	0.34195	0.137602	2.48506	0.0129529	0.0622984	ENSG00000290018
[truncated: 13,792 more rows]
